# Supplementary material for: Combinatorial selective ER-phagy remodels the ER during neurogenesis
Source: Nat Cell Biol. 2024 Mar 1;26(3):378–92. doi: 10.1038/s41556-024-01356-4 (PMC10940164; doi:10.1038/s41556-024-01356-4)
Supplement: Supplementary file 7 — Supplementary Table 1. ER protein designation table. The ER proteome (359 proteins) is organized into functional modules and protein attributes (involved in ER membrane curvature, ER-associated, ER-membrane, ER-lumen or ER-phagy receptor). For proteins with transmembrane segments, the number of segments is indicated after the protein name (_1, _2, and so on) based on data in UniProt. Relevant to assigning ER designations in all other Supplementary Data tables. In .xlsx format. Supplementary Table 2. Total proteome analysis for hESC conversion to iNeurons, WT day 0 to day 12. Relevant to Fig. 1a,b and Extended Data Fig. 1b. In .xlsx format. Details of the experiment underlying these data are provided in a tab in the table. P values corresponding to individual protein log2FCs were calculated with a Student’s t-test (two-sided) and adjusted for multiple hypothesis correction using the Benjamini–Hochberg approach. Supplementary Table 3. Total proteome analysis for WT, ATG12−/−, DKO, TKO, QKO, PKO day12 iNeurons. ATG12−/− versus WT relevant to Fig. 1c–e and Extended Data Fig. 1a. ATG12−/−, DKO, TKO, QKO, PKO versus WT relevant to Figs. 7b–g, 8a–c,e,f; Extended Data Figs. 5b–d, 7, 8a–c, 9a,b,d, 10a,b,d. In .xlsx format. Details of the experiment underlying the data are provided in a tab in the table. P values corresponding to individual protein log2FCs were calculated with a Student’s t-test (two-sided) and adjusted for multiple hypothesis correction using the Benjamini–Hochberg approach. Supplementary Table 4. Total proteome analysis for WT, ATG12−/−, PKO day 0 ESC and day12 iNeurons. Relevant to Extended Data Fig. 2a. In .xlsx format. Details of the experiment underlying the data are provided in a tab in the table. P values corresponding to individual protein log2FCs were calculated from a Student’s t-test (two-sided) and adjusted for multiple hypothesis correction using the Benjamini–Hochberg approach. Supplementary Table 5. Total proteome analysis for WT, ATG12−/−, CC [file 41556_2024_1356_MOESM7_ESM.xlsx]

## Sheet: Suppl. Tables
Supplemental Tables
Supplementary Table 1. ER protein designation table. The ER proteome (359 proteins) is organized into functional modules and protein attributes (involved in ER membrane curvature, ER-associated, ER-membrane, ER-Lumen or ER-phagy receptor). For proteins with transmembrane segments, the number of segments is indicated after the protein name (_1, _2, etc) based on data in Uniprot. Relevant to assign…
Supplementary Table 2. Total proteome analysis for ESC conversion to iNeurons, WT day 0 to day 12. Relevant to Fig. 1a,b and Extended Data Fig. 1b. In .xlsx format. Details of the experiment underlying this data are provided in a tab in the table. p-values corresponding to individual protein log2 FCs were calculated from Student’s t-test (two sided) and adjusted for multiple hypothesis correction…
Supplementary Table 3. Total proteome analysis for WT, ATG12-/-, DKO, TKO, QKO, PKO day12 iNeurons. ATG12-/- vs. WT relevant to Fig. 1c,d,e and Extended Data Fig. 1a. ATG12-/-, DKO, TKO, QKO, PKO versus WT relevant to Fig. 7b-g, 8a-c,e,f; Extended Data Fig. 5b-d, 7, 8a-c, 9a,b,d, 10a,b,d. In .xlsx format. Details of the experiment underlying this data are provided in a tab in the table. p-values …
Supplementary Table 4. Total proteome analysis for WT, ATG12-/-, PKO day 0 ESC and day12 iNeurons. Relevant to Extended Data Fig. 2a. In .xlsx format. Details of the experiment underlying this data are provided in a tab in the table. p-values corresponding to individual protein log2 FCs were calculated from Student’s t-test (two sided) and adjusted for multiple hypothesis correction using the Ben…
Supplementary Table 5. Total proteome analysis for WT, ATG12-/-, CCPG1-/-, TEX264-/-, FAM134A-/-, FAM134B-/-, and FAM134C-/- day12 iNeurons. Relevant to Fig 7a and Extended Data Fig. 5a, 8c, 9a, 10b. In .xlsx format. Details of the experiment underlying this data are provided in a tab in the table. p-values corresponding to individual protein log2 FCs were calculated from Student’s t-test (two si…
Supplementary Table 6. Total proteome analysis for WT, ATG12-/-, PKOcloneA2, PKOcloneE4 day20 iNeurons. Relevant to Extended Data Fig. 6a-c. In .xlsx format. Details of the experiment underlying this data are provided in a tab in the table. p-values corresponding to individual protein log2 FCs were calculated from Student’s t-test (two sided) and adjusted for multiple hypothesis correction using …
Supplementary Table 7. Total proteome analysis for WT, ATG12-/-, PKO day12 iNeurons with and without Torin1 inhibitor. Relevant to Extended Data Fig. 6d. In .xlsx format. Details of the experiment underlying this data are provided in a tab in the table. p-values corresponding to individual protein log2 FCs were calculated from Student’s t-test (two sided) and adjusted for multiple hypothesis corr…
Supplementary Table 8. Total proteome analysis for WT, ATG12-/-, CALCOCO1-/- day0 and day12 iNeurons. Relevant to Extended Data Fig. 6e-i. In .xlsx format. Details of the experiment underlying this data are provided in a tab in the table. p-values corresponding to individual protein log2 FCs were calculated from Student’s t-test (two sided) and adjusted for multiple hypothesis correction using th…
Supplementary Table 9. Total proteome analysis for WT, ATG12-/-, FAM134C-/-, FAM134CA-/-(DKO), and FAM134CB-/- day12 iNeurons. Relevant to Extended Data Fig. 8d. In .xlsx format. Details of the experiment underlying this data are provided in a tab in the table. p-values corresponding to individual protein log2 FCs were calculated from Student’s t-test (two sided) and adjusted for multiple hypothe…
Supplementary Table 10. Total proteome analysis for WT, WT+FAM134C-GFP, FAM134CA-/-(DKO), and FAM134CA-/-(DKO)+FAM134C-GFP day12 iNeurons. Relevant to Extended Data Fig. 9g-i. In .xlsx format. Details of the experiment underlying this data are provided in a tab in the table. p-values corresponding to individual protein log2 FCs were calculated from Student’s t-test (two sided) and adjusted for mu…
Supplementary Table 11. Total proteome analysis for WT, ATG12-/-, TEX264-/-+CCPG1-/- day12 iNeurons. Relevant to Extended Data Fig. 10c. In .xlsx format. Details of the experiment underlying this data are provided in a tab in the table. p-values corresponding to individual protein log2 FCs were calculated from Student’s t-test (two sided) and adjusted for multiple hypothesis correction using the …

## Sheet: Suppl. Table 1 ER_designation
Gene Symbol	Description	Group ID	Compartment	functional category	TM	TM count	TM_Uniprot2023	TM count_Uniprot2023
CDIPT	CDP-diacylglycerol--inositol 3-phosphatidyltransferase OS=Homo sapiens OX=9606 GN=CDIPT PE=1 SV=1	2048	ER-Membrane	biosynthetic/metabolic enzyme	TRANSMEM 6..26; /note="Helical"; /evidence="ECO:0000255"; TRANSMEM 29..49; /note="Helical"; /evidence="ECO:0000255"; TRANSMEM 76..96; /note="Helical"; /evidence="ECO:0000255"; TRANSMEM 140..160; /note="Helical"; /evidence="ECO:0000255"; TRANSMEM 175..195; /note="Helical"; /evidence="ECO:0000255"	6	TRANSMEM 6..26; /note="Helical"; /evidence="ECO:0000255"; TRANSMEM 28..48; /note="Helical"; /evidence="ECO:0000255"; TRANSMEM 74..94; /note="Helical"; /evidence="ECO:0000255"; TRANSMEM 96..116; /note="Helical"; /evidence="ECO:0000305"; TRANSMEM 140..160; /note="Helical"; /evidence="ECO:0000255"; TRANSMEM 175..195; /note="Helical"; /evidence="ECO:0000255"	6
ENDOD1	Endonuclease domain-containing 1 protein OS=Homo sapiens OX=9606 GN=ENDOD1 PE=1 SV=2	4095	ER_high_curvature	biosynthetic/metabolic enzyme		0		0
BTD	Biotinidase OS=Homo sapiens OX=9606 GN=BTD PE=1 SV=2	6241	ER-Lumen	biosynthetic/metabolic enzyme		0		0
COLGALT1	Procollagen galactosyltransferase 1 OS=Homo sapiens OX=9606 GN=COLGALT1 PE=1 SV=1	2044	ER-Lumen	biosynthetic/metabolic enzyme		0		0
CRTAP	Cartilage-associated protein OS=Homo sapiens OX=9606 GN=CRTAP PE=1 SV=1	5023	ER-Lumen	biosynthetic/metabolic enzyme		0		0
EOGT	EGF domain-specific O-linked N-acetylglucosamine transferase OS=Homo sapiens OX=9606 GN=EOGT PE=1 SV=1	4455	ER-Lumen	biosynthetic/metabolic enzyme		0		0
GANAB	Neutral alpha-glucosidase AB OS=Homo sapiens OX=9606 GN=GANAB PE=1 SV=3	941	ER-Lumen	biosynthetic/metabolic enzyme		0		0
KDELC1	Protein O-glucosyltransferase 2 OS=Homo sapiens OX=9606 GN=KDELC1 PE=1 SV=1	3445	ER-Lumen	biosynthetic/metabolic enzyme		0		0
KDELC2	Protein O-glucosyltransferase 3 OS=Homo sapiens OX=9606 GN=KDELC2 PE=1 SV=2	3445	ER-Lumen	biosynthetic/metabolic enzyme		0		0
MINPP1	Multiple inositol polyphosphate phosphatase 1 OS=Homo sapiens OX=9606 GN=MINPP1 PE=1 SV=1	441	ER-Lumen	biosynthetic/metabolic enzyme		0		0
P3H1	Prolyl 3-hydroxylase 1 OS=Homo sapiens OX=9606 GN=P3H1 PE=1 SV=2	2923	ER-Lumen	biosynthetic/metabolic enzyme		0		0
P3H4	Endoplasmic reticulum protein SC65 OS=Homo sapiens OX=9606 GN=P3H4 PE=1 SV=1	2874	ER-Lumen	biosynthetic/metabolic enzyme		0		0
P4HA1	Prolyl 4-hydroxylase subunit alpha-1 OS=Homo sapiens OX=9606 GN=P4HA1 PE=1 SV=2	850	ER-Lumen	biosynthetic/metabolic enzyme		0		0
P4HA2	Prolyl 4-hydroxylase subunit alpha-2 OS=Homo sapiens OX=9606 GN=P4HA2 PE=1 SV=1	414	ER-Lumen	biosynthetic/metabolic enzyme		0		0
P4HB	Protein disulfide-isomerase OS=Homo sapiens OX=9606 GN=P4HB PE=1 SV=3	910	ER-Lumen	biosynthetic/metabolic enzyme		0		0
PLOD1	Procollagen-lysine,2-oxoglutarate 5-dioxygenase 1 OS=Homo sapiens OX=9606 GN=PLOD1 PE=1 SV=2	2085	ER-Lumen	biosynthetic/metabolic enzyme		0		0
PLOD2	Procollagen-lysine,2-oxoglutarate 5-dioxygenase 2 OS=Homo sapiens OX=9606 GN=PLOD2 PE=1 SV=2	580	ER-Lumen	biosynthetic/metabolic enzyme		0		0
PLOD3	Multifunctional procollagen lysine hydroxylase and glycosyltransferase LH3 OS=Homo sapiens OX=9606 GN=PLOD3 PE=1 SV=1	6320	ER-Lumen	biosynthetic/metabolic enzyme		0		0
POFUT1	GDP-fucose protein O-fucosyltransferase 1 OS=Homo sapiens OX=9606 GN=POFUT1 PE=1 SV=1	4780	ER-Lumen	biosynthetic/metabolic enzyme		0		0
POGLUT1	Protein O-glucosyltransferase 1 OS=Homo sapiens OX=9606 GN=POGLUT1 PE=1 SV=1	2268	ER-Lumen	biosynthetic/metabolic enzyme		0		0
PRKCSH	Glucosidase 2 subunit beta OS=Homo sapiens OX=9606 GN=PRKCSH PE=1 SV=2	2580	ER-Lumen	biosynthetic/metabolic enzyme		0		0
PXDN	Peroxidasin homolog OS=Homo sapiens OX=9606 GN=PXDN PE=1 SV=2	3172	ER-Lumen	biosynthetic/metabolic enzyme		0		0
SUMF2	Inactive C-alpha-formylglycine-generating enzyme 2 OS=Homo sapiens OX=9606 GN=SUMF2 PE=1 SV=2	6962	ER-Lumen	biosynthetic/metabolic enzyme		0		0
UGGT1	UDP-glucose:glycoprotein glucosyltransferase 1 OS=Homo sapiens OX=9606 GN=UGGT1 PE=1 SV=3	707	ER-Lumen	biosynthetic/metabolic enzyme		0		0
ADPGK	ADP-dependent glucokinase OS=Homo sapiens OX=9606 GN=ADPGK PE=1 SV=1	5256	ER-Membrane-Associated	biosynthetic/metabolic enzyme		0		0
ALG2	Alpha-1,3/1,6-mannosyltransferase ALG2 OS=Homo sapiens OX=9606 GN=ALG2 PE=1 SV=1	5588	ER-Membrane-Associated	biosynthetic/metabolic enzyme		0	TRANSMEM 85..105; /note="Helical"; /evidence="ECO:0000255"	1
CYP2S1	Cytochrome P450 2S1 OS=Homo sapiens OX=9606 GN=CYP2S1 PE=1 SV=2	4406	ER-Membrane-Associated	biosynthetic/metabolic enzyme		0		0
DHRS13	Dehydrogenase/reductase SDR family member 13 OS=Homo sapiens OX=9606 GN=DHRS13 PE=2 SV=1	6669	ER-Membrane-Associated	biosynthetic/metabolic enzyme		0		0
DHRS7	Dehydrogenase/reductase SDR family member 7 OS=Homo sapiens OX=9606 GN=DHRS7 PE=1 SV=1	2965	ER-Membrane-Associated	biosynthetic/metabolic enzyme		0		0
DHRSX	Dehydrogenase/reductase SDR family member on chromosome X OS=Homo sapiens OX=9606 GN=DHRSX PE=1 SV=2	6990	ER-Membrane-Associated	biosynthetic/metabolic enzyme		0		0
DPM1	Dolichol-phosphate mannosyltransferase subunit 1 OS=Homo sapiens OX=9606 GN=DPM1 PE=1 SV=1	4745	ER-Membrane-Associated	biosynthetic/metabolic enzyme		0		0
HSD17B11	Estradiol 17-beta-dehydrogenase 11 OS=Homo sapiens OX=9606 GN=HSD17B11 PE=1 SV=3	922	ER-Membrane-Associated	biosynthetic/metabolic enzyme		0		0
LOXL2	Lysyl oxidase homolog 2 OS=Homo sapiens OX=9606 GN=LOXL2 PE=1 SV=1	4913	ER-Membrane-Associated	biosynthetic/metabolic enzyme		0		0
LSS	Lanosterol synthase OS=Homo sapiens OX=9606 GN=LSS PE=1 SV=1	3596	ER-Membrane-Associated	biosynthetic/metabolic enzyme		0		0
PCYOX1	Prenylcysteine oxidase 1 OS=Homo sapiens OX=9606 GN=PCYOX1 PE=1 SV=3	4512	ER-Membrane-Associated	biosynthetic/metabolic enzyme		0		0
PON2	Serum paraoxonase/arylesterase 2 OS=Homo sapiens OX=9606 GN=PON2 PE=1 SV=4	5658	ER-Membrane-Associated	biosynthetic/metabolic enzyme		0		0
PRDX4	Peroxiredoxin-4 OS=Homo sapiens OX=9606 GN=PRDX4 PE=1 SV=1	538	ER-Membrane-Associated	biosynthetic/metabolic enzyme		0		0		Lumen
RETSAT	All-trans-retinol 13,14-reductase OS=Homo sapiens OX=9606 GN=RETSAT PE=1 SV=2	2863	ER-Membrane-Associated	biosynthetic/metabolic enzyme		0		0
SQLE	Squalene monooxygenase OS=Homo sapiens OX=9606 GN=SQLE PE=1 SV=3	2018	ER-Membrane-Associated	biosynthetic/metabolic enzyme		0	INTRAMEM 21..41; /evidence="ECO:0000305|PubMed:26434806"	1
TYW1	S-adenosyl-L-methionine-dependent tRNA 4-demethylwyosine synthase OS=Homo sapiens OX=9606 GN=TYW1 PE=2 SV=2	5374	ER-Membrane-Associated	biosynthetic/metabolic enzyme		0		0
ABHD12	Monoacylglycerol lipase ABHD12 OS=Homo sapiens OX=9606 GN=ABHD12 PE=1 SV=2	5275	ER-Membrane	biosynthetic/metabolic enzyme	TRANSMEM 75..95; /note="Helical"; /evidence="ECO:0000250|UniProtKB:Q99LR1"	1	TRANSMEM 75..95; /note="Helical"; /evidence="ECO:0000250|UniProtKB:Q99LR1"	1
ABHD6	Monoacylglycerol lipase ABHD6 OS=Homo sapiens OX=9606 GN=ABHD6 PE=1 SV=1	6351	ER-Membrane	biosynthetic/metabolic enzyme	TRANSMEM 9..29; /note="Helical; Signal-anchor for type II membrane protein"; /evidence="ECO:0000255"	1	TRANSMEM 9..29; /note="Helical; Signal-anchor for type II membrane protein"; /evidence="ECO:0000255"	1
ACSL3	Long-chain-fatty-acid--CoA ligase 3 OS=Homo sapiens OX=9606 GN=ACSL3 PE=1 SV=3	640	ER-Membrane	biosynthetic/metabolic enzyme	TRANSMEM 21..41; /note="Helical; Signal-anchor for type III membrane protein"; /evidence="ECO:0000255"	1	TRANSMEM 21..41; /note="Helical; Signal-anchor for type III membrane protein"; /evidence="ECO:0000255"	1
ALDH3A2	Fatty aldehyde dehydrogenase OS=Homo sapiens OX=9606 GN=ALDH3A2 PE=1 SV=1	1170	ER-Membrane	biosynthetic/metabolic enzyme	TRANSMEM 464..484; /note="Helical"; /evidence="ECO:0000255"	1	TRANSMEM 464..484; /note="Helical"; /evidence="ECO:0000255"	1
ALG1	Chitobiosyldiphosphodolichol beta-mannosyltransferase OS=Homo sapiens OX=9606 GN=ALG1 PE=1 SV=2	291	ER-Membrane	biosynthetic/metabolic enzyme	TRANSMEM 3..23; /note="Helical; Signal-anchor for type II membrane protein"; /evidence="ECO:0000255"	1	TRANSMEM 3..23; /note="Helical; Signal-anchor for type II membrane protein"; /evidence="ECO:0000255"	1
ALG5	Dolichyl-phosphate beta-glucosyltransferase OS=Homo sapiens OX=9606 GN=ALG5 PE=1 SV=1	5268	ER-Membrane	biosynthetic/metabolic enzyme	TRANSMEM 8..28; /note="Helical; Signal-anchor for type II membrane protein"; /evidence="ECO:0000255"	1	TRANSMEM 8..28; /note="Helical; Signal-anchor for type II membrane protein"; /evidence="ECO:0000255"	1
APMAP	Adipocyte plasma membrane-associated protein OS=Homo sapiens OX=9606 GN=APMAP PE=1 SV=2	3595	ER-Membrane	biosynthetic/metabolic enzyme	TRANSMEM 41..61; /note="Helical; Signal-anchor for type II membrane protein"; /evidence="ECO:0000255"	1	TRANSMEM 41..61; /note="Helical; Signal-anchor for type II membrane protein"; /evidence="ECO:0000255"	1
ASPH	Aspartyl/asparaginyl beta-hydroxylase OS=Homo sapiens OX=9606 GN=ASPH PE=1 SV=3	353	ER-Membrane	biosynthetic/metabolic enzyme	TRANSMEM 54..74; /note="Helical; Signal-anchor for type II membrane protein"; /evidence="ECO:0000255"	1	TRANSMEM 54..74; /note="Helical; Signal-anchor for type II membrane protein"; /evidence="ECO:0000255"	1
B3GLCT	Beta-1,3-glucosyltransferase OS=Homo sapiens OX=9606 GN=B3GLCT PE=1 SV=2	1945	ER-Membrane	biosynthetic/metabolic enzyme	TRANSMEM 7..27; /note="Helical; Signal-anchor for type II membrane protein"; /evidence="ECO:0000255"	1	TRANSMEM 7..27; /note="Helical; Signal-anchor for type II membrane protein"; /evidence="ECO:0000255"	1
CDKAL1	Threonylcarbamoyladenosine tRNA methylthiotransferase OS=Homo sapiens OX=9606 GN=CDKAL1 PE=1 SV=1	5863	ER-Membrane	biosynthetic/metabolic enzyme	TRANSMEM 556..578; /note="Helical"; /evidence="ECO:0000255"	1	TRANSMEM 556..578; /note="Helical"; /evidence="ECO:0000255"	1
CISD2	CDGSH iron-sulfur domain-containing protein 2 OS=Homo sapiens OX=9606 GN=CISD2 PE=1 SV=1	4123	ER-Membrane	biosynthetic/metabolic enzyme	TRANSMEM 38..60; /note="Helical"; /evidence="ECO:0000255"	1	TRANSMEM 38..60; /note="Helical"; /evidence="ECO:0000255"	1
COMT	Catechol O-methyltransferase OS=Homo sapiens OX=9606 GN=COMT PE=1 SV=2	7770	ER-Membrane	biosynthetic/metabolic enzyme	TRANSMEM 7..26; /note="Helical; Signal-anchor for type II membrane protein"; /evidence="ECO:0000255"	1	TRANSMEM 7..26; /note="Helical; Signal-anchor for type II membrane protein"; /evidence="ECO:0000255"	1
CYP20A1	Cytochrome P450 20A1 OS=Homo sapiens OX=9606 GN=CYP20A1 PE=1 SV=1	3584	ER-Membrane	biosynthetic/metabolic enzyme	TRANSMEM 4..24; /note="Helical"; /evidence="ECO:0000255"	1	TRANSMEM 4..24; /note="Helical"; /evidence="ECO:0000255"	1
CYP51A1	Lanosterol 14-alpha demethylase OS=Homo sapiens OX=9606 GN=CYP51A1 PE=1 SV=3	3853	ER-Membrane	biosynthetic/metabolic enzyme	TRANSMEM 30..50; /note="Helical"; /evidence="ECO:0000255"	1	TRANSMEM 30..50; /note="Helical"; /evidence="ECO:0000255"	1
DDOST	Dolichyl-diphosphooligosaccharide--protein glycosyltransferase 48 kDa subunit OS=Homo sapiens OX=9606 GN=DDOST PE=1 SV=4	5870	ER-Membrane	biosynthetic/metabolic enzyme	TRANSMEM 428..447; /note="Helical"; /evidence="ECO:0000255"	1	TRANSMEM 428..447; /note="Helical"; /evidence="ECO:0000255"	1
DHCR24	Delta(24)-sterol reductase OS=Homo sapiens OX=9606 GN=DHCR24 PE=1 SV=2	4574	ER-Membrane	biosynthetic/metabolic enzyme	TRANSMEM 32..52; /note="Helical"; /evidence="ECO:0000255"	1	TRANSMEM 32..52; /note="Helical"; /evidence="ECO:0000255"	1
DHRS7B	Dehydrogenase/reductase SDR family member 7B OS=Homo sapiens OX=9606 GN=DHRS7B PE=1 SV=2	2009	ER-Membrane	biosynthetic/metabolic enzyme	TRANSMEM 18..38; /note="Helical; Signal-anchor for type II membrane protein"; /evidence="ECO:0000255"	1	TRANSMEM 18..38; /note="Helical; Signal-anchor for type II membrane protein"; /evidence="ECO:0000255"	1
EPHX1	Epoxide hydrolase 1 OS=Homo sapiens OX=9606 GN=EPHX1 PE=1 SV=1	3746	ER-Membrane	biosynthetic/metabolic enzyme	TRANSMEM 1..21; /note="Helical; Signal-anchor for type III membrane protein"; /evidence="ECO:0000250|UniProtKB:P07687"	1	TRANSMEM 1..21; /note="Helical; Signal-anchor for type III membrane protein"; /evidence="ECO:0000250|UniProtKB:P07687"	1
GPX8	Probable glutathione peroxidase 8 OS=Homo sapiens OX=9606 GN=GPX8 PE=1 SV=2	7274	ER-Membrane	biosynthetic/metabolic enzyme	TRANSMEM 18..40; /note="Helical"; /evidence="ECO:0000255"	1	TRANSMEM 18..40; /note="Helical"; /evidence="ECO:0000255"	1
HMOX1	Heme oxygenase 1 OS=Homo sapiens OX=9606 GN=HMOX1 PE=1 SV=1	1826	ER-Membrane	biosynthetic/metabolic enzyme	TRANSMEM 266..288; /note="Helical; Anchor for type IV membrane protein"; /evidence="ECO:0000255"	1	TRANSMEM 266..288; /note="Helical; Anchor for type IV membrane protein"; /evidence="ECO:0000255"	1
HMOX2	Heme oxygenase 2 OS=Homo sapiens OX=9606 GN=HMOX2 PE=1 SV=2	1148	ER-Membrane	biosynthetic/metabolic enzyme	TRANSMEM 296..316; /note="Helical; Anchor for type IV membrane protein"; /evidence="ECO:0000255"	1	TRANSMEM 296..316; /note="Helical; Anchor for type IV membrane protein"; /evidence="ECO:0000255"	1
ILVBL	Acetolactate synthase-like protein OS=Homo sapiens OX=9606 GN=ILVBL PE=1 SV=2	368	ER-Membrane	biosynthetic/metabolic enzyme	TRANSMEM 13..33; /note="Helical"; /evidence="ECO:0000255"	1	TRANSMEM 13..33; /note="Helical"; /evidence="ECO:0000255"	1
LPCAT1	Lysophosphatidylcholine acyltransferase 1 OS=Homo sapiens OX=9606 GN=LPCAT1 PE=1 SV=2	398	ER-Membrane	biosynthetic/metabolic enzyme	TRANSMEM 58..78; /note="Helical; Signal-anchor for type II membrane protein"; /evidence="ECO:0000255"	1	TRANSMEM 58..78; /note="Helical; Signal-anchor for type II membrane protein"; /evidence="ECO:0000255"	1
LPCAT2	Lysophosphatidylcholine acyltransferase 2 OS=Homo sapiens OX=9606 GN=LPCAT2 PE=1 SV=1	6335	ER-Membrane	biosynthetic/metabolic enzyme	TRANSMEM 58..78; /note="Helical; Signal-anchor for type II membrane protein"; /evidence="ECO:0000255"	1	TRANSMEM 58..78; /note="Helical; Signal-anchor for type II membrane protein"; /evidence="ECO:0000255"	1
MOGS	Mannosyl-oligosaccharide glucosidase OS=Homo sapiens OX=9606 GN=MOGS PE=1 SV=5	2933	ER-Membrane	biosynthetic/metabolic enzyme	TRANSMEM 39..59; /note="Helical; Signal-anchor for type II membrane protein"; /evidence="ECO:0000255"	1	TRANSMEM 39..59; /note="Helical; Signal-anchor for type II membrane protein"; /evidence="ECO:0000255"	1
NCEH1	Neutral cholesterol ester hydrolase 1 OS=Homo sapiens OX=9606 GN=NCEH1 PE=1 SV=3	3328	ER-Membrane	biosynthetic/metabolic enzyme	TRANSMEM 5..25; /note="Helical; Signal-anchor for type II membrane protein"; /evidence="ECO:0000255"	1	TRANSMEM 5..25; /note="Helical; Signal-anchor for type II membrane protein"; /evidence="ECO:0000255"	1
NSDHL	Sterol-4-alpha-carboxylate 3-dehydrogenase, decarboxylating OS=Homo sapiens OX=9606 GN=NSDHL PE=1 SV=2	1170	ER-Membrane	biosynthetic/metabolic enzyme	TRANSMEM 298..318; /note="Helical"; /evidence="ECO:0000255"	1	TRANSMEM 298..318; /note="Helical"; /evidence="ECO:0000255"	1
PIGK	GPI-anchor transamidase OS=Homo sapiens OX=9606 GN=PIGK PE=1 SV=2	5679	ER-Membrane	biosynthetic/metabolic enzyme	TRANSMEM 368..388; /note="Helical"; /evidence="ECO:0000255"	1	TRANSMEM 368..388; /note="Helical"; /evidence="ECO:0000255"	1
PIGT	GPI transamidase component PIG-T OS=Homo sapiens OX=9606 GN=PIGT PE=1 SV=1	1226	ER-Membrane	biosynthetic/metabolic enzyme	TRANSMEM 528..548; /note="Helical"; /evidence="ECO:0000255"	1	TRANSMEM 528..548; /note="Helical"; /evidence="ECO:0000255"	1
PNPLA6	Neuropathy target esterase OS=Homo sapiens OX=9606 GN=PNPLA6 PE=1 SV=3	772	ER-Membrane	biosynthetic/metabolic enzyme	TRANSMEM 60..80; /note="Helical"; /evidence="ECO:0000255"	1	TRANSMEM 60..80; /note="Helical"; /evidence="ECO:0000255"	1
POR	NADPH--cytochrome P450 reductase OS=Homo sapiens OX=9606 GN=POR PE=1 SV=2	2165	ER-Membrane	biosynthetic/metabolic enzyme	TRANSMEM 22..42; /note="Helical"; /evidence="ECO:0000255|HAMAP-Rule:MF_03212"	1	TRANSMEM 22..42; /note="Helical"; /evidence="ECO:0000255|HAMAP-Rule:MF_03212"	1
RDH11	Retinol dehydrogenase 11 OS=Homo sapiens OX=9606 GN=RDH11 PE=1 SV=2	4832	ER-Membrane	biosynthetic/metabolic enzyme	TRANSMEM 1..21; /note="Helical; Signal-anchor for type II membrane protein"; /evidence="ECO:0000269|PubMed:12036956, ECO:0000269|PubMed:12226107"	1	TRANSMEM 1..21; /note="Helical; Signal-anchor for type II membrane protein"; /evidence="ECO:0000269|PubMed:12036956, ECO:0000269|PubMed:12226107"	1
RPN1	Dolichyl-diphosphooligosaccharide--protein glycosyltransferase subunit 1 OS=Homo sapiens OX=9606 GN=RPN1 PE=1 SV=1	2148	ER-Membrane	biosynthetic/metabolic enzyme	TRANSMEM 439..457; /note="Helical"; /evidence="ECO:0000255"	1	TRANSMEM 439..457; /note="Helical"; /evidence="ECO:0000255"	1
SGPL1	Sphingosine-1-phosphate lyase 1 OS=Homo sapiens OX=9606 GN=SGPL1 PE=1 SV=3	484	ER-Membrane	biosynthetic/metabolic enzyme	TRANSMEM 41..61; /note="Helical; Signal-anchor for type III membrane protein"; /evidence="ECO:0000255"	1	TRANSMEM 41..61; /note="Helical; Signal-anchor for type III membrane protein"; /evidence="ECO:0000255"	1
SPTLC1	Serine palmitoyltransferase 1 OS=Homo sapiens OX=9606 GN=SPTLC1 PE=1 SV=1	84	ER-Membrane	biosynthetic/metabolic enzyme	TRANSMEM 16..36; /note="Helical"; /evidence="ECO:0000255"	1	TRANSMEM 16..36; /note="Helical"; /evidence="ECO:0000255"	1
SPTLC2	Serine palmitoyltransferase 2 OS=Homo sapiens OX=9606 GN=SPTLC2 PE=1 SV=1	3102	ER-Membrane	biosynthetic/metabolic enzyme	TRANSMEM 67..87; /note="Helical"; /evidence="ECO:0000255"	1	TRANSMEM 67..87; /note="Helical"; /evidence="ECO:0000255"	1
UGT8	2-hydroxyacylsphingosine 1-beta-galactosyltransferase OS=Homo sapiens OX=9606 GN=UGT8 PE=2 SV=2	6784	ER-Membrane	biosynthetic/metabolic enzyme	TRANSMEM 472..492; /note="Helical"; /evidence="ECO:0000255"	1	TRANSMEM 472..492; /note="Helical"; /evidence="ECO:0000255"	1
XXYLT1	Xyloside xylosyltransferase 1 OS=Homo sapiens OX=9606 GN=XXYLT1 PE=1 SV=1	1299	ER-Membrane	biosynthetic/metabolic enzyme	TRANSMEM 24..44; /note="Helical; Signal-anchor for type II membrane protein"; /evidence="ECO:0000255"	1	TRANSMEM 24..44; /note="Helical; Signal-anchor for type II membrane protein"; /evidence="ECO:0000255"	1
AGPAT1	1-acyl-sn-glycerol-3-phosphate acyltransferase alpha OS=Homo sapiens OX=9606 GN=AGPAT1 PE=1 SV=2	5793	ER-Membrane	biosynthetic/metabolic enzyme	TRANSMEM 38..58; /note="Helical"; /evidence="ECO:0000255"; TRANSMEM 128..148; /note="Helical"; /evidence="ECO:0000255"	2	TRANSMEM 38..58; /note="Helical"; /evidence="ECO:0000255"; TRANSMEM 128..148; /note="Helical"; /evidence="ECO:0000255"	2
AGPAT2	1-acyl-sn-glycerol-3-phosphate acyltransferase beta OS=Homo sapiens OX=9606 GN=AGPAT2 PE=1 SV=1	141	ER-Membrane	biosynthetic/metabolic enzyme	TRANSMEM 30..50; /note="Helical"; /evidence="ECO:0000255"; TRANSMEM 122..142; /note="Helical"; /evidence="ECO:0000255"	2	TRANSMEM 30..50; /note="Helical"; /evidence="ECO:0000255"; TRANSMEM 122..142; /note="Helical"; /evidence="ECO:0000255"	2
AGPAT3	1-acyl-sn-glycerol-3-phosphate acyltransferase gamma OS=Homo sapiens OX=9606 GN=AGPAT3 PE=1 SV=1	3257	ER-Membrane	biosynthetic/metabolic enzyme	TRANSMEM 125..145; /note="Helical"; /evidence="ECO:0000255"; TRANSMEM 317..339; /note="Helical"; /evidence="ECO:0000255"	2	TRANSMEM 125..145; /note="Helical"; /evidence="ECO:0000255"; TRANSMEM 317..339; /note="Helical"; /evidence="ECO:0000255"	2
FDFT1	Squalene synthase OS=Homo sapiens OX=9606 GN=FDFT1 PE=1 SV=1	1653	ER-Membrane	biosynthetic/metabolic enzyme	TRANSMEM 284..304; /note="Helical"; /evidence="ECO:0000255"; TRANSMEM 384..404; /note="Helical"; /evidence="ECO:0000255"	2	TRANSMEM 284..304; /note="Helical"; /evidence="ECO:0000255"; TRANSMEM 384..404; /note="Helical"; /evidence="ECO:0000255"	2
GPAT4	Glycerol-3-phosphate acyltransferase 4 OS=Homo sapiens OX=9606 GN=GPAT4 PE=1 SV=1	4034	ER-Membrane	biosynthetic/metabolic enzyme	TRANSMEM 156..176; /note="Helical"; /evidence="ECO:0000255"; TRANSMEM 180..200; /note="Helical"; /evidence="ECO:0000255"	2	TRANSMEM 156..176; /note="Helical"; /evidence="ECO:0000255"; TRANSMEM 180..200; /note="Helical"; /evidence="ECO:0000255"	2
KDSR	3-ketodihydrosphingosine reductase OS=Homo sapiens OX=9606 GN=KDSR PE=1 SV=1	2946	ER-Membrane	biosynthetic/metabolic enzyme	TRANSMEM 271..291; /note="Helical"; /evidence="ECO:0000255"; TRANSMEM 294..314; /note="Helical"; /evidence="ECO:0000255"	2	TRANSMEM 271..291; /note="Helical"; /evidence="ECO:0000255"; TRANSMEM 294..314; /note="Helical"; /evidence="ECO:0000255"	2
LPGAT1	Acyl-CoA:lysophosphatidylglycerol acyltransferase 1 OS=Homo sapiens OX=9606 GN=LPGAT1 PE=1 SV=1	1016	ER-Membrane	biosynthetic/metabolic enzyme	TRANSMEM 22..42; /note="Helical"; /evidence="ECO:0000255"; TRANSMEM 342..362; /note="Helical"; /evidence="ECO:0000255"	2	TRANSMEM 22..42; /note="Helical"; /evidence="ECO:0000255"; TRANSMEM 342..362; /note="Helical"; /evidence="ECO:0000255"	2
PIGS	GPI transamidase component PIG-S OS=Homo sapiens OX=9606 GN=PIGS PE=1 SV=3	1171	ER-Membrane	biosynthetic/metabolic enzyme	TRANSMEM 19..39; /note="Helical"; /evidence="ECO:0000255"; TRANSMEM 521..541; /note="Helical"; /evidence="ECO:0000255"	2	TRANSMEM 19..39; /note="Helical"; /evidence="ECO:0000255"; TRANSMEM 521..541; /note="Helical"; /evidence="ECO:0000255"	2
DAD1	Dolichyl-diphosphooligosaccharide--protein glycosyltransferase subunit DAD1 OS=Homo sapiens OX=9606 GN=DAD1 PE=1 SV=3	5569	ER-Membrane	biosynthetic/metabolic enzyme	TRANSMEM 31..51; /note="Helical"; /evidence="ECO:0000255"; TRANSMEM 53..73; /note="Helical"; /evidence="ECO:0000255"; TRANSMEM 93..113; /note="Helical"; /evidence="ECO:0000255"	3	TRANSMEM 31..51; /note="Helical"; /evidence="ECO:0000255"; TRANSMEM 53..73; /note="Helical"; /evidence="ECO:0000255"; TRANSMEM 93..113; /note="Helical"; /evidence="ECO:0000255"	3
HSD17B12	Very-long-chain 3-oxoacyl-CoA reductase OS=Homo sapiens OX=9606 GN=HSD17B12 PE=1 SV=2	3750	ER-Membrane	biosynthetic/metabolic enzyme	TRANSMEM 4..24; /note="Helical"; /evidence="ECO:0000255"; TRANSMEM 182..202; /note="Helical"; /evidence="ECO:0000255"; TRANSMEM 271..291; /note="Helical"; /evidence="ECO:0000255"	3	TRANSMEM 4..24; /note="Helical"; /evidence="ECO:0000255"; TRANSMEM 182..202; /note="Helical"; /evidence="ECO:0000255"; TRANSMEM 271..291; /note="Helical"; /evidence="ECO:0000255"	3
MGST2	Microsomal glutathione S-transferase 2 OS=Homo sapiens OX=9606 GN=MGST2 PE=1 SV=1	7771	ER-Membrane	biosynthetic/metabolic enzyme	TRANSMEM 6..26; /note="Helical"; /evidence="ECO:0000255"; TRANSMEM 59..79; /note="Helical"; /evidence="ECO:0000255"; TRANSMEM 111..131; /note="Helical"; /evidence="ECO:0000255"	3	TRANSMEM 6..26; /note="Helical"; /evidence="ECO:0000255"; TRANSMEM 59..79; /note="Helical"; /evidence="ECO:0000255"; TRANSMEM 111..131; /note="Helical"; /evidence="ECO:0000255"	3
MSMO1	Methylsterol monooxygenase 1 OS=Homo sapiens OX=9606 GN=MSMO1 PE=1 SV=1	3752	ER-Membrane	biosynthetic/metabolic enzyme	TRANSMEM 55..75; /note="Helical"; /evidence="ECO:0000255"; TRANSMEM 100..120; /note="Helical"; /evidence="ECO:0000255"; TRANSMEM 199..219; /note="Helical"; /evidence="ECO:0000255"	3	TRANSMEM 55..75; /note="Helical"; /evidence="ECO:0000255"; TRANSMEM 100..120; /note="Helical"; /evidence="ECO:0000255"; TRANSMEM 199..219; /note="Helical"; /evidence="ECO:0000255"	3
OSTC	Oligosaccharyltransferase complex subunit OSTC OS=Homo sapiens OX=9606 GN=OSTC PE=1 SV=1	6946	ER-Membrane	biosynthetic/metabolic enzyme	TRANSMEM 33..53; /note="Helical"; /evidence="ECO:0000255"; TRANSMEM 84..104; /note="Helical"; /evidence="ECO:0000255"; TRANSMEM 118..138; /note="Helical"; /evidence="ECO:0000255"	3	TRANSMEM 33..53; /note="Helical"; /evidence="ECO:0000255"; TRANSMEM 84..104; /note="Helical"; /evidence="ECO:0000255"; TRANSMEM 118..138; /note="Helical"; /evidence="ECO:0000255"	3
RPN2	Dolichyl-diphosphooligosaccharide--protein glycosyltransferase subunit 2 OS=Homo sapiens OX=9606 GN=RPN2 PE=1 SV=3	2674	ER-Membrane	biosynthetic/metabolic enzyme	TRANSMEM 541..561; /note="Helical"; /evidence="ECO:0000255"; TRANSMEM 572..592; /note="Helical"; /evidence="ECO:0000255"; TRANSMEM 597..617; /note="Helical"; /evidence="ECO:0000255"	3	TRANSMEM 541..561; /note="Helical"; /evidence="ECO:0000255"; TRANSMEM 572..592; /note="Helical"; /evidence="ECO:0000255"; TRANSMEM 597..617; /note="Helical"; /evidence="ECO:0000255"	3
SLC27A2	Very long-chain acyl-CoA synthetase OS=Homo sapiens OX=9606 GN=SLC27A2 PE=1 SV=2	6372	ER-Membrane	biosynthetic/metabolic enzyme	TRANSMEM 5..27; /note="Helical"; /evidence="ECO:0000255"; TRANSMEM 107..127; /note="Helical"; /evidence="ECO:0000255"; TRANSMEM 262..282; /note="Helical"; /evidence="ECO:0000255"	3	TRANSMEM 5..27; /note="Helical"; /evidence="ECO:0000255"; TRANSMEM 107..127; /note="Helical"; /evidence="ECO:0000255"; TRANSMEM 262..282; /note="Helical"; /evidence="ECO:0000255"	3
TECR	Very-long-chain enoyl-CoA reductase OS=Homo sapiens OX=9606 GN=TECR PE=1 SV=1	3393	ER-Membrane	biosynthetic/metabolic enzyme	TRANSMEM 87..107; /note="Helical"; /evidence="ECO:0000255"; TRANSMEM 194..214; /note="Helical"; /evidence="ECO:0000255"; TRANSMEM 255..275; /note="Helical"; /evidence="ECO:0000255"	3	TRANSMEM 87..107; /note="Helical"; /evidence="ECO:0000255"; TRANSMEM 194..214; /note="Helical"; /evidence="ECO:0000255"; TRANSMEM 255..275; /note="Helical"; /evidence="ECO:0000255"	3
EBP	3-beta-hydroxysteroid-Delta(8),Delta(7)-isomerase OS=Homo sapiens OX=9606 GN=EBP PE=1 SV=3	555	ER-Membrane	biosynthetic/metabolic enzyme	TRANSMEM 29..49; /note="Helical"; /evidence="ECO:0000255"; TRANSMEM 66..86; /note="Helical"; /evidence="ECO:0000255"; TRANSMEM 121..141; /note="Helical"; /evidence="ECO:0000255"; TRANSMEM 185..205; /note="Helical"; /evidence="ECO:0000255"	4	TRANSMEM 29..49; /note="Helical"; /evidence="ECO:0000255"; TRANSMEM 66..86; /note="Helical"; /evidence="ECO:0000255"; TRANSMEM 121..141; /note="Helical"; /evidence="ECO:0000255"; TRANSMEM 185..205; /note="Helical"; /evidence="ECO:0000255"	4
FADS1	Acyl-CoA (8-3)-desaturase OS=Homo sapiens OX=9606 GN=FADS1 PE=1 SV=3	1172	ER-Membrane	biosynthetic/metabolic enzyme	TRANSMEM 122..142; /note="Helical"; /evidence="ECO:0000255"; TRANSMEM 146..170; /note="Helical"; /evidence="ECO:0000255"; TRANSMEM 268..288; /note="Helical"; /evidence="ECO:0000255"; TRANSMEM 306..326; /note="Helical"; /evidence="ECO:0000255"	4	TRANSMEM 122..142; /note="Helical"; /evidence="ECO:0000255"; TRANSMEM 146..170; /note="Helical"; /evidence="ECO:0000255"; TRANSMEM 268..288; /note="Helical"; /evidence="ECO:0000255"; TRANSMEM 306..326; /note="Helical"; /evidence="ECO:0000255"	4
FADS3	Fatty acid desaturase 3 OS=Homo sapiens OX=9606 GN=FADS3 PE=1 SV=1	3997	ER-Membrane	biosynthetic/metabolic enzyme	TRANSMEM 134..154; /note="Helical"; /evidence="ECO:0000255"; TRANSMEM 160..180; /note="Helical"; /evidence="ECO:0000255"; TRANSMEM 264..284; /note="Helical"; /evidence="ECO:0000255"; TRANSMEM 307..327; /note="Helical"; /evidence="ECO:0000255"	4	TRANSMEM 134..154; /note="Helical"; /evidence="ECO:0000255"; TRANSMEM 160..180; /note="Helical"; /evidence="ECO:0000255"; TRANSMEM 264..284; /note="Helical"; /evidence="ECO:0000255"; TRANSMEM 307..327; /note="Helical"; /evidence="ECO:0000255"	4
LCLAT1	Lysocardiolipin acyltransferase 1 OS=Homo sapiens OX=9606 GN=LCLAT1 PE=1 SV=1	7220	ER-Membrane	biosynthetic/metabolic enzyme	TRANSMEM 47..67; /note="Helical"; /evidence="ECO:0000255"; TRANSMEM 86..106; /note="Helical"; /evidence="ECO:0000255"; TRANSMEM 340..360; /note="Helical"; /evidence="ECO:0000255"; TRANSMEM 362..382; /note="Helical"; /evidence="ECO:0000255"	4	TRANSMEM 47..67; /note="Helical"; /evidence="ECO:0000255"; TRANSMEM 86..106; /note="Helical"; /evidence="ECO:0000255"; TRANSMEM 340..360; /note="Helical"; /evidence="ECO:0000255"; TRANSMEM 362..382; /note="Helical"; /evidence="ECO:0000255"	4
SCD	Acyl-CoA desaturase OS=Homo sapiens OX=9606 GN=SCD PE=1 SV=2	6104	ER-Membrane	biosynthetic/metabolic enzyme	TRANSMEM 73..93; /note="Helical"; /evidence="ECO:0000269|PubMed:26098317"; TRANSMEM 98..118; /note="Helical"; /evidence="ECO:0000269|PubMed:26098317"; TRANSMEM 218..237; /note="Helical"; /evidence="ECO:0000269|PubMed:26098317"; TRANSMEM 242..263; /note="Helical"; /evidence="ECO:0000269|PubMed:26098317"	4	TRANSMEM 73..93; /note="Helical"; /evidence="ECO:0000269|PubMed:26098317"; TRANSMEM 98..118; /note="Helical"; /evidence="ECO:0000269|PubMed:26098317"; TRANSMEM 218..237; /note="Helical"; /evidence="ECO:0000269|PubMed:26098317"; TRANSMEM 242..263; /note="Helical"; /evidence="ECO:0000269|PubMed:26098317"	4
VKORC1L1	Vitamin K epoxide reductase complex subunit 1-like protein 1 OS=Homo sapiens OX=9606 GN=VKORC1L1 PE=1 SV=2	7082	ER-Membrane	biosynthetic/metabolic enzyme	TRANSMEM 17..37; /note="Helical"; /evidence="ECO:0000255"; TRANSMEM 92..112; /note="Helical"; /evidence="ECO:0000255"; TRANSMEM 114..134; /note="Helical"; /evidence="ECO:0000255"; TRANSMEM 135..155; /note="Helical"; /evidence="ECO:0000255"	4	TRANSMEM 14..36; /note="Helical"; /evidence="ECO:0000250|UniProtKB:Q6TEK8"; TRANSMEM 88..102; /note="Helical"; /evidence="ECO:0000250|UniProtKB:Q6TEK8"; TRANSMEM 108..135; /note="Helical"; /evidence="ECO:0000250|UniProtKB:Q6TEK8"; TRANSMEM 139..160; /note="Helical"; /evidence="ECO:0000250|UniProtKB:Q6TEK8"	4
GGCX	Vitamin K-dependent gamma-carboxylase OS=Homo sapiens OX=9606 GN=GGCX PE=1 SV=2	5905	ER-Membrane	biosynthetic/metabolic enzyme	TRANSMEM 61..81; /note="Helical"; /evidence="ECO:0000255"; TRANSMEM 114..134; /note="Helical"; /evidence="ECO:0000255"; TRANSMEM 137..157; /note="Helical"; /evidence="ECO:0000255"; TRANSMEM 293..313; /note="Helical"; /evidence="ECO:0000255"; TRANSMEM 362..382; /note="Helical"; /evidence="ECO:0000255"	5	TRANSMEM 61..81; /note="Helical"; /evidence="ECO:0000255"; TRANSMEM 114..134; /note="Helical"; /evidence="ECO:0000255"; TRANSMEM 137..157; /note="Helical"; /evidence="ECO:0000255"; TRANSMEM 293..313; /note="Helical"; /evidence="ECO:0000255"; TRANSMEM 362..382; /note="Helical"; /evidence="ECO:0000255"	5
CERS2	Ceramide synthase 2 OS=Homo sapiens OX=9606 GN=CERS2 PE=1 SV=1	1486	ER-Membrane	biosynthetic/metabolic enzyme	TRANSMEM 41..61; /note="Helical"; /evidence="ECO:0000255"; TRANSMEM 140..160; /note="Helical"; /evidence="ECO:0000255"; TRANSMEM 181..201; /note="Helical"; /evidence="ECO:0000255"; TRANSMEM 209..229; /note="Helical"; /evidence="ECO:0000255"; TRANSMEM 264..284; /note="Helical"; /evidence="ECO:0000255"; TRANSMEM 304..324; /note="Helical"; /evidence="ECO:0000255"	6	TRANSMEM 41..61; /note="Helical"; /evidence="ECO:0000255"; TRANSMEM 140..160; /note="Helical"; /evidence="ECO:0000255"; TRANSMEM 181..201; /note="Helical"; /evidence="ECO:0000255"; TRANSMEM 209..229; /note="Helical"; /evidence="ECO:0000255"; TRANSMEM 264..284; /note="Helical"; /evidence="ECO:0000255"; TRANSMEM 304..324; /note="Helical"; /evidence="ECO:0000255"	6
CERS5	Ceramide synthase 5 OS=Homo sapiens OX=9606 GN=CERS5 PE=2 SV=1	5766	ER-Membrane	biosynthetic/metabolic enzyme	TRANSMEM 47..67; /note="Helical"; /evidence="ECO:0000255"; TRANSMEM 148..168; /note="Helical"; /evidence="ECO:0000255"; TRANSMEM 183..203; /note="Helical"; /evidence="ECO:0000255"; TRANSMEM 214..234; /note="Helical"; /evidence="ECO:0000255"; TRANSMEM 272..292; /note="Helical"; /evidence="ECO:0000255"; TRANSMEM 311..331; /note="Helical"; /evidence="ECO:0000255"	6	TRANSMEM 47..67; /note="Helical"; /evidence="ECO:0000255"; TRANSMEM 148..168; /note="Helical"; /evidence="ECO:0000255"; TRANSMEM 183..203; /note="Helical"; /evidence="ECO:0000255"; TRANSMEM 214..234; /note="Helical"; /evidence="ECO:0000255"; TRANSMEM 272..292; /note="Helical"; /evidence="ECO:0000255"; TRANSMEM 311..331; /note="Helical"; /evidence="ECO:0000255"	6
DEGS1	Sphingolipid delta(4)-desaturase DES1 OS=Homo sapiens OX=9606 GN=DEGS1 PE=1 SV=1	6248	ER-Membrane	biosynthetic/metabolic enzyme	TRANSMEM 41..61; /note="Helical"; /evidence="ECO:0000255"; TRANSMEM 68..88; /note="Helical"; /evidence="ECO:0000255"; TRANSMEM 102..122; /note="Helical"; /evidence="ECO:0000255"; TRANSMEM 152..172; /note="Helical"; /evidence="ECO:0000255"; TRANSMEM 184..204; /note="Helical"; /evidence="ECO:0000255"; TRANSMEM 209..229; /note="Helical"; /evidence="ECO:0000255"	6	TRANSMEM 41..61; /note="Helical"; /evidence="ECO:0000255"; TRANSMEM 68..88; /note="Helical"; /evidence="ECO:0000255"; TRANSMEM 102..122; /note="Helical"; /evidence="ECO:0000255"; TRANSMEM 152..172; /note="Helical"; /evidence="ECO:0000255"; TRANSMEM 184..204; /note="Helical"; /evidence="ECO:0000255"; TRANSMEM 209..229; /note="Helical"; /evidence="ECO:0000255"	6
HACD2	Very-long-chain (3R)-3-hydroxyacyl-CoA dehydratase 2 OS=Homo sapiens OX=9606 GN=HACD2 PE=1 SV=1	6108	ER-Membrane	biosynthetic/metabolic enzyme	TRANSMEM 42..60; /note="Helical"; /evidence="ECO:0000255"; TRANSMEM 80..97; /note="Helical"; /evidence="ECO:0000255"; TRANSMEM 108..125; /note="Helical"; /evidence="ECO:0000255"; TRANSMEM 131..146; /note="Helical"; /evidence="ECO:0000255"; TRANSMEM 170..187; /note="Helical"; /evidence="ECO:0000255"; TRANSMEM 218..235; /note="Helical"; /evidence="ECO:0000255"	6	TRANSMEM 42..60; /note="Helical"; /evidence="ECO:0000255"; TRANSMEM 80..97; /note="Helical"; /evidence="ECO:0000255"; TRANSMEM 108..125; /note="Helical"; /evidence="ECO:0000255"; TRANSMEM 131..146; /note="Helical"; /evidence="ECO:0000255"; TRANSMEM 170..187; /note="Helical"; /evidence="ECO:0000255"; TRANSMEM 218..235; /note="Helical"; /evidence="ECO:0000255"	6
HACD3	Very-long-chain (3R)-3-hydroxyacyl-CoA dehydratase 3 OS=Homo sapiens OX=9606 GN=HACD3 PE=1 SV=2	457	ER-Membrane	biosynthetic/metabolic enzyme	TRANSMEM 150..170; /note="Helical"; /evidence="ECO:0000255"; TRANSMEM 186..207; /note="Helical"; /evidence="ECO:0000255"; TRANSMEM 218..235; /note="Helical"; /evidence="ECO:0000255"; TRANSMEM 242..256; /note="Helical"; /evidence="ECO:0000255"; TRANSMEM 280..298; /note="Helical"; /evidence="ECO:0000255"; TRANSMEM 323..343; /note="Helical"; /evidence="ECO:0000255"	6	TRANSMEM 150..170; /note="Helical"; /evidence="ECO:0000255"; TRANSMEM 186..207; /note="Helical"; /evidence="ECO:0000255"; TRANSMEM 218..235; /note="Helical"; /evidence="ECO:0000255"; TRANSMEM 242..256; /note="Helical"; /evidence="ECO:0000255"; TRANSMEM 280..298; /note="Helical"; /evidence="ECO:0000255"; TRANSMEM 323..343; /note="Helical"; /evidence="ECO:0000255"	6
MBOAT7	Lysophospholipid acyltransferase 7 OS=Homo sapiens OX=9606 GN=MBOAT7 PE=1 SV=2	469	ER-Membrane	biosynthetic/metabolic enzyme	TRANSMEM 6..22; /note="Helical"; /evidence="ECO:0000305|PubMed:30959108"; TRANSMEM 34..57; /note="Helical"; /evidence="ECO:0000305|PubMed:30959108"; TRANSMEM 74..93; /note="Helical"; /evidence="ECO:0000305|PubMed:30959108"; TRANSMEM 195..212; /note="Helical"; /evidence="ECO:0000305|PubMed:30959108"; TRANSMEM 232..261; /note="Helical"; /evidence="ECO:0000305|PubMed:30959108"; TRANSMEM 427..447; /n…	6	TRANSMEM 6..22; /note="Helical"; /evidence="ECO:0000305|PubMed:30959108"; TRANSMEM 34..57; /note="Helical"; /evidence="ECO:0000305|PubMed:30959108"; TRANSMEM 74..93; /note="Helical"; /evidence="ECO:0000305|PubMed:30959108"; TRANSMEM 195..212; /note="Helical"; /evidence="ECO:0000305|PubMed:30959108"; TRANSMEM 232..261; /note="Helical"; /evidence="ECO:0000305|PubMed:30959108"; TRANSMEM 427..447; /n…	6
DHCR7	7-dehydrocholesterol reductase OS=Homo sapiens OX=9606 GN=DHCR7 PE=1 SV=1	5598	ER-Membrane	biosynthetic/metabolic enzyme	TRANSMEM 40..60; /note="Helical"; /evidence="ECO:0000255"; TRANSMEM 154..174; /note="Helical"; /evidence="ECO:0000255"; TRANSMEM 177..197; /note="Helical"; /evidence="ECO:0000255"; TRANSMEM 266..286; /note="Helical"; /evidence="ECO:0000255"; TRANSMEM 306..326; /note="Helical"; /evidence="ECO:0000255"; TRANSMEM 331..351; /note="Helical"; /evidence="ECO:0000255"; TRANSMEM 420..440; /note="Helical";…	7	TRANSMEM 40..60; /note="Helical"; /evidence="ECO:0000255"; TRANSMEM 154..174; /note="Helical"; /evidence="ECO:0000255"; TRANSMEM 177..197; /note="Helical"; /evidence="ECO:0000255"; TRANSMEM 266..286; /note="Helical"; /evidence="ECO:0000255"; TRANSMEM 306..326; /note="Helical"; /evidence="ECO:0000255"; TRANSMEM 331..351; /note="Helical"; /evidence="ECO:0000255"; TRANSMEM 420..440; /note="Helical";…	7
ELOVL1	Elongation of very long chain fatty acids protein 1 OS=Homo sapiens OX=9606 GN=ELOVL1 PE=1 SV=1	2104	ER-Membrane	biosynthetic/metabolic enzyme	TRANSMEM 23..43; /note="Helical"; /evidence="ECO:0000255|HAMAP-Rule:MF_03201"; TRANSMEM 61..81; /note="Helical"; /evidence="ECO:0000255|HAMAP-Rule:MF_03201"; TRANSMEM 110..130; /note="Helical"; /evidence="ECO:0000255|HAMAP-Rule:MF_03201"; TRANSMEM 137..154; /note="Helical"; /evidence="ECO:0000255|HAMAP-Rule:MF_03201"; TRANSMEM 176..196; /note="Helical"; /evidence="ECO:0000255|HAMAP-Rule:MF_03201"…	7	TRANSMEM 23..43; /note="Helical"; /evidence="ECO:0000255|HAMAP-Rule:MF_03201"; TRANSMEM 61..81; /note="Helical"; /evidence="ECO:0000255|HAMAP-Rule:MF_03201"; TRANSMEM 110..130; /note="Helical"; /evidence="ECO:0000255|HAMAP-Rule:MF_03201"; TRANSMEM 137..154; /note="Helical"; /evidence="ECO:0000255|HAMAP-Rule:MF_03201"; TRANSMEM 176..196; /note="Helical"; /evidence="ECO:0000255|HAMAP-Rule:MF_03201"…	7
ELOVL5	Elongation of very long chain fatty acids protein 5 OS=Homo sapiens OX=9606 GN=ELOVL5 PE=1 SV=1	3638	ER-Membrane	biosynthetic/metabolic enzyme	TRANSMEM 26..46; /note="Helical"; /evidence="ECO:0000255|HAMAP-Rule:MF_03205"; TRANSMEM 64..84; /note="Helical"; /evidence="ECO:0000255|HAMAP-Rule:MF_03205"; TRANSMEM 112..132; /note="Helical"; /evidence="ECO:0000255|HAMAP-Rule:MF_03205"; TRANSMEM 139..158; /note="Helical"; /evidence="ECO:0000255|HAMAP-Rule:MF_03205"; TRANSMEM 168..187; /note="Helical"; /evidence="ECO:0000255|HAMAP-Rule:MF_03205"…	7	TRANSMEM 26..46; /note="Helical"; /evidence="ECO:0000255|HAMAP-Rule:MF_03205"; TRANSMEM 64..84; /note="Helical"; /evidence="ECO:0000255|HAMAP-Rule:MF_03205"; TRANSMEM 112..132; /note="Helical"; /evidence="ECO:0000255|HAMAP-Rule:MF_03205"; TRANSMEM 139..158; /note="Helical"; /evidence="ECO:0000255|HAMAP-Rule:MF_03205"; TRANSMEM 168..187; /note="Helical"; /evidence="ECO:0000255|HAMAP-Rule:MF_03205"…	7
GPAA1	Glycosylphosphatidylinositol anchor attachment 1 protein OS=Homo sapiens OX=9606 GN=GPAA1 PE=1 SV=3	7473	ER-Membrane	biosynthetic/metabolic enzyme	TRANSMEM 25..45; /note="Helical"; /evidence="ECO:0000255"; TRANSMEM 369..389; /note="Helical"; /evidence="ECO:0000255"; TRANSMEM 428..448; /note="Helical"; /evidence="ECO:0000255"; TRANSMEM 459..479; /note="Helical"; /evidence="ECO:0000255"; TRANSMEM 496..516; /note="Helical"; /evidence="ECO:0000255"; TRANSMEM 544..564; /note="Helical"; /evidence="ECO:0000255"; TRANSMEM 600..620; /note="Helical";…	7	TRANSMEM 25..45; /note="Helical"; /evidence="ECO:0000255"; TRANSMEM 369..389; /note="Helical"; /evidence="ECO:0000255"; TRANSMEM 428..448; /note="Helical"; /evidence="ECO:0000255"; TRANSMEM 459..479; /note="Helical"; /evidence="ECO:0000255"; TRANSMEM 496..516; /note="Helical"; /evidence="ECO:0000255"; TRANSMEM 544..564; /note="Helical"; /evidence="ECO:0000255"; TRANSMEM 600..620; /note="Helical";…	7
PTDSS2	Phosphatidylserine synthase 2 OS=Homo sapiens OX=9606 GN=PTDSS2 PE=1 SV=1	2678	ER-Membrane	biosynthetic/metabolic enzyme	TRANSMEM 63..83; /note="Helical"; /evidence="ECO:0000255"; TRANSMEM 97..117; /note="Helical"; /evidence="ECO:0000255"; TRANSMEM 127..147; /note="Helical"; /evidence="ECO:0000255"; TRANSMEM 314..334; /note="Helical"; /evidence="ECO:0000255"; TRANSMEM 336..356; /note="Helical"; /evidence="ECO:0000255"; TRANSMEM 377..397; /note="Helical"; /evidence="ECO:0000255"; TRANSMEM 404..424; /note="Helical"; …	7	TRANSMEM 63..83; /note="Helical"; /evidence="ECO:0000255"; TRANSMEM 97..117; /note="Helical"; /evidence="ECO:0000255"; TRANSMEM 127..147; /note="Helical"; /evidence="ECO:0000255"; TRANSMEM 314..334; /note="Helical"; /evidence="ECO:0000255"; TRANSMEM 336..356; /note="Helical"; /evidence="ECO:0000255"; TRANSMEM 377..397; /note="Helical"; /evidence="ECO:0000255"; TRANSMEM 404..424; /note="Helical"; …	7
ALG9	Alpha-1,2-mannosyltransferase ALG9 OS=Homo sapiens OX=9606 GN=ALG9 PE=1 SV=2	5669	ER-Membrane	biosynthetic/metabolic enzyme	TRANSMEM 136..156; /note="Helical"; /evidence="ECO:0000255"; TRANSMEM 172..192; /note="Helical"; /evidence="ECO:0000255"; TRANSMEM 214..234; /note="Helical"; /evidence="ECO:0000255"; TRANSMEM 250..270; /note="Helical"; /evidence="ECO:0000255"; TRANSMEM 305..325; /note="Helical"; /evidence="ECO:0000255"; TRANSMEM 343..363; /note="Helical"; /evidence="ECO:0000255"; TRANSMEM 371..391; /note="Helical…	8	TRANSMEM 136..156; /note="Helical"; /evidence="ECO:0000255"; TRANSMEM 172..192; /note="Helical"; /evidence="ECO:0000255"; TRANSMEM 214..234; /note="Helical"; /evidence="ECO:0000255"; TRANSMEM 250..270; /note="Helical"; /evidence="ECO:0000255"; TRANSMEM 305..325; /note="Helical"; /evidence="ECO:0000255"; TRANSMEM 343..363; /note="Helical"; /evidence="ECO:0000255"; TRANSMEM 371..391; /note="Helical…	8
CEPT1	Choline/ethanolaminephosphotransferase 1 OS=Homo sapiens OX=9606 GN=CEPT1 PE=1 SV=1	6731	ER-Membrane	biosynthetic/metabolic enzyme	TRANSMEM 87..107; /note="Helical"; /evidence="ECO:0000255"; TRANSMEM 115..135; /note="Helical"; /evidence="ECO:0000255"; TRANSMEM 186..206; /note="Helical"; /evidence="ECO:0000255"; TRANSMEM 209..229; /note="Helical"; /evidence="ECO:0000255"; TRANSMEM 239..259; /note="Helical"; /evidence="ECO:0000255"; TRANSMEM 283..303; /note="Helical"; /evidence="ECO:0000255"; TRANSMEM 317..337; /note="Helical"…	8	TRANSMEM 87..107; /note="Helical"; /evidence="ECO:0000255"; TRANSMEM 115..135; /note="Helical"; /evidence="ECO:0000255"; TRANSMEM 186..206; /note="Helical"; /evidence="ECO:0000255"; TRANSMEM 209..229; /note="Helical"; /evidence="ECO:0000255"; TRANSMEM 239..259; /note="Helical"; /evidence="ECO:0000255"; TRANSMEM 283..303; /note="Helical"; /evidence="ECO:0000255"; TRANSMEM 317..337; /note="Helical"…	8
TMTC3	Protein O-mannosyl-transferase TMTC3 OS=Homo sapiens OX=9606 GN=TMTC3 PE=1 SV=2	1045	ER-Lumen	biosynthetic/metabolic enzyme	TRANSMEM 9..29; /note="Helical"; /evidence="ECO:0000255"; TRANSMEM 94..114; /note="Helical"; /evidence="ECO:0000255"; TRANSMEM 136..158; /note="Helical"; /evidence="ECO:0000255"; TRANSMEM 167..187; /note="Helical"; /evidence="ECO:0000255"; TRANSMEM 194..214; /note="Helical"; /evidence="ECO:0000255"; TRANSMEM 232..252; /note="Helical"; /evidence="ECO:0000255"; TRANSMEM 318..338; /note="Helical"; /…	9	TRANSMEM 9..29; /note="Helical"; /evidence="ECO:0000255"; TRANSMEM 94..114; /note="Helical"; /evidence="ECO:0000255"; TRANSMEM 136..158; /note="Helical"; /evidence="ECO:0000255"; TRANSMEM 167..187; /note="Helical"; /evidence="ECO:0000255"; TRANSMEM 194..214; /note="Helical"; /evidence="ECO:0000255"; TRANSMEM 232..252; /note="Helical"; /evidence="ECO:0000255"; TRANSMEM 318..338; /note="Helical"; /…	9
G6PC3	Glucose-6-phosphatase 3 OS=Homo sapiens OX=9606 GN=G6PC3 PE=1 SV=2	4108	ER-Membrane	biosynthetic/metabolic enzyme	TRANSMEM 25..45; /note="Helical"; /evidence="ECO:0000255"; TRANSMEM 55..75; /note="Helical"; /evidence="ECO:0000255"; TRANSMEM 115..135; /note="Helical"; /evidence="ECO:0000255"; TRANSMEM 147..164; /note="Helical"; /evidence="ECO:0000255"; TRANSMEM 170..186; /note="Helical"; /evidence="ECO:0000255"; TRANSMEM 198..218; /note="Helical"; /evidence="ECO:0000255"; TRANSMEM 255..273; /note="Helical"; /…	9	TRANSMEM 25..45; /note="Helical"; /evidence="ECO:0000255"; TRANSMEM 55..75; /note="Helical"; /evidence="ECO:0000255"; TRANSMEM 115..135; /note="Helical"; /evidence="ECO:0000255"; TRANSMEM 147..164; /note="Helical"; /evidence="ECO:0000255"; TRANSMEM 170..186; /note="Helical"; /evidence="ECO:0000255"; TRANSMEM 198..218; /note="Helical"; /evidence="ECO:0000255"; TRANSMEM 255..273; /note="Helical"; /…	9
LPCAT3	Lysophospholipid acyltransferase 5 OS=Homo sapiens OX=9606 GN=LPCAT3 PE=1 SV=1	6443	ER-Membrane	biosynthetic/metabolic enzyme	TRANSMEM 44..64; /note="Helical"; /evidence="ECO:0000255"; TRANSMEM 84..104; /note="Helical"; /evidence="ECO:0000255"; TRANSMEM 111..131; /note="Helical"; /evidence="ECO:0000255"; TRANSMEM 180..200; /note="Helical"; /evidence="ECO:0000255"; TRANSMEM 227..247; /note="Helical"; /evidence="ECO:0000255"; TRANSMEM 285..305; /note="Helical"; /evidence="ECO:0000255"; TRANSMEM 364..384; /note="Helical"; …	9	TRANSMEM 44..64; /note="Helical"; /evidence="ECO:0000255"; TRANSMEM 84..104; /note="Helical"; /evidence="ECO:0000255"; TRANSMEM 111..131; /note="Helical"; /evidence="ECO:0000255"; TRANSMEM 180..200; /note="Helical"; /evidence="ECO:0000255"; TRANSMEM 227..247; /note="Helical"; /evidence="ECO:0000255"; TRANSMEM 285..305; /note="Helical"; /evidence="ECO:0000255"; TRANSMEM 364..384; /note="Helical"; …	9
PIGU	Phosphatidylinositol glycan anchor biosynthesis class U protein OS=Homo sapiens OX=9606 GN=PIGU PE=1 SV=3	7689	ER-Membrane	biosynthetic/metabolic enzyme	TRANSMEM 66..86; /note="Helical"; /evidence="ECO:0000255"; TRANSMEM 166..186; /note="Helical"; /evidence="ECO:0000255"; TRANSMEM 188..208; /note="Helical"; /evidence="ECO:0000255"; TRANSMEM 237..257; /note="Helical"; /evidence="ECO:0000255"; TRANSMEM 259..279; /note="Helical"; /evidence="ECO:0000255"; TRANSMEM 286..306; /note="Helical"; /evidence="ECO:0000255"; TRANSMEM 313..333; /note="Helical";…	9	TRANSMEM 66..86; /note="Helical"; /evidence="ECO:0000255"; TRANSMEM 166..186; /note="Helical"; /evidence="ECO:0000255"; TRANSMEM 188..208; /note="Helical"; /evidence="ECO:0000255"; TRANSMEM 237..257; /note="Helical"; /evidence="ECO:0000255"; TRANSMEM 259..279; /note="Helical"; /evidence="ECO:0000255"; TRANSMEM 286..306; /note="Helical"; /evidence="ECO:0000255"; TRANSMEM 313..333; /note="Helical";…	9
PTDSS1	Phosphatidylserine synthase 1 OS=Homo sapiens OX=9606 GN=PTDSS1 PE=1 SV=1	2966	ER-Membrane	biosynthetic/metabolic enzyme	TRANSMEM 36..56; /note="Helical"; /evidence="ECO:0000255"; TRANSMEM 73..93; /note="Helical"; /evidence="ECO:0000255"; TRANSMEM 103..123; /note="Helical"; /evidence="ECO:0000255"; TRANSMEM 187..207; /note="Helical"; /evidence="ECO:0000255"; TRANSMEM 217..237; /note="Helical"; /evidence="ECO:0000255"; TRANSMEM 287..307; /note="Helical"; /evidence="ECO:0000255"; TRANSMEM 320..342; /note="Helical"; /…	9	TRANSMEM 36..56; /note="Helical"; /evidence="ECO:0000255"; TRANSMEM 73..93; /note="Helical"; /evidence="ECO:0000255"; TRANSMEM 103..123; /note="Helical"; /evidence="ECO:0000255"; TRANSMEM 187..207; /note="Helical"; /evidence="ECO:0000255"; TRANSMEM 217..237; /note="Helical"; /evidence="ECO:0000255"; TRANSMEM 287..307; /note="Helical"; /evidence="ECO:0000255"; TRANSMEM 320..342; /note="Helical"; /…	9
SOAT1	Sterol O-acyltransferase 1 OS=Homo sapiens OX=9606 GN=SOAT1 PE=1 SV=3	4312	ER-Membrane	biosynthetic/metabolic enzyme	TRANSMEM 139..160; /note="Helical; Name=1"; /evidence="ECO:0000269|PubMed:32433614, ECO:0000305|PubMed:32433613, ECO:0007744|PDB:6P2J, ECO:0007744|PDB:6P2P, ECO:0007744|PDB:6VUM"; TRANSMEM 181..206; /note="Helical; Name=2"; /evidence="ECO:0000269|PubMed:32433614, ECO:0000305|PubMed:32433613, ECO:0007744|PDB:6P2J, ECO:0007744|PDB:6P2P, ECO:0007744|PDB:6VUM"; TRANSMEM 219..244; /note="Helical; Name…	9	TRANSMEM 139..160; /note="Helical; Name=1"; /evidence="ECO:0000269|PubMed:32433614, ECO:0000305|PubMed:32433613, ECO:0007744|PDB:6P2J, ECO:0007744|PDB:6P2P, ECO:0007744|PDB:6VUM"; TRANSMEM 181..206; /note="Helical; Name=2"; /evidence="ECO:0000269|PubMed:32433614, ECO:0000305|PubMed:32433613, ECO:0007744|PDB:6P2J, ECO:0007744|PDB:6P2P, ECO:0007744|PDB:6VUM"; TRANSMEM 219..244; /note="Helical; Name…	9
ALG6	Dolichyl pyrophosphate Man9GlcNAc2 alpha-1,3-glucosyltransferase OS=Homo sapiens OX=9606 GN=ALG6 PE=1 SV=2	298	ER-Lumen	biosynthetic/metabolic enzyme	TRANSMEM 4..24; /note="Helical"; /evidence="ECO:0000255"; TRANSMEM 115..135; /note="Helical"; /evidence="ECO:0000255"; TRANSMEM 144..164; /note="Helical"; /evidence="ECO:0000255"; TRANSMEM 173..193; /note="Helical"; /evidence="ECO:0000255"; TRANSMEM 227..247; /note="Helical"; /evidence="ECO:0000255"; TRANSMEM 298..318; /note="Helical"; /evidence="ECO:0000255"; TRANSMEM 324..344; /note="Helical"; …	11	TRANSMEM 4..24; /note="Helical"; /evidence="ECO:0000255"; TRANSMEM 115..135; /note="Helical"; /evidence="ECO:0000255"; TRANSMEM 144..164; /note="Helical"; /evidence="ECO:0000255"; TRANSMEM 173..193; /note="Helical"; /evidence="ECO:0000255"; TRANSMEM 227..247; /note="Helical"; /evidence="ECO:0000255"; TRANSMEM 298..318; /note="Helical"; /evidence="ECO:0000255"; TRANSMEM 324..344; /note="Helical"; …	11
ALG8	Probable dolichyl pyrophosphate Glc1Man9GlcNAc2 alpha-1,3-glucosyltransferase OS=Homo sapiens OX=9606 GN=ALG8 PE=1 SV=2	7563	ER-Lumen	biosynthetic/metabolic enzyme	TRANSMEM 4..24; /note="Helical"; /evidence="ECO:0000255"; TRANSMEM 103..122; /note="Helical"; /evidence="ECO:0000255"; TRANSMEM 143..163; /note="Helical"; /evidence="ECO:0000255"; TRANSMEM 188..208; /note="Helical"; /evidence="ECO:0000255"; TRANSMEM 238..258; /note="Helical"; /evidence="ECO:0000255"; TRANSMEM 334..354; /note="Helical"; /evidence="ECO:0000255"; TRANSMEM 368..388; /note="Helical"; …	11	TRANSMEM 4..24; /note="Helical"; /evidence="ECO:0000255"; TRANSMEM 103..122; /note="Helical"; /evidence="ECO:0000255"; TRANSMEM 143..163; /note="Helical"; /evidence="ECO:0000255"; TRANSMEM 188..208; /note="Helical"; /evidence="ECO:0000255"; TRANSMEM 238..258; /note="Helical"; /evidence="ECO:0000255"; TRANSMEM 334..354; /note="Helical"; /evidence="ECO:0000255"; TRANSMEM 368..388; /note="Helical"; …	11
LMF2	Lipase maturation factor 2 OS=Homo sapiens OX=9606 GN=LMF2 PE=1 SV=2	1639	ER-Membrane	biosynthetic/metabolic enzyme	TRANSMEM 10..30; /note="Helical"; /evidence="ECO:0000255"; TRANSMEM 78..98; /note="Helical"; /evidence="ECO:0000255"; TRANSMEM 102..122; /note="Helical"; /evidence="ECO:0000255"; TRANSMEM 123..143; /note="Helical"; /evidence="ECO:0000255"; TRANSMEM 165..185; /note="Helical"; /evidence="ECO:0000255"; TRANSMEM 227..247; /note="Helical"; /evidence="ECO:0000255"; TRANSMEM 259..279; /note="Helical"; /…	11	TRANSMEM 10..30; /note="Helical"; /evidence="ECO:0000255"; TRANSMEM 78..98; /note="Helical"; /evidence="ECO:0000255"; TRANSMEM 102..122; /note="Helical"; /evidence="ECO:0000255"; TRANSMEM 123..143; /note="Helical"; /evidence="ECO:0000255"; TRANSMEM 165..185; /note="Helical"; /evidence="ECO:0000255"; TRANSMEM 227..247; /note="Helical"; /evidence="ECO:0000255"; TRANSMEM 259..279; /note="Helical"; /…	11
STT3A	Dolichyl-diphosphooligosaccharide--protein glycosyltransferase subunit STT3A OS=Homo sapiens OX=9606 GN=STT3A PE=1 SV=2	226	ER-Membrane	biosynthetic/metabolic enzyme	TRANSMEM 18..38; /note="Helical"; /evidence="ECO:0000255"; TRANSMEM 120..138; /note="Helical"; /evidence="ECO:0000250|UniProtKB:P39007"; TRANSMEM 141..158; /note="Helical"; /evidence="ECO:0000250|UniProtKB:P39007"; TRANSMEM 170..189; /note="Helical"; /evidence="ECO:0000250|UniProtKB:P39007"; TRANSMEM 192..206; /note="Helical"; /evidence="ECO:0000250|UniProtKB:P39007"; TRANSMEM 212..228; /note="He…	13	TRANSMEM 18..38; /note="Helical"; /evidence="ECO:0000255"; TRANSMEM 120..138; /note="Helical"; /evidence="ECO:0000250|UniProtKB:P39007"; TRANSMEM 141..158; /note="Helical"; /evidence="ECO:0000250|UniProtKB:P39007"; TRANSMEM 170..189; /note="Helical"; /evidence="ECO:0000250|UniProtKB:P39007"; TRANSMEM 192..206; /note="Helical"; /evidence="ECO:0000250|UniProtKB:P39007"; TRANSMEM 212..228; /note="He…	13
STT3B	Dolichyl-diphosphooligosaccharide--protein glycosyltransferase subunit STT3B OS=Homo sapiens OX=9606 GN=STT3B PE=1 SV=1	226	ER-Membrane	biosynthetic/metabolic enzyme	TRANSMEM 42..86; /note="Helical"; /evidence="ECO:0000250|UniProtKB:P39007"; TRANSMEM 174..192; /note="Helical"; /evidence="ECO:0000250|UniProtKB:P39007"; TRANSMEM 195..212; /note="Helical"; /evidence="ECO:0000250|UniProtKB:P39007"; TRANSMEM 224..243; /note="Helical"; /evidence="ECO:0000250|UniProtKB:P39007"; TRANSMEM 246..260; /note="Helical"; /evidence="ECO:0000250|UniProtKB:P39007"; TRANSMEM 26…	13	TRANSMEM 42..86; /note="Helical"; /evidence="ECO:0000250|UniProtKB:P39007"; TRANSMEM 174..192; /note="Helical"; /evidence="ECO:0000250|UniProtKB:P39007"; TRANSMEM 195..212; /note="Helical"; /evidence="ECO:0000250|UniProtKB:P39007"; TRANSMEM 224..243; /note="Helical"; /evidence="ECO:0000250|UniProtKB:P39007"; TRANSMEM 246..260; /note="Helical"; /evidence="ECO:0000250|UniProtKB:P39007"; TRANSMEM 26…	13
PIGO	GPI ethanolamine phosphate transferase 3 OS=Homo sapiens OX=9606 GN=PIGO PE=1 SV=3	1150	ER-Membrane	biosynthetic/metabolic enzyme	TRANSMEM 4..24; /note="Helical"; /evidence="ECO:0000255"; TRANSMEM 457..477; /note="Helical"; /evidence="ECO:0000255"; TRANSMEM 482..502; /note="Helical"; /evidence="ECO:0000255"; TRANSMEM 510..530; /note="Helical"; /evidence="ECO:0000255"; TRANSMEM 541..561; /note="Helical"; /evidence="ECO:0000255"; TRANSMEM 575..595; /note="Helical"; /evidence="ECO:0000255"; TRANSMEM 668..688; /note="Helical"; …	14	TRANSMEM 4..24; /note="Helical"; /evidence="ECO:0000255"; TRANSMEM 457..477; /note="Helical"; /evidence="ECO:0000255"; TRANSMEM 482..502; /note="Helical"; /evidence="ECO:0000255"; TRANSMEM 510..530; /note="Helical"; /evidence="ECO:0000255"; TRANSMEM 541..561; /note="Helical"; /evidence="ECO:0000255"; TRANSMEM 575..595; /note="Helical"; /evidence="ECO:0000255"; TRANSMEM 668..688; /note="Helical"; …	14
RCN1	Reticulocalbin-1 OS=Homo sapiens OX=9606 GN=RCN1 PE=1 SV=1	105	ER-Lumen	Ca_Signaling		0		0
RCN2	Reticulocalbin-2 OS=Homo sapiens OX=9606 GN=RCN2 PE=1 SV=1	4410	ER-Lumen	Ca_Signaling		0		0
RCN3	Reticulocalbin-3 OS=Homo sapiens OX=9606 GN=RCN3 PE=1 SV=1	926	ER-Lumen	Ca_Signaling		0		0
CHP1	Calcineurin B homologous protein 1 OS=Homo sapiens OX=9606 GN=CHP1 PE=1 SV=3	6331	ER-Membrane-Associated	Ca_Signaling		0		0
STIM1	Stromal interaction molecule 1 OS=Homo sapiens OX=9606 GN=STIM1 PE=1 SV=3	1833	ER-Membrane	Ca_Signaling	TRANSMEM 214..234; /note="Helical"; /evidence="ECO:0000255"	1	TRANSMEM 214..234; /note="Helical"; /evidence="ECO:0000255"	1
TMEM33	Transmembrane protein 33 OS=Homo sapiens OX=9606 GN=TMEM33 PE=1 SV=2	1978	ER-Membrane	Ca_Signaling	TRANSMEM 32..52; /note="Helical"; /evidence="ECO:0000255"; TRANSMEM 101..121; /note="Helical"; /evidence="ECO:0000255"; TRANSMEM 156..176; /note="Helical"; /evidence="ECO:0000255"	3	TRANSMEM 32..52; /note="Helical"; /evidence="ECO:0000255"; TRANSMEM 101..121; /note="Helical"; /evidence="ECO:0000255"; TRANSMEM 156..176; /note="Helical"; /evidence="ECO:0000255"	3
WFS1	Wolframin OS=Homo sapiens OX=9606 GN=WFS1 PE=1 SV=2	366	ER-Membrane	Ca_Signaling	TRANSMEM 314..334; /note="Helical"; /evidence="ECO:0000255"; TRANSMEM 340..360; /note="Helical"; /evidence="ECO:0000255"; TRANSMEM 402..422; /note="Helical"; /evidence="ECO:0000255"; TRANSMEM 427..447; /note="Helical"; /evidence="ECO:0000255"; TRANSMEM 465..485; /note="Helical"; /evidence="ECO:0000255"; TRANSMEM 496..516; /note="Helical"; /evidence="ECO:0000255"; TRANSMEM 529..549; /note="Helical…	11	TRANSMEM 314..334; /note="Helical"; /evidence="ECO:0000255"; TRANSMEM 340..360; /note="Helical"; /evidence="ECO:0000255"; TRANSMEM 402..422; /note="Helical"; /evidence="ECO:0000255"; TRANSMEM 427..447; /note="Helical"; /evidence="ECO:0000255"; TRANSMEM 465..485; /note="Helical"; /evidence="ECO:0000255"; TRANSMEM 496..516; /note="Helical"; /evidence="ECO:0000255"; TRANSMEM 529..549; /note="Helical…	11
SIGMAR1	Sigma non-opioid intracellular receptor 1 OS=Homo sapiens OX=9606 GN=SIGMAR1 PE=1 SV=1	6697	ER-Membrane	channel_receptor	TRANSMEM 10..30; /note="Helical"; /evidence="ECO:0000269|PubMed:27042935"	1	TRANSMEM 10..30; /note="Helical"; /evidence="ECO:0000269|PubMed:27042935"	1
SCARB1	Scavenger receptor class B member 1 OS=Homo sapiens OX=9606 GN=SCARB1 PE=1 SV=1	5219	ER-Membrane	channel_receptor	TRANSMEM 12..32; /note="Helical"; /evidence="ECO:0000255"; TRANSMEM 444..464; /note="Helical"; /evidence="ECO:0000255"	2	TRANSMEM 12..32; /note="Helical"; /evidence="ECO:0000255"; TRANSMEM 444..464; /note="Helical"; /evidence="ECO:0000255"	2
SLC27A4	Long-chain fatty acid transport protein 4 OS=Homo sapiens OX=9606 GN=SLC27A4 PE=1 SV=1	1428	ER-Membrane	channel_receptor	TRANSMEM 20..42; /note="Helical"; /evidence="ECO:0000255"; TRANSMEM 139..156; /note="Helical"; /evidence="ECO:0000255"	2	TRANSMEM 20..42; /note="Helical"; /evidence="ECO:0000255"; TRANSMEM 139..156; /note="Helical"; /evidence="ECO:0000255"	2
TMCO1	Calcium load-activated calcium channel OS=Homo sapiens OX=9606 GN=TMCO1 PE=1 SV=1	6389	ER-Membrane	channel_receptor	TRANSMEM 61..81; /note="Helical"; /evidence="ECO:0000255"; TRANSMEM 142..162; /note="Helical"; /evidence="ECO:0000255"	2	TRANSMEM 56..83; /note="Helical"; /evidence="ECO:0000250|UniProtKB:A0A8I3PI99"; TRANSMEM 138..157; /note="Helical"; /evidence="ECO:0000250|UniProtKB:A0A8I3PI99"; TRANSMEM 192..213; /note="Helical"; /evidence="ECO:0000250|UniProtKB:A0A8I3PI99"	3
CLCC1	Chloride channel CLIC-like protein 1 OS=Homo sapiens OX=9606 GN=CLCC1 PE=1 SV=1	1805	ER-Membrane	channel_receptor	TRANSMEM 185..205; /note="Helical"; /evidence="ECO:0000255"; TRANSMEM 217..237; /note="Helical"; /evidence="ECO:0000255"; TRANSMEM 330..350; /note="Helical"; /evidence="ECO:0000255"	3	TRANSMEM 185..205; /note="Helical"; /evidence="ECO:0000255"; TRANSMEM 217..237; /note="Helical"; /evidence="ECO:0000255"; TRANSMEM 330..350; /note="Helical"; /evidence="ECO:0000255"	3
TMEM109	Transmembrane protein 109 OS=Homo sapiens OX=9606 GN=TMEM109 PE=1 SV=1	2652	ER-Membrane	channel_receptor	TRANSMEM 84..104; /note="Helical"; /evidence="ECO:0000255"; TRANSMEM 136..156; /note="Helical"; /evidence="ECO:0000255"; TRANSMEM 186..205; /note="Helical"; /evidence="ECO:0000255"	3	TRANSMEM 84..104; /note="Helical"; /evidence="ECO:0000255"; TRANSMEM 136..156; /note="Helical"; /evidence="ECO:0000255"; TRANSMEM 186..205; /note="Helical"; /evidence="ECO:0000255"	3
MAGT1	Magnesium transporter protein 1 OS=Homo sapiens OX=9606 GN=MAGT1 PE=1 SV=1	5075	ER-Membrane	channel_receptor	TRANSMEM 185..205; /note="Helical"; /evidence="ECO:0000255"; TRANSMEM 210..230; /note="Helical"; /evidence="ECO:0000255"; TRANSMEM 271..291; /note="Helical"; /evidence="ECO:0000255"; TRANSMEM 301..321; /note="Helical"; /evidence="ECO:0000255"	4	TRANSMEM 185..205; /note="Helical"; /evidence="ECO:0000255"; TRANSMEM 210..230; /note="Helical"; /evidence="ECO:0000255"; TRANSMEM 271..291; /note="Helical"; /evidence="ECO:0000255"; TRANSMEM 301..321; /note="Helical"; /evidence="ECO:0000255"	4
TMEM97	Sigma intracellular receptor 2 OS=Homo sapiens OX=9606 GN=TMEM97 PE=1 SV=1	4014	ER-Membrane	channel_receptor	TRANSMEM 10..30; /note="Helical; Name=1"; /evidence="ECO:0000255"; TRANSMEM 69..89; /note="Helical; Name=2"; /evidence="ECO:0000255"; TRANSMEM 100..120; /note="Helical; Name=3"; /evidence="ECO:0000255"; TRANSMEM 141..161; /note="Helical; Name=4"; /evidence="ECO:0000255"	4	TRANSMEM 10..30; /note="Helical; Name=1"; /evidence="ECO:0000255"; TRANSMEM 69..89; /note="Helical; Name=2"; /evidence="ECO:0000255"; TRANSMEM 100..120; /note="Helical; Name=3"; /evidence="ECO:0000255"; TRANSMEM 141..161; /note="Helical; Name=4"; /evidence="ECO:0000255"	4
ITPR1	Inositol 1,4,5-trisphosphate receptor type 1 OS=Homo sapiens OX=9606 GN=ITPR1 PE=1 SV=3	1576	ER-Membrane	channel_receptor	TRANSMEM 2283..2303; /note="Helical"; /evidence="ECO:0000255"; TRANSMEM 2315..2335; /note="Helical"; /evidence="ECO:0000255"; TRANSMEM 2362..2382; /note="Helical"; /evidence="ECO:0000255"; TRANSMEM 2406..2426; /note="Helical"; /evidence="ECO:0000255"; TRANSMEM 2449..2469; /note="Helical"; /evidence="ECO:0000255"; TRANSMEM 2578..2598; /note="Helical"; /evidence="ECO:0000255"	6	TRANSMEM 2283..2303; /note="Helical"; /evidence="ECO:0000255"; TRANSMEM 2315..2335; /note="Helical"; /evidence="ECO:0000255"; TRANSMEM 2362..2382; /note="Helical"; /evidence="ECO:0000255"; TRANSMEM 2406..2426; /note="Helical"; /evidence="ECO:0000255"; TRANSMEM 2449..2469; /note="Helical"; /evidence="ECO:0000255"; TRANSMEM 2578..2598; /note="Helical"; /evidence="ECO:0000255"	6
ITPR2	Inositol 1,4,5-trisphosphate receptor type 2 OS=Homo sapiens OX=9606 GN=ITPR2 PE=1 SV=2	1576	ER-Membrane	channel_receptor	TRANSMEM 2228..2248; /note="Helical"; /evidence="ECO:0000255"; TRANSMEM 2261..2281; /note="Helical"; /evidence="ECO:0000255"; TRANSMEM 2308..2328; /note="Helical"; /evidence="ECO:0000255"; TRANSMEM 2352..2372; /note="Helical"; /evidence="ECO:0000255"; TRANSMEM 2395..2415; /note="Helical"; /evidence="ECO:0000255"; TRANSMEM 2522..2542; /note="Helical"; /evidence="ECO:0000255"	6	TRANSMEM 2228..2248; /note="Helical"; /evidence="ECO:0000255"; TRANSMEM 2261..2281; /note="Helical"; /evidence="ECO:0000255"; TRANSMEM 2308..2328; /note="Helical"; /evidence="ECO:0000255"; TRANSMEM 2352..2372; /note="Helical"; /evidence="ECO:0000255"; TRANSMEM 2395..2415; /note="Helical"; /evidence="ECO:0000255"; TRANSMEM 2522..2542; /note="Helical"; /evidence="ECO:0000255"	6
ITPR3	Inositol 1,4,5-trisphosphate receptor type 3 OS=Homo sapiens OX=9606 GN=ITPR3 PE=1 SV=2	1576	ER-Membrane	channel_receptor	TRANSMEM 2203..2223; /note="Helical"; /evidence="ECO:0000255"; TRANSMEM 2236..2256; /note="Helical"; /evidence="ECO:0000255"; TRANSMEM 2265..2285; /note="Helical"; /evidence="ECO:0000255"; TRANSMEM 2326..2346; /note="Helical"; /evidence="ECO:0000255"; TRANSMEM 2369..2389; /note="Helical"; /evidence="ECO:0000255"; TRANSMEM 2497..2517; /note="Helical"; /evidence="ECO:0000255"	6	TRANSMEM 2203..2223; /note="Helical"; /evidence="ECO:0000255"; TRANSMEM 2236..2256; /note="Helical"; /evidence="ECO:0000255"; TRANSMEM 2265..2285; /note="Helical"; /evidence="ECO:0000255"; TRANSMEM 2326..2346; /note="Helical"; /evidence="ECO:0000255"; TRANSMEM 2369..2389; /note="Helical"; /evidence="ECO:0000255"; TRANSMEM 2497..2517; /note="Helical"; /evidence="ECO:0000255"	6
TMEM38B	Trimeric intracellular cation channel type B OS=Homo sapiens OX=9606 GN=TMEM38B PE=1 SV=1	5840	ER-Lumen	channel_receptor	TRANSMEM 20..33; /note="Helical;Name=1"; /evidence="ECO:0000255"; TRANSMEM 51..70; /note="Helical;Name=2"; /evidence="ECO:0000255"; TRANSMEM 83..99; /note="Helical;Name=3"; /evidence="ECO:0000255"; TRANSMEM 105..121; /note="Helical;Name=4"; /evidence="ECO:0000255"; TRANSMEM 140..156; /note="Helical;Name=5"; /evidence="ECO:0000255"; TRANSMEM 180..195; /note="Helical;Name=6"; /evidence="ECO:0000255…	7	TRANSMEM 20..33; /note="Helical;Name=1"; /evidence="ECO:0000255"; TRANSMEM 51..70; /note="Helical;Name=2"; /evidence="ECO:0000255"; TRANSMEM 83..99; /note="Helical;Name=3"; /evidence="ECO:0000255"; TRANSMEM 105..121; /note="Helical;Name=4"; /evidence="ECO:0000255"; TRANSMEM 140..156; /note="Helical;Name=5"; /evidence="ECO:0000255"; TRANSMEM 180..195; /note="Helical;Name=6"; /evidence="ECO:0000255…	7
ANO10	Anoctamin-10 OS=Homo sapiens OX=9606 GN=ANO10 PE=1 SV=2	3557	ER-Membrane	channel_receptor	TRANSMEM 208..228; /note="Helical"; /evidence="ECO:0000255"; TRANSMEM 241..261; /note="Helical"; /evidence="ECO:0000255"; TRANSMEM 317..337; /note="Helical"; /evidence="ECO:0000255"; TRANSMEM 353..373; /note="Helical"; /evidence="ECO:0000255"; TRANSMEM 401..421; /note="Helical"; /evidence="ECO:0000255"; TRANSMEM 501..521; /note="Helical"; /evidence="ECO:0000255"; TRANSMEM 554..574; /note="Helical…	8	TRANSMEM 208..228; /note="Helical"; /evidence="ECO:0000255"; TRANSMEM 241..261; /note="Helical"; /evidence="ECO:0000255"; TRANSMEM 317..337; /note="Helical"; /evidence="ECO:0000255"; TRANSMEM 353..373; /note="Helical"; /evidence="ECO:0000255"; TRANSMEM 401..421; /note="Helical"; /evidence="ECO:0000255"; TRANSMEM 501..521; /note="Helical"; /evidence="ECO:0000255"; TRANSMEM 554..574; /note="Helical…	8
TAP2	Antigen peptide transporter 2 OS=Homo sapiens OX=9606 GN=TAP2 PE=1 SV=1	5176	ER-Membrane	channel_receptor	TRANSMEM 7..27; /note="Helical; Name=1"; /evidence="ECO:0000255|PROSITE-ProRule:PRU00441"; TRANSMEM 57..77; /note="Helical; Name=2"; /evidence="ECO:0000255|PROSITE-ProRule:PRU00441"; TRANSMEM 99..119; /note="Helical; Name=3"; /evidence="ECO:0000255|PROSITE-ProRule:PRU00441"; TRANSMEM 149..169; /note="Helical; Name=4"; /evidence="ECO:0000255|PROSITE-ProRule:PRU00441"; TRANSMEM 188..208; /note="Hel…	9	TRANSMEM 7..27; /note="Helical; Name=1"; /evidence="ECO:0000255|PROSITE-ProRule:PRU00441"; TRANSMEM 57..77; /note="Helical; Name=2"; /evidence="ECO:0000255|PROSITE-ProRule:PRU00441"; TRANSMEM 99..119; /note="Helical; Name=3"; /evidence="ECO:0000255|PROSITE-ProRule:PRU00441"; TRANSMEM 149..169; /note="Helical; Name=4"; /evidence="ECO:0000255|PROSITE-ProRule:PRU00441"; TRANSMEM 188..208; /note="Hel…	9
SLC22A18	Solute carrier family 22 member 18 OS=Homo sapiens OX=9606 GN=SLC22A18 PE=1 SV=3	2742	ER-Membrane	channel_receptor	TRANSMEM 26..46; /note="Helical"; /evidence="ECO:0000255"; TRANSMEM 59..79; /note="Helical"; /evidence="ECO:0000255"; TRANSMEM 90..110; /note="Helical"; /evidence="ECO:0000255"; TRANSMEM 156..176; /note="Helical"; /evidence="ECO:0000255"; TRANSMEM 184..204; /note="Helical"; /evidence="ECO:0000255"; TRANSMEM 243..263; /note="Helical"; /evidence="ECO:0000255"; TRANSMEM 276..296; /note="Helical"; /e…	10	TRANSMEM 26..46; /note="Helical"; /evidence="ECO:0000255"; TRANSMEM 59..79; /note="Helical"; /evidence="ECO:0000255"; TRANSMEM 90..110; /note="Helical"; /evidence="ECO:0000255"; TRANSMEM 156..176; /note="Helical"; /evidence="ECO:0000255"; TRANSMEM 184..204; /note="Helical"; /evidence="ECO:0000255"; TRANSMEM 243..263; /note="Helical"; /evidence="ECO:0000255"; TRANSMEM 276..296; /note="Helical"; /e…	10
SLC33A1	Acetyl-coenzyme A transporter 1 OS=Homo sapiens OX=9606 GN=SLC33A1 PE=1 SV=1	4409	ER-Membrane	channel_receptor	TRANSMEM 75..95; /note="Helical"; /evidence="ECO:0000255"; TRANSMEM 114..134; /note="Helical"; /evidence="ECO:0000255"; TRANSMEM 142..162; /note="Helical"; /evidence="ECO:0000255"; TRANSMEM 176..196; /note="Helical"; /evidence="ECO:0000255"; TRANSMEM 218..238; /note="Helical"; /evidence="ECO:0000255"; TRANSMEM 257..277; /note="Helical"; /evidence="ECO:0000255"; TRANSMEM 300..320; /note="Helical";…	11	TRANSMEM 75..95; /note="Helical"; /evidence="ECO:0000255"; TRANSMEM 114..134; /note="Helical"; /evidence="ECO:0000255"; TRANSMEM 142..162; /note="Helical"; /evidence="ECO:0000255"; TRANSMEM 176..196; /note="Helical"; /evidence="ECO:0000255"; TRANSMEM 218..238; /note="Helical"; /evidence="ECO:0000255"; TRANSMEM 257..277; /note="Helical"; /evidence="ECO:0000255"; TRANSMEM 300..320; /note="Helical";…	11
RFT1	Protein RFT1 homolog OS=Homo sapiens OX=9606 GN=RFT1 PE=1 SV=1	6493	ER-Membrane	channel_receptor	TRANSMEM 16..36; /note="Helical"; /evidence="ECO:0000255"; TRANSMEM 42..62; /note="Helical"; /evidence="ECO:0000255"; TRANSMEM 85..105; /note="Helical"; /evidence="ECO:0000255"; TRANSMEM 123..143; /note="Helical"; /evidence="ECO:0000255"; TRANSMEM 155..174; /note="Helical"; /evidence="ECO:0000255"; TRANSMEM 187..207; /note="Helical"; /evidence="ECO:0000255"; TRANSMEM 335..355; /note="Helical"; /e…	12	TRANSMEM 16..36; /note="Helical"; /evidence="ECO:0000255"; TRANSMEM 42..62; /note="Helical"; /evidence="ECO:0000255"; TRANSMEM 85..105; /note="Helical"; /evidence="ECO:0000255"; TRANSMEM 123..143; /note="Helical"; /evidence="ECO:0000255"; TRANSMEM 155..174; /note="Helical"; /evidence="ECO:0000255"; TRANSMEM 187..207; /note="Helical"; /evidence="ECO:0000255"; TRANSMEM 335..355; /note="Helical"; /e…	12
DNAJC5	DnaJ homolog subfamily C member 5 OS=Homo sapiens OX=9606 GN=DNAJC5 PE=1 SV=1	2374	ER_high_curvature	chaperone_folding		0		0
CALR	Calreticulin OS=Homo sapiens OX=9606 GN=CALR PE=1 SV=1	3156	ER-Lumen	chaperone_folding		0		0
CALU	Calumenin OS=Homo sapiens OX=9606 GN=CALU PE=1 SV=2	3538	ER-Lumen	chaperone_folding		0		0
DNAJB11	DnaJ homolog subfamily B member 11 OS=Homo sapiens OX=9606 GN=DNAJB11 PE=1 SV=1	3582	ER-Lumen	chaperone_folding		0		0
DNAJC10	DnaJ homolog subfamily C member 10 OS=Homo sapiens OX=9606 GN=DNAJC10 PE=1 SV=2	1568	ER-Lumen	chaperone_folding		0		0
DNAJC3	DnaJ homolog subfamily C member 3 OS=Homo sapiens OX=9606 GN=DNAJC3 PE=1 SV=1	337	ER-Lumen	chaperone_folding		0		0
ERO1A	ERO1-like protein alpha OS=Homo sapiens OX=9606 GN=ERO1A PE=1 SV=2	5430	ER-Lumen	chaperone_folding		0		0
ERP29	Endoplasmic reticulum resident protein 29 OS=Homo sapiens OX=9606 GN=ERP29 PE=1 SV=4	2658	ER-Lumen	chaperone_folding		0		0
FKBP10	Peptidyl-prolyl cis-trans isomerase FKBP10 OS=Homo sapiens OX=9606 GN=FKBP10 PE=1 SV=1	2696	ER-Lumen	chaperone_folding		0		0
FKBP14	Peptidyl-prolyl cis-trans isomerase FKBP14 OS=Homo sapiens OX=9606 GN=FKBP14 PE=1 SV=1	6786	ER-Lumen	chaperone_folding		0		0
FKBP2	Peptidyl-prolyl cis-trans isomerase FKBP2 OS=Homo sapiens OX=9606 GN=FKBP2 PE=1 SV=2	6153	ER-Lumen	chaperone_folding		0		0
FKBP9	Peptidyl-prolyl cis-trans isomerase FKBP9 OS=Homo sapiens OX=9606 GN=FKBP9 PE=1 SV=2	3583	ER-Lumen	chaperone_folding		0		0
HSP90B1	Endoplasmin OS=Homo sapiens OX=9606 GN=HSP90B1 PE=1 SV=1	662	ER-Lumen	chaperone_folding		0		0
HSPA5	Endoplasmic reticulum chaperone BiP OS=Homo sapiens OX=9606 GN=HSPA5 PE=1 SV=2	3479	ER-Lumen	chaperone_folding		0		0
HYOU1	Hypoxia up-regulated protein 1 OS=Homo sapiens OX=9606 GN=HYOU1 PE=1 SV=1	392	ER-Lumen	chaperone_folding		0		0
MESD	LRP chaperone MESD OS=Homo sapiens OX=9606 GN=MESD PE=1 SV=2	979	ER-Lumen	chaperone_folding		0		0
PDIA3	Protein disulfide-isomerase A3 OS=Homo sapiens OX=9606 GN=PDIA3 PE=1 SV=4	1468	ER-Lumen	chaperone_folding		0		0
PDIA4	Protein disulfide-isomerase A4 OS=Homo sapiens OX=9606 GN=PDIA4 PE=1 SV=2	506	ER-Lumen	chaperone_folding		0		0
PDIA5	Protein disulfide-isomerase A5 OS=Homo sapiens OX=9606 GN=PDIA5 PE=1 SV=1	120	ER-Lumen	chaperone_folding		0		0
PDIA6	Protein disulfide-isomerase A6 OS=Homo sapiens OX=9606 GN=PDIA6 PE=1 SV=1	1824	ER-Lumen	chaperone_folding		0		0
PPIB	Peptidyl-prolyl cis-trans isomerase B OS=Homo sapiens OX=9606 GN=PPIB PE=1 SV=2	3488	ER-Lumen	chaperone_folding		0		0
SDF2	Stromal cell-derived factor 2 OS=Homo sapiens OX=9606 GN=SDF2 PE=1 SV=2	2204	ER-Lumen	chaperone_folding		0		0
SDF2L1	Stromal cell-derived factor 2-like protein 1 OS=Homo sapiens OX=9606 GN=SDF2L1 PE=1 SV=2	2203	ER-Lumen	chaperone_folding		0		0
SELENOF	Selenoprotein F OS=Homo sapiens OX=9606 GN=SELENOF PE=1 SV=4	6819	ER-Lumen	chaperone_folding		0		0
SIL1	Nucleotide exchange factor SIL1 OS=Homo sapiens OX=9606 GN=SIL1 PE=1 SV=1	4647	ER-Lumen	chaperone_folding		0		0
TXNDC12	Thioredoxin domain-containing protein 12 OS=Homo sapiens OX=9606 GN=TXNDC12 PE=1 SV=1	4349	ER-Lumen	chaperone_folding		0		0
TXNDC5	Thioredoxin domain-containing protein 5 OS=Homo sapiens OX=9606 GN=TXNDC5 PE=1 SV=2	1799	ER-Lumen	chaperone_folding		0		0
CRELD2	Cysteine-rich with EGF-like domain protein 2 OS=Homo sapiens OX=9606 GN=CRELD2 PE=1 SV=1	5643	ER-Membrane-Associated	chaperone_folding		0		0
HSPA13	Heat shock 70 kDa protein 13 OS=Homo sapiens OX=9606 GN=HSPA13 PE=1 SV=1	5036	ER-Membrane-Associated	chaperone_folding		0		0
LRPAP1	Alpha-2-macroglobulin receptor-associated protein OS=Homo sapiens OX=9606 GN=LRPAP1 PE=1 SV=1	4886	ER-Membrane-Associated	chaperone_folding		0		0
CANX	Calnexin OS=Homo sapiens OX=9606 GN=CANX PE=1 SV=2	2469	ER-Membrane	chaperone_folding	TRANSMEM 482..502; /note="Helical"; /evidence="ECO:0000255"	1	TRANSMEM 482..502; /note="Helical"; /evidence="ECO:0000255"	1
DNAJB12	DnaJ homolog subfamily B member 12 OS=Homo sapiens OX=9606 GN=DNAJB12 PE=1 SV=5	1635	ER-Membrane	chaperone_folding	TRANSMEM 244..264; /note="Helical"; /evidence="ECO:0000255"	1	TRANSMEM 244..264; /note="Helical"; /evidence="ECO:0000255"	1
DNAJB14	DnaJ homolog subfamily B member 14 OS=Homo sapiens OX=9606 GN=DNAJB14 PE=1 SV=1	609	ER-Membrane	chaperone_folding	TRANSMEM 245..265; /note="Helical"; /evidence="ECO:0000255"	1	TRANSMEM 245..265; /note="Helical"; /evidence="ECO:0000255"	1
DNAJC1	DnaJ homolog subfamily C member 1 OS=Homo sapiens OX=9606 GN=DNAJC1 PE=1 SV=1	2060	ER-Membrane	chaperone_folding	TRANSMEM 154..174; /note="Helical"; /evidence="ECO:0000255"	1	TRANSMEM 154..174; /note="Helical"; /evidence="ECO:0000255"	1
TMX1	Thioredoxin-related transmembrane protein 1 OS=Homo sapiens OX=9606 GN=TMX1 PE=1 SV=1	3473	ER-Membrane	chaperone_folding	TRANSMEM 181..203; /note="Helical"; /evidence="ECO:0000255"	1	TRANSMEM 181..203; /note="Helical"; /evidence="ECO:0000255"	1
TMX2	Thioredoxin-related transmembrane protein 2 OS=Homo sapiens OX=9606 GN=TMX2 PE=1 SV=1	1318	ER-Membrane	chaperone_folding	TRANSMEM 103..125; /note="Helical"; /evidence="ECO:0000255"	1	TRANSMEM 103..125; /note="Helical"; /evidence="ECO:0000255"	1
TMX3	Protein disulfide-isomerase TMX3 OS=Homo sapiens OX=9606 GN=TMX3 PE=1 SV=2	5067	ER-Membrane	chaperone_folding	TRANSMEM 376..396; /note="Helical"; /evidence="ECO:0000255"	1	TRANSMEM 376..396; /note="Helical"; /evidence="ECO:0000255"	1
TXNDC15	Thioredoxin domain-containing protein 15 OS=Homo sapiens OX=9606 GN=TXNDC15 PE=1 SV=1	128	ER-Membrane	chaperone_folding	TRANSMEM 322..342; /note="Helical"; /evidence="ECO:0000255"	1	TRANSMEM 322..342; /note="Helical"; /evidence="ECO:0000255"	1
CRELD1	Cysteine-rich with EGF-like domain protein 1 OS=Homo sapiens OX=9606 GN=CRELD1 PE=1 SV=3	3961	ER-Membrane	chaperone_folding	TRANSMEM 363..383; /note="Helical"; /evidence="ECO:0000255"; TRANSMEM 385..405; /note="Helical"; /evidence="ECO:0000255"	2	TRANSMEM 363..383; /note="Helical"; /evidence="ECO:0000255"; TRANSMEM 385..405; /note="Helical"; /evidence="ECO:0000255"	2
BCAP31	B-cell receptor-associated protein 31 OS=Homo sapiens OX=9606 GN=BCAP31 PE=1 SV=3	1008	ER-Membrane	chaperone_folding	TRANSMEM 7..27; /note="Helical"; /evidence="ECO:0000255"; TRANSMEM 44..64; /note="Helical"; /evidence="ECO:0000255"; TRANSMEM 103..123; /note="Helical"; /evidence="ECO:0000255"	3	TRANSMEM 7..27; /note="Helical"; /evidence="ECO:0000255"; TRANSMEM 44..64; /note="Helical"; /evidence="ECO:0000255"; TRANSMEM 103..123; /note="Helical"; /evidence="ECO:0000255"	3
ATP2A2	Sarcoplasmic/endoplasmic reticulum calcium ATPase 2 OS=Homo sapiens OX=9606 GN=ATP2A2 PE=1 SV=1	923	ER-Membrane	chaperone_folding	TRANSMEM 49..69; /note="Helical; Name=1"; /evidence="ECO:0000250|UniProtKB:P04191"; TRANSMEM 90..110; /note="Helical; Name=2"; /evidence="ECO:0000250|UniProtKB:P04191"; TRANSMEM 254..273; /note="Helical; Name=3"; /evidence="ECO:0000250|UniProtKB:P04191"; TRANSMEM 296..313; /note="Helical; Name=4"; /evidence="ECO:0000250|UniProtKB:P04191"; TRANSMEM 757..776; /note="Helical; Name=5"; /evidence="ECO…	10	TRANSMEM 49..69; /note="Helical; Name=1"; /evidence="ECO:0000250|UniProtKB:P04191"; TRANSMEM 90..110; /note="Helical; Name=2"; /evidence="ECO:0000250|UniProtKB:P04191"; TRANSMEM 254..273; /note="Helical; Name=3"; /evidence="ECO:0000250|UniProtKB:P04191"; TRANSMEM 296..313; /note="Helical; Name=4"; /evidence="ECO:0000250|UniProtKB:P04191"; TRANSMEM 757..776; /note="Helical; Name=5"; /evidence="ECO…	10
CCPG1	Cell cycle progression protein 1		receptor	ER-phagy receptor	TRANSMEM 218..238; /note="Helical; Signal-anchor for type II membrane protein"; /evidence="ECO:0000255"	1	TRANSMEM 218..238; /note="Helical; Signal-anchor for type II membrane protein"; /evidence="ECO:0000255"	1
TEX264	Testis-expressed protein 264 OS=Homo sapiens OX=9606 GN=TEX264 PE=1 SV=1	3131	receptor	ER-phagy receptor	TRANSMEM 7..31; /note="Helical; Signal-anchor for type III membrane protein"; /evidence="ECO:0000255"	1	TRANSMEM 7..31; /note="Helical; Signal-anchor for type III membrane protein"; /evidence="ECO:0000255"	1
FAM134A	Reticulophagy regulator 2		receptor	ER-phagy receptor	TRANSMEM 12..32; /note="Helical"; /evidence="ECO:0000255"; TRANSMEM 100..120; /note="Helical"; /evidence="ECO:0000255"; TRANSMEM 204..224; /note="Helical"; /evidence="ECO:0000255"	4	TRANSMEM 12..32; /note="Helical"; /evidence="ECO:0000255"; TRANSMEM 100..120; /note="Helical"; /evidence="ECO:0000255"; TRANSMEM 204..224; /note="Helical"; /evidence="ECO:0000255"	3	2 hairpins
FAM134C	Reticulophagy regulator 3		receptor	ER-phagy receptor	TRANSMEM 81..101; /note="Helical"; /evidence="ECO:0000255"; TRANSMEM 164..184; /note="Helical"; /evidence="ECO:0000255"; TRANSMEM 187..207; /note="Helical"; /evidence="ECO:0000255"	4	TRANSMEM 81..101; /note="Helical"; /evidence="ECO:0000255"; TRANSMEM 164..184; /note="Helical"; /evidence="ECO:0000255"; TRANSMEM 187..207; /note="Helical"; /evidence="ECO:0000255"; TRANSMEM 382..402; /note="Helical"; /evidence="ECO:0000255"	4	2 hairpins
FAM134B	Reticulophagy regulator 1 OS=Homo sapiens OX=9606 GN=RETREG2 PE=1 SV=3	3795	recpetor	ER-phagy receptor	TRANSMEM 60..80; /note="Helical"; /evidence="ECO:0000255"; TRANSMEM 96..116; /note="Helical"; /evidence="ECO:0000255"; TRANSMEM 119..139; /note="Helical"; /evidence="ECO:0000255"; TRANSMEM 209..229; /note="Helical"; /evidence="ECO:0000255"	4	TRANSMEM 60..80; /note="Helical"; /evidence="ECO:0000255"; TRANSMEM 96..116; /note="Helical"; /evidence="ECO:0000255"; TRANSMEM 119..139; /note="Helical"; /evidence="ECO:0000255"; TRANSMEM 209..229; /note="Helical"; /evidence="ECO:0000255"	4	2 hairpins
EDEM3	ER degradation-enhancing alpha-mannosidase-like protein 3 OS=Homo sapiens OX=9606 GN=EDEM3 PE=1 SV=2	1817	ER-Lumen	ERAD		0		0
AUP1	Ancient ubiquitous protein 1 OS=Homo sapiens OX=9606 GN=AUP1 PE=1 SV=2	2677	ER-Membrane-Associated	ERAD		1	INTRAMEM 21..41; /evidence="ECO:0000305|PubMed:21127063, ECO:0000305|PubMed:23197321"	1
OS9	Protein OS-9 OS=Homo sapiens OX=9606 GN=OS9 PE=1 SV=1	2226	ER-Membrane-Associated	ERAD		0		0		Lumen
UBE2G2	Ubiquitin-conjugating enzyme E2 G2 OS=Homo sapiens OX=9606 GN=UBE2G2 PE=1 SV=1	7802	ER-Membrane-Associated	ERAD		0		0
UBXN4	UBX domain-containing protein 4 OS=Homo sapiens OX=9606 GN=UBXN4 PE=1 SV=2	6824	ER-Membrane-Associated	ERAD		0	INTRAMEM 414..434; /evidence="ECO:0000255"	1
ERLIN1	Erlin-1 OS=Homo sapiens OX=9606 GN=ERLIN1 PE=1 SV=1	597	ER-Membrane	ERAD	TRANSMEM 8..28; /note="Helical"; /evidence="ECO:0000255"	1	TRANSMEM 8..28; /note="Helical"; /evidence="ECO:0000255"	1
ERLIN2	Erlin-2 OS=Homo sapiens OX=9606 GN=ERLIN2 PE=1 SV=1	597	ER-Membrane	ERAD	TRANSMEM 4..24; /note="Helical"; /evidence="ECO:0000255"	1	TRANSMEM 4..24; /note="Helical"; /evidence="ECO:0000255"	1
SEL1L	Protein sel-1 homolog 1 OS=Homo sapiens OX=9606 GN=SEL1L PE=1 SV=3	107	ER-Membrane	ERAD	TRANSMEM 739..759; /note="Helical"; /evidence="ECO:0000255"	1	TRANSMEM 739..759; /note="Helical"; /evidence="ECO:0000255"	1
UBE2J1	Ubiquitin-conjugating enzyme E2 J1 OS=Homo sapiens OX=9606 GN=UBE2J1 PE=1 SV=2	6040	ER-Membrane	ERAD	TRANSMEM 283..303; /note="Helical; Anchor for type IV membrane protein"; /evidence="ECO:0000255"	1	TRANSMEM 283..303; /note="Helical; Anchor for type IV membrane protein"; /evidence="ECO:0000255"	1
UBAC2	Ubiquitin-associated domain-containing protein 2 OS=Homo sapiens OX=9606 GN=UBAC2 PE=1 SV=1	2694	ER-Membrane	ERAD	TRANSMEM 92..112; /note="Helical"; /evidence="ECO:0000255"; TRANSMEM 126..146; /note="Helical"; /evidence="ECO:0000255"; TRANSMEM 164..184; /note="Helical"; /evidence="ECO:0000255"	3	TRANSMEM 92..112; /note="Helical"; /evidence="ECO:0000255"; TRANSMEM 126..146; /note="Helical"; /evidence="ECO:0000255"; TRANSMEM 164..184; /note="Helical"; /evidence="ECO:0000255"	3
TMEM259	Membralin OS=Homo sapiens OX=9606 GN=TMEM259 PE=1 SV=1	7010	ER-Membrane	ERAD	TRANSMEM 70..90; /note="Helical"; /evidence="ECO:0000255"; TRANSMEM 302..322; /note="Helical"; /evidence="ECO:0000255"; TRANSMEM 346..366; /note="Helical"; /evidence="ECO:0000255"; TRANSMEM 426..446; /note="Helical"; /evidence="ECO:0000255"	4	TRANSMEM 70..90; /note="Helical"; /evidence="ECO:0000255"; TRANSMEM 302..322; /note="Helical"; /evidence="ECO:0000255"; TRANSMEM 346..366; /note="Helical"; /evidence="ECO:0000255"; TRANSMEM 426..446; /note="Helical"; /evidence="ECO:0000255"	4
DERL1	Derlin-1 OS=Homo sapiens OX=9606 GN=DERL1 PE=1 SV=1	7204	ER-Membrane	ERAD	TRANSMEM 16..31; /note="Helical; Name=1"; /evidence="ECO:0000269|PubMed:33658201"; TRANSMEM 70..89; /note="Helical; Name=2"; /evidence="ECO:0000269|PubMed:33658201"; TRANSMEM 95..115; /note="Helical; Name=3"; /evidence="ECO:0000269|PubMed:33658201"; TRANSMEM 123..137; /note="Helical; Name=4"; /evidence="ECO:0000269|PubMed:33658201"; TRANSMEM 155..166; /note="Helical; Name=5"; /evidence="ECO:00002…	6	TRANSMEM 16..31; /note="Helical; Name=1"; /evidence="ECO:0000269|PubMed:33658201"; TRANSMEM 70..89; /note="Helical; Name=2"; /evidence="ECO:0000269|PubMed:33658201"; TRANSMEM 95..115; /note="Helical; Name=3"; /evidence="ECO:0000269|PubMed:33658201"; TRANSMEM 123..137; /note="Helical; Name=4"; /evidence="ECO:0000269|PubMed:33658201"; TRANSMEM 155..166; /note="Helical; Name=5"; /evidence="ECO:00002…	6
SYVN1	E3 ubiquitin-protein ligase synoviolin OS=Homo sapiens OX=9606 GN=SYVN1 PE=1 SV=2	4612	ER-Membrane	ERAD	TRANSMEM 5..25; /note="Helical"; /evidence="ECO:0000255"; TRANSMEM 42..62; /note="Helical"; /evidence="ECO:0000255"; TRANSMEM 99..119; /note="Helical"; /evidence="ECO:0000255"; TRANSMEM 141..161; /note="Helical"; /evidence="ECO:0000255"; TRANSMEM 170..190; /note="Helical"; /evidence="ECO:0000255"; TRANSMEM 225..245; /note="Helical"; /evidence="ECO:0000255"	6	TRANSMEM 5..25; /note="Helical"; /evidence="ECO:0000255"; TRANSMEM 42..62; /note="Helical"; /evidence="ECO:0000255"; TRANSMEM 99..119; /note="Helical"; /evidence="ECO:0000255"; TRANSMEM 141..161; /note="Helical"; /evidence="ECO:0000255"; TRANSMEM 170..190; /note="Helical"; /evidence="ECO:0000255"; TRANSMEM 225..245; /note="Helical"; /evidence="ECO:0000255"	6
AMFR	E3 ubiquitin-protein ligase AMFR OS=Homo sapiens OX=9606 GN=AMFR PE=1 SV=2	2127	ER-Membrane	ERAD	TRANSMEM 82..102; /note="Helical"; /evidence="ECO:0000255"; TRANSMEM 122..142; /note="Helical"; /evidence="ECO:0000255"; TRANSMEM 145..165; /note="Helical"; /evidence="ECO:0000255"; TRANSMEM 186..206; /note="Helical"; /evidence="ECO:0000255"; TRANSMEM 215..235; /note="Helical"; /evidence="ECO:0000255"; TRANSMEM 276..296; /note="Helical"; /evidence="ECO:0000255"; TRANSMEM 429..449; /note="Helical"…	7	TRANSMEM 82..102; /note="Helical"; /evidence="ECO:0000255"; TRANSMEM 122..142; /note="Helical"; /evidence="ECO:0000255"; TRANSMEM 145..165; /note="Helical"; /evidence="ECO:0000255"; TRANSMEM 186..206; /note="Helical"; /evidence="ECO:0000255"; TRANSMEM 215..235; /note="Helical"; /evidence="ECO:0000255"; TRANSMEM 276..296; /note="Helical"; /evidence="ECO:0000255"; TRANSMEM 429..449; /note="Helical"…	7
LAMB1	Laminin subunit beta-1 OS=Homo sapiens OX=9606 GN=LAMB1 PE=1 SV=2	435	ER-Membrane-Associated	inner nuclear membrane organization		0		0
LAMC1	Laminin subunit gamma-1 OS=Homo sapiens OX=9606 GN=LAMC1 PE=1 SV=3	1128	ER-Membrane-Associated	inner nuclear membrane organization		0		0
ANKLE2	Ankyrin repeat and LEM domain-containing protein 2 OS=Homo sapiens OX=9606 GN=ANKLE2 PE=1 SV=4	1113	ER-Membrane	inner nuclear membrane organization	TRANSMEM 13..32; /note="Helical; Signal-anchor for type III membrane protein"; /evidence="ECO:0000255"	1	TRANSMEM 13..32; /note="Helical; Signal-anchor for type III membrane protein"; /evidence="ECO:0000255"	1
EMD	Emerin OS=Homo sapiens OX=9606 GN=EMD PE=1 SV=1	4093	ER-Membrane	inner nuclear membrane organization	TRANSMEM 223..243; /note="Helical"; /evidence="ECO:0000255"	1	TRANSMEM 223..243; /note="Helical"; /evidence="ECO:0000255"	1
LEMD2	LEM domain-containing protein 2 OS=Homo sapiens OX=9606 GN=LEMD2 PE=1 SV=1	1027	ER-Membrane	inner nuclear membrane organization	TRANSMEM 213..233; /note="Helical"; /evidence="ECO:0000255"; TRANSMEM 377..397; /note="Helical"; /evidence="ECO:0000255"	2	TRANSMEM 213..233; /note="Helical"; /evidence="ECO:0000255"; TRANSMEM 377..397; /note="Helical"; /evidence="ECO:0000255"	2
TMEM43	Transmembrane protein 43 OS=Homo sapiens OX=9606 GN=TMEM43 PE=1 SV=1	5396	ER-Membrane	inner nuclear membrane organization	TRANSMEM 32..52; /note="Helical"; /evidence="ECO:0000255"; TRANSMEM 314..334; /note="Helical"; /evidence="ECO:0000255"; TRANSMEM 346..366; /note="Helical"; /evidence="ECO:0000255"; TRANSMEM 369..389; /note="Helical"; /evidence="ECO:0000255"	4	TRANSMEM 32..52; /note="Helical"; /evidence="ECO:0000255"; TRANSMEM 314..334; /note="Helical"; /evidence="ECO:0000255"; TRANSMEM 346..366; /note="Helical"; /evidence="ECO:0000255"; TRANSMEM 369..389; /note="Helical"; /evidence="ECO:0000255"	4
LBR	Lamin-B receptor OS=Homo sapiens OX=9606 GN=LBR PE=1 SV=2	3597	ER-Membrane	inner nuclear membrane organization	TRANSMEM 212..232; /note="Helical"; /evidence="ECO:0000255"; TRANSMEM 258..278; /note="Helical"; /evidence="ECO:0000255"; TRANSMEM 299..319; /note="Helical"; /evidence="ECO:0000255"; TRANSMEM 326..346; /note="Helical"; /evidence="ECO:0000255"; TRANSMEM 386..406; /note="Helical"; /evidence="ECO:0000255"; TRANSMEM 447..467; /note="Helical"; /evidence="ECO:0000255"; TRANSMEM 481..501; /note="Helical…	8	TRANSMEM 212..232; /note="Helical"; /evidence="ECO:0000255"; TRANSMEM 258..278; /note="Helical"; /evidence="ECO:0000255"; TRANSMEM 299..319; /note="Helical"; /evidence="ECO:0000255"; TRANSMEM 326..346; /note="Helical"; /evidence="ECO:0000255"; TRANSMEM 386..406; /note="Helical"; /evidence="ECO:0000255"; TRANSMEM 447..467; /note="Helical"; /evidence="ECO:0000255"; TRANSMEM 481..501; /note="Helical…	8
ERLEC1	Endoplasmic reticulum lectin 1 OS=Homo sapiens OX=9606 GN=ERLEC1 PE=1 SV=1	2067	ER-Lumen	lectin		0		0
MLEC	Malectin OS=Homo sapiens OX=9606 GN=MLEC PE=1 SV=1	2632	ER-Membrane	lectin	TRANSMEM 270..290; /note="Helical"; /evidence="ECO:0000255"	1	TRANSMEM 270..290; /note="Helical"; /evidence="ECO:0000255"	1
OSBPL3	Oxysterol-binding protein-related protein 3 OS=Homo sapiens OX=9606 GN=OSBPL3 PE=1 SV=1	5566	ER_high_curvature	lipid transport		0		0
APOL2	Apolipoprotein L2 OS=Homo sapiens OX=9606 GN=APOL2 PE=1 SV=1	5101	ER-Membrane-Associated	lipid transport		0		0
KIAA0100	Protein KIAA0100 OS=Homo sapiens OX=9606 GN=KIAA0100 PE=1 SV=3	270	ER-Membrane-Associated	lipid transport		0		0
MOSPD2	Motile sperm domain-containing protein 2 OS=Homo sapiens OX=9606 GN=MOSPD2 PE=1 SV=1	137	ER-Membrane	lipid transport	TRANSMEM 497..518; /note="Helical; Anchor for type IV membrane protein"; /evidence="ECO:0000255"	1	TRANSMEM 497..518; /note="Helical; Anchor for type IV membrane protein"; /evidence="ECO:0000255"	1
OSBPL8	Oxysterol-binding protein-related protein 8 OS=Homo sapiens OX=9606 GN=OSBPL8 PE=1 SV=3	1862	ER-Membrane	lipid transport	TRANSMEM 871..888; /note="Helical"; /evidence="ECO:0000255"	1	TRANSMEM 871..888; /note="Helical"; /evidence="ECO:0000255"	1
VAPA	Vesicle-associated membrane protein-associated protein A OS=Homo sapiens OX=9606 GN=VAPA PE=1 SV=3	3204	ER-Membrane	lipid transport	TRANSMEM 228..248; /note="Helical; Anchor for type IV membrane protein"; /evidence="ECO:0000255"	1	TRANSMEM 228..248; /note="Helical; Anchor for type IV membrane protein"; /evidence="ECO:0000255"	1
VAPB	Vesicle-associated membrane protein-associated protein B/C OS=Homo sapiens OX=9606 GN=VAPB PE=1 SV=3	3204	ER-Membrane	lipid transport	TRANSMEM 223..243; /note="Helical; Anchor for type IV membrane protein"; /evidence="ECO:0000255"	1	TRANSMEM 223..243; /note="Helical; Anchor for type IV membrane protein"; /evidence="ECO:0000255"	1
SACM1L	Phosphatidylinositide phosphatase SAC1 OS=Homo sapiens OX=9606 GN=SACM1L PE=1 SV=2	2769	ER-Membrane	lipid transport	TRANSMEM 521..541; /note="Helical"; /evidence="ECO:0000255"; TRANSMEM 549..569; /note="Helical"; /evidence="ECO:0000255"	2	TRANSMEM 521..541; /note="Helical"; /evidence="ECO:0000255"; TRANSMEM 549..569; /note="Helical"; /evidence="ECO:0000255"	2
CLPTM1	Cleft lip and palate transmembrane protein 1 OS=Homo sapiens OX=9606 GN=CLPTM1 PE=1 SV=1	4548	ER-Membrane	lipid transport	TRANSMEM 355..375; /note="Helical"; /evidence="ECO:0000255"; TRANSMEM 391..411; /note="Helical"; /evidence="ECO:0000255"; TRANSMEM 417..437; /note="Helical"; /evidence="ECO:0000255"; TRANSMEM 478..498; /note="Helical"; /evidence="ECO:0000255"; TRANSMEM 503..523; /note="Helical"; /evidence="ECO:0000255"	5	TRANSMEM 355..375; /note="Helical"; /evidence="ECO:0000255"; TRANSMEM 391..411; /note="Helical"; /evidence="ECO:0000255"; TRANSMEM 417..437; /note="Helical"; /evidence="ECO:0000255"; TRANSMEM 478..498; /note="Helical"; /evidence="ECO:0000255"; TRANSMEM 503..523; /note="Helical"; /evidence="ECO:0000255"	5
CLPTM1L	Cleft lip and palate transmembrane protein 1-like protein OS=Homo sapiens OX=9606 GN=CLPTM1L PE=1 SV=1	5764	ER-Membrane	lipid transport	TRANSMEM 11..31; /note="Helical"; /evidence="ECO:0000255"; TRANSMEM 285..305; /note="Helical"; /evidence="ECO:0000255"; TRANSMEM 325..342; /note="Helical"; /evidence="ECO:0000255"; TRANSMEM 347..364; /note="Helical"; /evidence="ECO:0000255"; TRANSMEM 403..423; /note="Helical"; /evidence="ECO:0000255"; TRANSMEM 429..449; /note="Helical"; /evidence="ECO:0000255"	6	TRANSMEM 11..31; /note="Helical"; /evidence="ECO:0000255"; TRANSMEM 285..305; /note="Helical"; /evidence="ECO:0000255"; TRANSMEM 325..342; /note="Helical"; /evidence="ECO:0000255"; TRANSMEM 347..364; /note="Helical"; /evidence="ECO:0000255"; TRANSMEM 403..423; /note="Helical"; /evidence="ECO:0000255"; TRANSMEM 429..449; /note="Helical"; /evidence="ECO:0000255"	6
VMP1	Vacuole membrane protein 1 OS=Homo sapiens OX=9606 GN=VMP1 PE=1 SV=1	6202	ER-Membrane	lipid transport	TRANSMEM 44..64; /note="Helical"; /evidence="ECO:0000255"; TRANSMEM 78..98; /note="Helical"; /evidence="ECO:0000255"; TRANSMEM 110..130; /note="Helical"; /evidence="ECO:0000255"; TRANSMEM 251..271; /note="Helical"; /evidence="ECO:0000255"; TRANSMEM 274..294; /note="Helical"; /evidence="ECO:0000255"; TRANSMEM 306..326; /note="Helical"; /evidence="ECO:0000255"; TRANSMEM 364..384; /note="Helical"; /…	7	TRANSMEM 44..64; /note="Helical"; /evidence="ECO:0000255"; TRANSMEM 78..98; /note="Helical"; /evidence="ECO:0000255"; TRANSMEM 110..130; /note="Helical"; /evidence="ECO:0000255"; TRANSMEM 251..271; /note="Helical"; /evidence="ECO:0000255"; TRANSMEM 274..294; /note="Helical"; /evidence="ECO:0000255"; TRANSMEM 306..326; /note="Helical"; /evidence="ECO:0000255"; TRANSMEM 364..384; /note="Helical"; /…	7
RTN3	Reticulon-3 OS=Homo sapiens OX=9606 GN=RTN3 PE=1 SV=2	1588	ER_high_curvature	membrane curvature		4	INTRAMEM 864..887; /note="Helical"; /evidence="ECO:0000255"; INTRAMEM 948..968; /note="Helical"; /evidence="ECO:0000255"; INTRAMEM 973..993; /note="Helical"; /evidence="ECO:0000255"	3	2 hairpins
ATL1	Atlastin-1		ER_high_curvature	membrane curvature	TRANSMEM 450..470; /note="Helical"; /evidence="ECO:0000255"; TRANSMEM 472..492; /note="Helical"; /evidence="ECO:0000255"	2	TRANSMEM 450..470; /note="Helical"; /evidence="ECO:0000255"; TRANSMEM 472..492; /note="Helical"; /evidence="ECO:0000255"	2
ATL2	Atlastin-2 OS=Homo sapiens OX=9606 GN=ATL2 PE=1 SV=2	1448	ER_high_curvature	membrane curvature	TRANSMEM 477..497; /note="Helical"; /evidence="ECO:0000255"; TRANSMEM 500..520; /note="Helical"; /evidence="ECO:0000255"	2	TRANSMEM 477..497; /note="Helical"; /evidence="ECO:0000255"; TRANSMEM 500..520; /note="Helical"; /evidence="ECO:0000255"	2
ATL3	Atlastin-3 OS=Homo sapiens OX=9606 GN=ATL3 PE=1 SV=1	1448	ER_high_curvature	membrane curvature	TRANSMEM 446..466; /note="Helical"; /evidence="ECO:0000255"; TRANSMEM 468..488; /note="Helical"; /evidence="ECO:0000255"	2	TRANSMEM 446..466; /note="Helical"; /evidence="ECO:0000255"; TRANSMEM 468..488; /note="Helical"; /evidence="ECO:0000255"	2
LNP	Endoplasmic reticulum junction formation protein lunapark		ER_high_curvature	membrane curvature	TRANSMEM 46..66; /note="Helical"; /evidence="ECO:0000255"; TRANSMEM 78..98; /note="Helical"; /evidence="ECO:0000255"	2	TRANSMEM 46..66; /note="Helical"; /evidence="ECO:0000255"; TRANSMEM 78..98; /note="Helical"; /evidence="ECO:0000255"	2
REEP1	Receptor expression-enhancing protein 1		ER_high_curvature	membrane curvature	TRANSMEM 1..21; /note="Helical"; /evidence="ECO:0000255"; TRANSMEM 35..55; /note="Helical"; /evidence="ECO:0000255"	4	TRANSMEM 1..21; /note="Helical"; /evidence="ECO:0000255"; TRANSMEM 35..55; /note="Helical"; /evidence="ECO:0000255"	2	2 hairpins
REEP2	Receptor expression-enhancing protein 2		ER_high_curvature	membrane curvature	TRANSMEM 1..21; /note="Helical"; /evidence="ECO:0000255"; TRANSMEM 35..55; /note="Helical"; /evidence="ECO:0000255"	4	TRANSMEM 1..21; /note="Helical"; /evidence="ECO:0000255"; TRANSMEM 35..55; /note="Helical"; /evidence="ECO:0000255"	2	2 hairpins
REEP4	Receptor expression-enhancing protein 4 OS=Homo sapiens OX=9606 GN=REEP4 PE=1 SV=1	4792	ER_high_curvature	membrane curvature	TRANSMEM 1..21; /note="Helical"; /evidence="ECO:0000255"; TRANSMEM 42..62; /note="Helical"; /evidence="ECO:0000255"	4	TRANSMEM 1..21; /note="Helical"; /evidence="ECO:0000255"; TRANSMEM 42..62; /note="Helical"; /evidence="ECO:0000255"	2	2 hairpins
REEP6	Receptor expression-enhancing protein 6 OS=Homo sapiens OX=9606 GN=REEP6 PE=1 SV=2	7233	ER_high_curvature	membrane curvature	TRANSMEM 44..64; /note="Helical"; /evidence="ECO:0000255"; TRANSMEM 89..109; /note="Helical"; /evidence="ECO:0000255"	4	TRANSMEM 44..64; /note="Helical"; /evidence="ECO:0000255"; TRANSMEM 89..109; /note="Helical"; /evidence="ECO:0000255"	2	2 hairpins
RTN1	Reticulon-1 OS=Homo sapiens OX=9606 GN=RTN1 PE=1 SV=1	1588	ER_high_curvature	membrane curvature	TRANSMEM 603..623; /note="Helical"; /evidence="ECO:0000255"; TRANSMEM 705..725; /note="Helical"; /evidence="ECO:0000255"	4	TRANSMEM 603..623; /note="Helical"; /evidence="ECO:0000255"; TRANSMEM 705..725; /note="Helical"; /evidence="ECO:0000255"	2	2 hairpins
RTN2	Reticulon-2 OS=Homo sapiens OX=9606 GN=RTN2 PE=1 SV=1	2195	ER_high_curvature	membrane curvature	TRANSMEM 368..388; /note="Helical"; /evidence="ECO:0000255"; TRANSMEM 463..483; /note="Helical"; /evidence="ECO:0000255"	4	TRANSMEM 368..388; /note="Helical"; /evidence="ECO:0000255"; TRANSMEM 463..483; /note="Helical"; /evidence="ECO:0000255"	2	2 hairpins
RTN4	Reticulon-4 OS=Homo sapiens OX=9606 GN=RTN4 PE=1 SV=2	635	ER_high_curvature	membrane curvature	TRANSMEM 1019..1039; /note="Helical"; /evidence="ECO:0000255"; TRANSMEM 1134..1154; /note="Helical"; /evidence="ECO:0000255"	4	TRANSMEM 1019..1039; /note="Helical"; /evidence="ECO:0000255"; TRANSMEM 1134..1154; /note="Helical"; /evidence="ECO:0000255"	2	2 hairpins
ZFYVE27	Protrudin		ER_high_curvature	membrane curvature	TRANSMEM 67..87; /note="Helical"; /evidence="ECO:0000255"; TRANSMEM 89..109; /note="Helical"; /evidence="ECO:0000255"	4	TRANSMEM 67..87; /note="Helical"; /evidence="ECO:0000255"; TRANSMEM 89..109; /note="Helical"; /evidence="ECO:0000255"	2	2 hairpins
ARL6IP1	ADP-ribosylation factor-like protein 6-interacting protein 1 OS=Homo sapiens OX=9606 GN=ARL6IP1 PE=1 SV=2	7548	ER_high_curvature	membrane curvature	TRANSMEM 42..62; /note="Helical"; /evidence="ECO:0000255"; TRANSMEM 66..86; /note="Helical"; /evidence="ECO:0000255"; TRANSMEM 134..175; /note="Helical"; /evidence="ECO:0000255"	6	TRANSMEM 42..62; /note="Helical"; /evidence="ECO:0000255"; TRANSMEM 66..86; /note="Helical"; /evidence="ECO:0000255"; TRANSMEM 134..175; /note="Helical"; /evidence="ECO:0000255"	3
REEP3	Receptor expression-enhancing protein 3 OS=Homo sapiens OX=9606 GN=REEP3 PE=1 SV=1	4793	ER_high_curvature	membrane curvature	TRANSMEM 1..21; /note="Helical"; /evidence="ECO:0000255"; TRANSMEM 35..55; /note="Helical"; /evidence="ECO:0000255"; TRANSMEM 59..79; /note="Helical"; /evidence="ECO:0000255"	6	TRANSMEM 1..21; /note="Helical"; /evidence="ECO:0000255"; TRANSMEM 35..55; /note="Helical"; /evidence="ECO:0000255"; TRANSMEM 59..79; /note="Helical"; /evidence="ECO:0000255"	3
REEP5	Receptor expression-enhancing protein 5		ER_high_curvature	membrane curvature	TRANSMEM 35..51; /note="Helical"; /evidence="ECO:0000305|PubMed:32075961"; TRANSMEM 54..74; /note="Helical"; /evidence="ECO:0000305|PubMed:32075961"; TRANSMEM 85..103; /note="Helical"; /evidence="ECO:0000305|PubMed:32075961"; TRANSMEM 106..123; /note="Helical"; /evidence="ECO:0000305|PubMed:32075961"	8	TRANSMEM 35..51; /note="Helical"; /evidence="ECO:0000305|PubMed:32075961"; TRANSMEM 54..74; /note="Helical"; /evidence="ECO:0000305|PubMed:32075961"; TRANSMEM 85..103; /note="Helical"; /evidence="ECO:0000305|PubMed:32075961"; TRANSMEM 106..123; /note="Helical"; /evidence="ECO:0000305|PubMed:32075961"	4
ARL6IP5	PRA1 family protein 3 OS=Homo sapiens OX=9606 GN=ARL6IP5 PE=1 SV=1	3057	ER-Membrane	membrane curvature	TRANSMEM 36..56; /note="Helical"; /evidence="ECO:0000255"; TRANSMEM 57..77; /note="Helical"; /evidence="ECO:0000255"; TRANSMEM 94..114; /note="Helical"; /evidence="ECO:0000255"; TRANSMEM 115..135; /note="Helical"; /evidence="ECO:0000255"	8	TRANSMEM 36..56; /note="Helical"; /evidence="ECO:0000255"; TRANSMEM 57..77; /note="Helical"; /evidence="ECO:0000255"; TRANSMEM 94..114; /note="Helical"; /evidence="ECO:0000255"; TRANSMEM 115..135; /note="Helical"; /evidence="ECO:0000255"	4
TOR1B	Torsin-1B OS=Homo sapiens OX=9606 GN=TOR1B PE=1 SV=2	1620	ER-Lumen	membrane protein QC		0		0
TOR3A	Torsin-3A OS=Homo sapiens OX=9606 GN=TOR3A PE=1 SV=1	5100	ER-Lumen	membrane protein QC		0		0
EMC2	ER membrane protein complex subunit 2 OS=Homo sapiens OX=9606 GN=EMC2 PE=1 SV=1	2903	ER-Membrane-Associated	membrane protein QC		0		0
TOR1A	Torsin-1A OS=Homo sapiens OX=9606 GN=TOR1A PE=1 SV=1	2212	ER-Membrane-Associated	membrane protein QC		0		0
TOR2A	Torsin-2A OS=Homo sapiens OX=9606 GN=TOR2A PE=2 SV=1	6816	ER-Membrane-Associated	membrane protein QC		0		0
CCDC47	Coiled-coil domain-containing protein 47 OS=Homo sapiens OX=9606 GN=CCDC47 PE=1 SV=1	4452	ER-Membrane	membrane protein QC	TRANSMEM 136..155; /note="Helical"; /evidence="ECO:0000255"	1	TRANSMEM 136..155; /note="Helical"; /evidence="ECO:0000255"	1
EMC1	ER membrane protein complex subunit 1 OS=Homo sapiens OX=9606 GN=EMC1 PE=1 SV=1	1666	ER-Membrane	membrane protein QC	TRANSMEM 963..983; /note="Helical"; /evidence="ECO:0000269|PubMed:32439656"	1	TRANSMEM 963..983; /note="Helical"; /evidence="ECO:0000269|PubMed:32439656"	1
EMC2	ER membrane protein complex subunit 2		ER-Membrane	membrane protein QC		0		0
EMC3	ER membrane protein complex subunit 3		ER-Membrane	membrane protein QC		3	TRANSMEM 15..38; /note="Helical"; /evidence="ECO:0000269|PubMed:32439656"; TRANSMEM 115..130; /note="Helical"; /evidence="ECO:0000269|PubMed:32439656"; TRANSMEM 169..187; /note="Helical"; /evidence="ECO:0000269|PubMed:32439656"	3
EMC4	ER membrane protein complex subunit 4		ER-Membrane	membrane protein QC		1	TRANSMEM 67..87; /note="Helical"; /evidence="ECO:0000305|PubMed:32459176"; TRANSMEM 99..120; /note="Helical"; /evidence="ECO:0000305|PubMed:32459176"; TRANSMEM 128..148; /note="Helical"; /evidence="ECO:0000305|PubMed:32459176"	3
EMC5	ER membrane protein complex subunit 5		ER-Membrane	membrane protein QC		2	TRANSMEM 4..22; /note="Helical"; /evidence="ECO:0000269|PubMed:32439656"; TRANSMEM 44..63; /note="Helical"; /evidence="ECO:0000269|PubMed:32439656"	2
EMC6	ER membrane protein complex subunit 6		ER-Membrane	membrane protein QC		3	TRANSMEM 29..44; /note="Helical"; /evidence="ECO:0000269|PubMed:32439656"; TRANSMEM 51..71; /note="Helical"; /evidence="ECO:0000269|PubMed:32439656"; TRANSMEM 90..106; /note="Helical"; /evidence="ECO:0000269|PubMed:32439656"	3
EMC7	ER membrane protein complex subunit 7 OS=Homo sapiens OX=9606 GN=EMC7 PE=1 SV=1	3042	ER-Membrane	membrane protein QC	TRANSMEM 160..180; /note="Helical"; /evidence="ECO:0000255" INCORECT BASED ON STRUCTURE	0	TRANSMEM 160..180; /note="Helical"; /evidence="ECO:0000255"	1
EMC8	ER membrane protein complex subunit 8		ER-Membrane	membrane protein QC		0		0
EMC9	ER membrane protein complex subunit 9		ER-Membrane	membrane protein QC		0		0
EMC10	ER membrane protein complex subunit 10		ER-Membrane	membrane protein QC		0	TRANSMEM 222..242; /note="Helical"; /evidence="ECO:0000255"	1
TOR1AIP2	Torsin-1A-interacting protein 2 OS=Homo sapiens OX=9606 GN=TOR1AIP2 PE=1 SV=1	554	ER-Membrane	membrane protein QC	TRANSMEM 215..235; /note="Helical"; /evidence="ECO:0000255"	1	TRANSMEM 215..235; /note="Helical"; /evidence="ECO:0000255"	1
ATP13A1	Manganese-transporting ATPase 13A1 OS=Homo sapiens OX=9606 GN=ATP13A1 PE=1 SV=2	991	ER-Membrane	membrane protein QC	TRANSMEM 67..87; /note="Helical"; /evidence="ECO:0000255"; TRANSMEM 96..116; /note="Helical"; /evidence="ECO:0000255"; TRANSMEM 244..264; /note="Helical"; /evidence="ECO:0000255"; TRANSMEM 444..464; /note="Helical"; /evidence="ECO:0000255"; TRANSMEM 990..1010; /note="Helical"; /evidence="ECO:0000255"; TRANSMEM 1012..1032; /note="Helical"; /evidence="ECO:0000255"; TRANSMEM 1052..1072; /note="Helic…	10	TRANSMEM 67..87; /note="Helical"; /evidence="ECO:0000255"; TRANSMEM 96..116; /note="Helical"; /evidence="ECO:0000255"; TRANSMEM 244..264; /note="Helical"; /evidence="ECO:0000255"; TRANSMEM 444..464; /note="Helical"; /evidence="ECO:0000255"; TRANSMEM 990..1010; /note="Helical"; /evidence="ECO:0000255"; TRANSMEM 1012..1032; /note="Helical"; /evidence="ECO:0000255"; TRANSMEM 1052..1072; /note="Helic…	10
MYDGF	Myeloid-derived growth factor OS=Homo sapiens OX=9606 GN=MYDGF PE=1 SV=1	5791	ER-Lumen	ophan		0		0
MTDH	Protein LYRIC OS=Homo sapiens OX=9606 GN=MTDH PE=1 SV=2	4539	ER-Lumen	ophan	TRANSMEM 49..69; /note="Helical"; /evidence="ECO:0000255"	1	TRANSMEM 49..69; /note="Helical"; /evidence="ECO:0000255"	1
MXRA7	Matrix-remodeling-associated protein 7 OS=Homo sapiens OX=9606 GN=MXRA7 PE=1 SV=1	5173	ER-Membrane	ophan	TRANSMEM 7..27; /note="Helical"; /evidence="ECO:0000255"	1	TRANSMEM 7..27; /note="Helical"; /evidence="ECO:0000255"	1
ODR4	Protein odr-4 homolog OS=Homo sapiens OX=9606 GN=ODR4 PE=1 SV=1	3699	ER-Membrane	ophan	TRANSMEM 82..102; /note="Helical"; /evidence="ECO:0000255"; TRANSMEM 432..452; /note="Helical"; /evidence="ECO:0000255"	2	TRANSMEM 82..102; /note="Helical"; /evidence="ECO:0000255"; TRANSMEM 432..452; /note="Helical"; /evidence="ECO:0000255"	2
CNPY2	Protein canopy homolog 2 OS=Homo sapiens OX=9606 GN=CNPY2 PE=1 SV=1	2155	ER-Lumen	orphan		0		0
NPTX1	Neuronal pentraxin-1 OS=Homo sapiens OX=9606 GN=NPTX1 PE=2 SV=2	7627	ER-Lumen	orphan		0		0
TBL2	Transducin beta-like protein 2 OS=Homo sapiens OX=9606 GN=TBL2 PE=1 SV=1	2254	ER-Lumen	orphan		0		0
TTC13	Tetratricopeptide repeat protein 13 OS=Homo sapiens OX=9606 GN=TTC13 PE=2 SV=3	6192	ER-Lumen	orphan		0		0
TTC17	Tetratricopeptide repeat protein 17 OS=Homo sapiens OX=9606 GN=TTC17 PE=1 SV=1	2812	ER-Lumen	orphan		0		0
GHDC	GH3 domain-containing protein OS=Homo sapiens OX=9606 GN=GHDC PE=1 SV=2	2719	ER-Membrane-Associated	orphan		0		0
GRAMD2B	GRAM domain-containing protein 2B OS=Homo sapiens OX=9606 GN=GRAMD2B PE=1 SV=1	6725	ER-Membrane-Associated	orphan		0		0		cytosolic
LSG1	Large subunit GTPase 1 homolog OS=Homo sapiens OX=9606 GN=LSG1 PE=1 SV=2	2591	ER-Membrane-Associated	orphan		0		0
METTL7A	Methyltransferase-like protein 7A OS=Homo sapiens OX=9606 GN=METTL7A PE=1 SV=1	4909	ER-Membrane-Associated	orphan		0		0
IKBIP	Inhibitor of nuclear factor kappa-B kinase-interacting protein OS=Homo sapiens OX=9606 GN=IKBIP PE=1 SV=1	4787	ER-Lumen	orphan	TRANSMEM 46..62; /note="Helical"; /evidence="ECO:0000255"	1	TRANSMEM 46..62; /note="Helical"; /evidence="ECO:0000255"	1
NFXL1	NF-X1-type zinc finger protein NFXL1 OS=Homo sapiens OX=9606 GN=NFXL1 PE=1 SV=2	4142	ER-Lumen	orphan	TRANSMEM 889..906; /note="Helical"; /evidence="ECO:0000255"	1	TRANSMEM 889..906; /note="Helical"; /evidence="ECO:0000255"	1
C16orf58	RUS1 family protein C16orf58 OS=Homo sapiens OX=9606 GN=C16orf58 PE=1 SV=2	18	ER-Membrane	orphan	TRANSMEM 247..267; /note="Helical"; /evidence="ECO:0000255"	1	TRANSMEM 247..267; /note="Helical"; /evidence="ECO:0000255"	1
LRRC59	Leucine-rich repeat-containing protein 59 OS=Homo sapiens OX=9606 GN=LRRC59 PE=1 SV=1	2805	ER-Membrane	orphan	TRANSMEM 245..265; /note="Helical"; /evidence="ECO:0000255"	1	TRANSMEM 245..265; /note="Helical"; /evidence="ECO:0000255"	1
PGRMC1	Membrane-associated progesterone receptor component 1 OS=Homo sapiens OX=9606 GN=PGRMC1 PE=1 SV=3	3258	ER-Membrane	orphan	TRANSMEM 25..43; /note="Helical"; /evidence="ECO:0000255"	1	TRANSMEM 25..43; /note="Helical"; /evidence="ECO:0000255"	1
PGRMC2	Membrane-associated progesterone receptor component 2 OS=Homo sapiens OX=9606 GN=PGRMC2 PE=1 SV=1	3258	ER-Membrane	orphan	TRANSMEM 42..66; /note="Helical"; /evidence="ECO:0000255"	1	TRANSMEM 42..66; /note="Helical"; /evidence="ECO:0000255"	1
SLMAP	Sarcolemmal membrane-associated protein OS=Homo sapiens OX=9606 GN=SLMAP PE=1 SV=1	3343	ER-Membrane	orphan	TRANSMEM 803..823; /note="Helical; Anchor for type IV membrane protein"; /evidence="ECO:0000255"	1	TRANSMEM 803..823; /note="Helical; Anchor for type IV membrane protein"; /evidence="ECO:0000255"	1
TMEM131	Transmembrane protein 131 OS=Homo sapiens OX=9606 GN=TMEM131 PE=1 SV=3	3681	ER-Membrane	orphan	TRANSMEM 1091..1111; /note="Helical"; /evidence="ECO:0000255"; TRANSMEM 1118..1138; /note="Helical"; /evidence="ECO:0000255"	2	TRANSMEM 1091..1111; /note="Helical"; /evidence="ECO:0000255"; TRANSMEM 1118..1138; /note="Helical"; /evidence="ECO:0000255"	2
TMEM199	Transmembrane protein 199 OS=Homo sapiens OX=9606 GN=TMEM199 PE=1 SV=1	949	ER-Membrane	orphan	TRANSMEM 146..166; /note="Helical"; /evidence="ECO:0000255"; TRANSMEM 179..199; /note="Helical"; /evidence="ECO:0000255"	2	TRANSMEM 146..166; /note="Helical"; /evidence="ECO:0000255"; TRANSMEM 179..199; /note="Helical"; /evidence="ECO:0000255"	2
ST7	Suppressor of tumorigenicity 7 protein OS=Homo sapiens OX=9606 GN=ST7 PE=1 SV=1	5915	ER-Membrane	orphan	TRANSMEM 15..35; /note="Helical"; /evidence="ECO:0000255"; TRANSMEM 62..82; /note="Helical"; /evidence="ECO:0000255"; TRANSMEM 512..532; /note="Helical"; /evidence="ECO:0000255"	3	TRANSMEM 493..513; /note="Helical"; /evidence="ECO:0000255"	1
BRI3BP	BRI3-binding protein OS=Homo sapiens OX=9606 GN=BRI3BP PE=1 SV=1	7536	ER-Membrane	orphan	TRANSMEM 13..33; /note="Helical"; /evidence="ECO:0000255"; TRANSMEM 125..145; /note="Helical"; /evidence="ECO:0000255"; TRANSMEM 146..166; /note="Helical"; /evidence="ECO:0000255"; TRANSMEM 185..205; /note="Helical"; /evidence="ECO:0000255"	4	TRANSMEM 13..33; /note="Helical"; /evidence="ECO:0000255"; TRANSMEM 125..145; /note="Helical"; /evidence="ECO:0000255"; TRANSMEM 146..166; /note="Helical"; /evidence="ECO:0000255"; TRANSMEM 185..205; /note="Helical"; /evidence="ECO:0000255"	4
TMEM205	Transmembrane protein 205 OS=Homo sapiens OX=9606 GN=TMEM205 PE=1 SV=1	6231	ER-Membrane	orphan	TRANSMEM 18..38; /note="Helical"; /evidence="ECO:0000255"; TRANSMEM 53..73; /note="Helical"; /evidence="ECO:0000255"; TRANSMEM 81..101; /note="Helical"; /evidence="ECO:0000255"; TRANSMEM 166..186; /note="Helical"; /evidence="ECO:0000255"	4	TRANSMEM 18..38; /note="Helical"; /evidence="ECO:0000255"; TRANSMEM 53..73; /note="Helical"; /evidence="ECO:0000255"; TRANSMEM 81..101; /note="Helical"; /evidence="ECO:0000255"; TRANSMEM 166..186; /note="Helical"; /evidence="ECO:0000255"	4
TMEM164	Transmembrane protein 164 OS=Homo sapiens OX=9606 GN=TMEM164 PE=2 SV=1	5890	ER-Membrane	orphan	TRANSMEM 40..60; /note="Helical"; /evidence="ECO:0000255"; TRANSMEM 93..113; /note="Helical"; /evidence="ECO:0000255"; TRANSMEM 116..136; /note="Helical"; /evidence="ECO:0000255"; TRANSMEM 142..162; /note="Helical"; /evidence="ECO:0000255"; TRANSMEM 172..192; /note="Helical"; /evidence="ECO:0000255"; TRANSMEM 210..230; /note="Helical"; /evidence="ECO:0000255"; TRANSMEM 262..282; /note="Helical"; …	7	TRANSMEM 40..60; /note="Helical"; /evidence="ECO:0000255"; TRANSMEM 93..113; /note="Helical"; /evidence="ECO:0000255"; TRANSMEM 116..136; /note="Helical"; /evidence="ECO:0000255"; TRANSMEM 142..162; /note="Helical"; /evidence="ECO:0000255"; TRANSMEM 172..192; /note="Helical"; /evidence="ECO:0000255"; TRANSMEM 210..230; /note="Helical"; /evidence="ECO:0000255"; TRANSMEM 262..282; /note="Helical"; …	7
TMEM245	Transmembrane protein 245 OS=Homo sapiens OX=9606 GN=TMEM245 PE=1 SV=3	3728	ER-Membrane	orphan	TRANSMEM 60..80; /note="Helical"; /evidence="ECO:0000255"; TRANSMEM 119..139; /note="Helical"; /evidence="ECO:0000255"; TRANSMEM 148..168; /note="Helical"; /evidence="ECO:0000255"; TRANSMEM 185..205; /note="Helical"; /evidence="ECO:0000255"; TRANSMEM 219..239; /note="Helical"; /evidence="ECO:0000255"; TRANSMEM 241..261; /note="Helical"; /evidence="ECO:0000255"; TRANSMEM 354..374; /note="Helical";…	14	TRANSMEM 60..80; /note="Helical"; /evidence="ECO:0000255"; TRANSMEM 119..139; /note="Helical"; /evidence="ECO:0000255"; TRANSMEM 148..168; /note="Helical"; /evidence="ECO:0000255"; TRANSMEM 185..205; /note="Helical"; /evidence="ECO:0000255"; TRANSMEM 219..239; /note="Helical"; /evidence="ECO:0000255"; TRANSMEM 241..261; /note="Helical"; /evidence="ECO:0000255"; TRANSMEM 354..374; /note="Helical";…	14
ERAP1	Endoplasmic reticulum aminopeptidase 1 OS=Homo sapiens OX=9606 GN=ERAP1 PE=1 SV=3	1827	ER-Lumen	peptide hydrolase	TRANSMEM 2..21; /note="Helical; Signal-anchor for type II membrane protein"; /evidence="ECO:0000255"	1	TRANSMEM 2..21; /note="Helical; Signal-anchor for type II membrane protein"; /evidence="ECO:0000255"	1
ADAM10	Disintegrin and metalloproteinase domain-containing protein 10 OS=Homo sapiens OX=9606 GN=ADAM10 PE=1 SV=1	3446	ER-Membrane	peptide hydrolase	TRANSMEM 673..693; /note="Helical"; /evidence="ECO:0000255"	1	TRANSMEM 673..693; /note="Helical"; /evidence="ECO:0000255"	1
ATP6AP2	Renin receptor OS=Homo sapiens OX=9606 GN=ATP6AP2 PE=1 SV=2	2330	ER-Membrane	peptide hydrolase	TRANSMEM 303..323; /note="Helical"; /evidence="ECO:0000255"	1	TRANSMEM 303..323; /note="Helical"; /evidence="ECO:0000255"	1
RCE1	CAAX prenyl protease 2 OS=Homo sapiens OX=9606 GN=RCE1 PE=1 SV=1	7251	ER-Membrane	peptide hydrolase	TRANSMEM 25..45; /note="Helical"; /evidence="ECO:0000255"; TRANSMEM 75..95; /note="Helical"; /evidence="ECO:0000255"; TRANSMEM 112..132; /note="Helical"; /evidence="ECO:0000255"; TRANSMEM 186..206; /note="Helical"; /evidence="ECO:0000255"; TRANSMEM 229..249; /note="Helical"; /evidence="ECO:0000255"; TRANSMEM 254..274; /note="Helical"; /evidence="ECO:0000255"; TRANSMEM 283..303; /note="Helical"; /…	7	TRANSMEM 25..45; /note="Helical"; /evidence="ECO:0000255"; TRANSMEM 75..95; /note="Helical"; /evidence="ECO:0000255"; TRANSMEM 112..132; /note="Helical"; /evidence="ECO:0000255"; TRANSMEM 186..206; /note="Helical"; /evidence="ECO:0000255"; TRANSMEM 229..249; /note="Helical"; /evidence="ECO:0000255"; TRANSMEM 254..274; /note="Helical"; /evidence="ECO:0000255"; TRANSMEM 283..303; /note="Helical"; /…	7
ERMP1	Endoplasmic reticulum metallopeptidase 1 OS=Homo sapiens OX=9606 GN=ERMP1 PE=1 SV=2	1179	ER-Membrane	peptide hydrolase	TRANSMEM 64..84; /note="Helical; Name=1"; /evidence="ECO:0000255"; TRANSMEM 400..420; /note="Helical; Name=2"; /evidence="ECO:0000255"; TRANSMEM 458..478; /note="Helical; Name=3"; /evidence="ECO:0000255"; TRANSMEM 490..510; /note="Helical; Name=4"; /evidence="ECO:0000255"; TRANSMEM 520..540; /note="Helical; Name=5"; /evidence="ECO:0000255"; TRANSMEM 542..562; /note="Helical; Name=6"; /evidence="E…	9	TRANSMEM 64..84; /note="Helical; Name=1"; /evidence="ECO:0000255"; TRANSMEM 400..420; /note="Helical; Name=2"; /evidence="ECO:0000255"; TRANSMEM 458..478; /note="Helical; Name=3"; /evidence="ECO:0000255"; TRANSMEM 490..510; /note="Helical; Name=4"; /evidence="ECO:0000255"; TRANSMEM 520..540; /note="Helical; Name=5"; /evidence="ECO:0000255"; TRANSMEM 542..562; /note="Helical; Name=6"; /evidence="E…	9
HM13	Minor histocompatibility antigen H13 OS=Homo sapiens OX=9606 GN=HM13 PE=1 SV=1	3989	ER-Membrane	peptide hydrolase	TRANSMEM 32..52; /note="Helical"; /evidence="ECO:0000255"; TRANSMEM 78..98; /note="Helical"; /evidence="ECO:0000255"; TRANSMEM 101..121; /note="Helical"; /evidence="ECO:0000255"; TRANSMEM 158..178; /note="Helical"; /evidence="ECO:0000255"; TRANSMEM 182..202; /note="Helical"; /evidence="ECO:0000255"; TRANSMEM 210..230; /note="Helical"; /evidence="ECO:0000255"; TRANSMEM 257..277; /note="Helical"; /…	9	TRANSMEM 32..52; /note="Helical"; /evidence="ECO:0000255"; TRANSMEM 78..98; /note="Helical"; /evidence="ECO:0000255"; TRANSMEM 101..121; /note="Helical"; /evidence="ECO:0000255"; TRANSMEM 158..178; /note="Helical"; /evidence="ECO:0000255"; TRANSMEM 182..202; /note="Helical"; /evidence="ECO:0000255"; TRANSMEM 210..230; /note="Helical"; /evidence="ECO:0000255"; TRANSMEM 257..277; /note="Helical"; /…	9
CCDC134	Coiled-coil domain-containing protein 134 OS=Homo sapiens OX=9606 GN=CCDC134 PE=1 SV=1	3237	ER-Lumen	secretion product		0		0
COL4A2	Collagen alpha-2(IV) chain OS=Homo sapiens OX=9606 GN=COL4A2 PE=1 SV=4	5917	ER-Lumen	secretion product		0		0
LGALS3BP	Galectin-3-binding protein OS=Homo sapiens OX=9606 GN=LGALS3BP PE=1 SV=1	7613	ER-Lumen	secretion product		0		0
NENF	Neudesin OS=Homo sapiens OX=9606 GN=NENF PE=1 SV=1	4888	ER-Lumen	secretion product		0		0
SERPINH1	Serpin H1 OS=Homo sapiens OX=9606 GN=SERPINH1 PE=1 SV=2	495	ER-Lumen	secretion product		0		0
CNPY4	Protein canopy homolog 4 OS=Homo sapiens OX=9606 GN=CNPY4 PE=2 SV=1	4554	ER-Membrane	secretion product		0		0
FBLN1	Fibulin-1 OS=Homo sapiens OX=9606 GN=FBLN1 PE=1 SV=4	1723	ER-Membrane-Associated	secretion product		0		0
SERPINI1	Neuroserpin OS=Homo sapiens OX=9606 GN=SERPINI1 PE=1 SV=1	1926	ER-Membrane	secretion product		0		0
TGFB1	Transforming growth factor beta-1 proprotein OS=Homo sapiens OX=9606 GN=TGFB1 PE=1 SV=2	6813	ER-Membrane-Associated	secretion product		0		0		Lumen
THEM6	Protein THEM6 OS=Homo sapiens OX=9606 GN=THEM6 PE=1 SV=2	7437	ER-Membrane-Associated	secretion product		0		0
FNDC3A	Fibronectin type-III domain-containing protein 3A OS=Homo sapiens OX=9606 GN=FNDC3A PE=1 SV=4	1136	ER-Lumen	secretion product	TRANSMEM 1177..1197; /note="Helical"; /evidence="ECO:0000255"	1	TRANSMEM 1177..1197; /note="Helical"; /evidence="ECO:0000255"	1
FNDC3B	Fibronectin type III domain-containing protein 3B OS=Homo sapiens OX=9606 GN=FNDC3B PE=1 SV=2	5843	ER-Lumen	secretion product	TRANSMEM 1182..1202; /note="Helical"; /evidence="ECO:0000255"	1	TRANSMEM 1182..1202; /note="Helical"; /evidence="ECO:0000255"	1
ITGB1	Integrin beta-1 OS=Homo sapiens OX=9606 GN=ITGB1 PE=1 SV=2	3337	ER-Membrane	secretion product	TRANSMEM 729..751; /note="Helical"; /evidence="ECO:0000255"	1	TRANSMEM 729..751; /note="Helical"; /evidence="ECO:0000255"	1
TGFBR1	TGF-beta receptor type-1 OS=Homo sapiens OX=9606 GN=TGFBR1 PE=1 SV=1	3810	ER-Membrane	secretion product	TRANSMEM 127..147; /note="Helical"; /evidence="ECO:0000255"	1	TRANSMEM 127..147; /note="Helical"; /evidence="ECO:0000255"	1
CKAP4	Cytoskeleton-associated protein 4		ER_sheet	sheet formation	TRANSMEM 107..127; /note="Helical"; /evidence="ECO:0000255"	1	TRANSMEM 107..127; /note="Helical"; /evidence="ECO:0000255"	1
KTN1	Kinectin OS=Homo sapiens OX=9606 GN=KTN1 PE=1 SV=1	218	ER-Lumen	sheet formation	TRANSMEM 7..29; /note="Helical; Signal-anchor for type II membrane protein"; /evidence="ECO:0000255"	1	TRANSMEM 7..29; /note="Helical; Signal-anchor for type II membrane protein"; /evidence="ECO:0000255"	1
RRBP1	Ribosome-binding protein 1 OS=Homo sapiens OX=9606 GN=RRBP1 PE=1 SV=5	457	ER-Membrane	sheet formation	TRANSMEM 8..28; /note="Helical"; /evidence="ECO:0000255"	1	TRANSMEM 8..28; /note="Helical"; /evidence="ECO:0000255"	1
PTPN2	Tyrosine-protein phosphatase non-receptor type 2 OS=Homo sapiens OX=9606 GN=PTPN2 PE=1 SV=2	6879	ER-Membrane-Associated	signaling_Erstress		0		0
RAB18	Ras-related protein Rab-18 OS=Homo sapiens OX=9606 GN=RAB18 PE=1 SV=1	4132	ER-Membrane	signaling_Erstress		0		0
MANF	Mesencephalic astrocyte-derived neurotrophic factor OS=Homo sapiens OX=9606 GN=MANF PE=1 SV=3	4083	ER-Lumen	signaling_Erstress		0		0
PKMYT1	Membrane-associated tyrosine- and threonine-specific cdc2-inhibitory kinase OS=Homo sapiens OX=9606 GN=PKMYT1 PE=1 SV=1	2759	ER-Membrane-Associated	signaling_Erstress		0		0
PTPN1	Tyrosine-protein phosphatase non-receptor type 1 OS=Homo sapiens OX=9606 GN=PTPN1 PE=1 SV=1	3130	ER-Membrane-Associated	signaling_Erstress		0		0
ATF6	Cyclic AMP-dependent transcription factor ATF-6 alpha OS=Homo sapiens OX=9606 GN=ATF6 PE=1 SV=3	7264	ER-Membrane	signaling_Erstress	TRANSMEM 378..398; /note="Helical; Signal-anchor for type II membrane protein"; /evidence="ECO:0000255"	1	TRANSMEM 378..398; /note="Helical; Signal-anchor for type II membrane protein"; /evidence="ECO:0000255"	1
EIF2AK3	Eukaryotic translation initiation factor 2-alpha kinase 3 OS=Homo sapiens OX=9606 GN=EIF2AK3 PE=1 SV=3	1885	ER-Membrane	signaling_Erstress	TRANSMEM 515..535; /note="Helical"; /evidence="ECO:0000255"	1	TRANSMEM 515..535; /note="Helical"; /evidence="ECO:0000255"	1
VRK2	Serine/threonine-protein kinase VRK2 OS=Homo sapiens OX=9606 GN=VRK2 PE=1 SV=3	383	ER-Membrane	signaling_Erstress	TRANSMEM 487..507; /note="Helical; Anchor for type IV membrane protein"; /evidence="ECO:0000255"	1	TRANSMEM 487..507; /note="Helical; Anchor for type IV membrane protein"; /evidence="ECO:0000255"	1
TMEM214	Transmembrane protein 214 OS=Homo sapiens OX=9606 GN=TMEM214 PE=1 SV=2	1834	ER-Membrane	signaling_Erstress	TRANSMEM 480..500; /note="Helical"; /evidence="ECO:0000255"; TRANSMEM 616..636; /note="Helical"; /evidence="ECO:0000255"	2	TRANSMEM 480..500; /note="Helical"; /evidence="ECO:0000255"; TRANSMEM 616..636; /note="Helical"; /evidence="ECO:0000255"	2
TMBIM6	Bax inhibitor 1 OS=Homo sapiens OX=9606 GN=TMBIM6 PE=1 SV=2	5710	ER-Membrane	signaling_Erstress	TRANSMEM 30..50; /note="Helical"; /evidence="ECO:0000255"; TRANSMEM 53..73; /note="Helical"; /evidence="ECO:0000255"; TRANSMEM 87..107; /note="Helical"; /evidence="ECO:0000255"; TRANSMEM 113..133; /note="Helical"; /evidence="ECO:0000255"; TRANSMEM 140..160; /note="Helical"; /evidence="ECO:0000255"; TRANSMEM 167..187; /note="Helical"; /evidence="ECO:0000255"	6	TRANSMEM 30..50; /note="Helical"; /evidence="ECO:0000255"; TRANSMEM 53..73; /note="Helical"; /evidence="ECO:0000255"; TRANSMEM 87..107; /note="Helical"; /evidence="ECO:0000255"; TRANSMEM 113..133; /note="Helical"; /evidence="ECO:0000255"; TRANSMEM 140..160; /note="Helical"; /evidence="ECO:0000255"; TRANSMEM 167..187; /note="Helical"; /evidence="ECO:0000255"	6
SRP54	Signal recognition particle 54 kDa protein OS=Homo sapiens OX=9606 GN=SRP54 PE=1 SV=1	4277	ER-Membrane-Associated	translocon		0		0
SRP68	Signal recognition particle subunit SRP68 OS=Homo sapiens OX=9606 GN=SRP68 PE=1 SV=2	266	ER-Membrane-Associated	translocon		0		0
SRP72	Signal recognition particle subunit SRP72 OS=Homo sapiens OX=9606 GN=SRP72 PE=1 SV=3	1605	ER-Membrane-Associated	translocon		0		0
SRPRA	Signal recognition particle receptor subunit alpha OS=Homo sapiens OX=9606 GN=SRPRA PE=1 SV=2	3212	ER-Membrane-Associated	translocon		0		0
SSR1	Translocon-associated protein subunit alpha OS=Homo sapiens OX=9606 GN=SSR1 PE=1 SV=3	4561	ER-Lumen	translocon	TRANSMEM 208..228; /note="Helical"; /evidence="ECO:0000255"	1	TRANSMEM 208..228; /note="Helical"; /evidence="ECO:0000255"	1
NCLN	Nicalin OS=Homo sapiens OX=9606 GN=NCLN PE=1 SV=2	2190	ER-Membrane	translocon	TRANSMEM 523..543; /note="Helical"; /evidence="ECO:0000255"	1	TRANSMEM 523..543; /note="Helical"; /evidence="ECO:0000255"	1
SEC11A	Signal peptidase complex catalytic subunit SEC11A OS=Homo sapiens OX=9606 GN=SEC11A PE=1 SV=1	4824	ER-Membrane	translocon	TRANSMEM 17..36; /note="Helical; Signal-anchor for type II membrane protein"; /evidence="ECO:0000255"	1	TRANSMEM 17..36; /note="Helical; Signal-anchor for type II membrane protein"; /evidence="ECO:0000255"	1
SEC61B	Protein transport protein Sec61 subunit beta OS=Homo sapiens OX=9606 GN=SEC61B PE=1 SV=2	5783	ER-Membrane	translocon	TRANSMEM 71..91; /note="Helical"; /evidence="ECO:0000255"	1	TRANSMEM 71..91; /note="Helical"; /evidence="ECO:0000255"	1
SEC61G	Protein transport protein Sec61 subunit gamma OS=Homo sapiens OX=9606 GN=SEC61G PE=1 SV=1	6785	ER-Membrane	translocon	TRANSMEM 33..61; /note="Helical"; /evidence="ECO:0000255"	1	TRANSMEM 33..61; /note="Helical"; /evidence="ECO:0000255"	1
SPCS3	Signal peptidase complex subunit 3 OS=Homo sapiens OX=9606 GN=SPCS3 PE=1 SV=1	7236	ER-Membrane	translocon	TRANSMEM 12..32; /note="Helical; Signal-anchor for type II membrane protein"; /evidence="ECO:0000255"	1	TRANSMEM 12..32; /note="Helical; Signal-anchor for type II membrane protein"; /evidence="ECO:0000255"	1
SRPRB	Signal recognition particle receptor subunit beta OS=Homo sapiens OX=9606 GN=SRPRB PE=1 SV=3	1733	ER-Membrane	translocon	TRANSMEM 37..57; /note="Helical"; /evidence="ECO:0000255"	1	TRANSMEM 37..57; /note="Helical"; /evidence="ECO:0000255"	1
SSR4	Translocon-associated protein subunit delta OS=Homo sapiens OX=9606 GN=SSR4 PE=1 SV=1	5465	ER-Membrane	translocon	TRANSMEM 145..165; /note="Helical"; /evidence="ECO:0000255"	1	TRANSMEM 145..165; /note="Helical"; /evidence="ECO:0000255"	1
SPCS1	Signal peptidase complex subunit 1 OS=Homo sapiens OX=9606 GN=SPCS1 PE=1 SV=4	7143	ER-Membrane	translocon	TRANSMEM 94..114; /note="Helical"; /evidence="ECO:0000255"; TRANSMEM 116..136; /note="Helical"; /evidence="ECO:0000255"	2	TRANSMEM 94..114; /note="Helical"; /evidence="ECO:0000255"; TRANSMEM 116..136; /note="Helical"; /evidence="ECO:0000255"	2
SPCS2	Signal peptidase complex subunit 2 OS=Homo sapiens OX=9606 GN=SPCS2 PE=1 SV=3	4033	ER-Membrane	translocon	TRANSMEM 87..107; /note="Helical"; /evidence="ECO:0000255"; TRANSMEM 112..132; /note="Helical"; /evidence="ECO:0000255"	2	TRANSMEM 87..107; /note="Helical"; /evidence="ECO:0000255"; TRANSMEM 112..132; /note="Helical"; /evidence="ECO:0000255"	2
SEC62	Translocation protein SEC62 OS=Homo sapiens OX=9606 GN=SEC62 PE=1 SV=1	6458	receptor	translocon	TRANSMEM 197..217; /note="Helical"; /evidence="ECO:0000255"; TRANSMEM 235..255; /note="Helical"; /evidence="ECO:0000255"	2	TRANSMEM 197..217; /note="Helical"; /evidence="ECO:0000255"; TRANSMEM 235..255; /note="Helical"; /evidence="ECO:0000255"	2
SEC63	Translocation protein SEC63 homolog OS=Homo sapiens OX=9606 GN=SEC63 PE=1 SV=2	3076	ER-Membrane	translocon	TRANSMEM 15..35; /note="Helical"; /evidence="ECO:0000255"; TRANSMEM 70..90; /note="Helical"; /evidence="ECO:0000255"; TRANSMEM 189..209; /note="Helical"; /evidence="ECO:0000255"	3	TRANSMEM 15..35; /note="Helical"; /evidence="ECO:0000255"; TRANSMEM 70..90; /note="Helical"; /evidence="ECO:0000255"; TRANSMEM 189..209; /note="Helical"; /evidence="ECO:0000255"	3
SSR3	Translocon-associated protein subunit gamma OS=Homo sapiens OX=9606 GN=SSR3 PE=1 SV=1	7002	ER-Membrane	translocon	TRANSMEM 28..48; /note="Helical"; /evidence="ECO:0000255"; TRANSMEM 55..76; /note="Helical"; /evidence="ECO:0000255"; TRANSMEM 136..157; /note="Helical"; /evidence="ECO:0000255"; TRANSMEM 164..184; /note="Helical"; /evidence="ECO:0000255"	4	TRANSMEM 28..48; /note="Helical"; /evidence="ECO:0000255"; TRANSMEM 55..76; /note="Helical"; /evidence="ECO:0000255"; TRANSMEM 136..157; /note="Helical"; /evidence="ECO:0000255"; TRANSMEM 164..184; /note="Helical"; /evidence="ECO:0000255"	4
TRAM1	Translocating chain-associated membrane protein 1 OS=Homo sapiens OX=9606 GN=TRAM1 PE=1 SV=3	6549	ER-Membrane	translocon	TRANSMEM 30..50; /note="Helical"; /evidence="ECO:0000255"; TRANSMEM 77..97; /note="Helical"; /evidence="ECO:0000255"; TRANSMEM 122..142; /note="Helical"; /evidence="ECO:0000255"; TRANSMEM 160..180; /note="Helical"; /evidence="ECO:0000255"; TRANSMEM 193..213; /note="Helical"; /evidence="ECO:0000255"; TRANSMEM 218..238; /note="Helical"; /evidence="ECO:0000255"; TRANSMEM 252..272; /note="Helical"; /…	8	TRANSMEM 30..50; /note="Helical"; /evidence="ECO:0000255"; TRANSMEM 77..97; /note="Helical"; /evidence="ECO:0000255"; TRANSMEM 122..142; /note="Helical"; /evidence="ECO:0000255"; TRANSMEM 160..180; /note="Helical"; /evidence="ECO:0000255"; TRANSMEM 193..213; /note="Helical"; /evidence="ECO:0000255"; TRANSMEM 218..238; /note="Helical"; /evidence="ECO:0000255"; TRANSMEM 252..272; /note="Helical"; /…	8
SEC61A1	Protein transport protein Sec61 subunit alpha isoform 1 OS=Homo sapiens OX=9606 GN=SEC61A1 PE=1 SV=2	1248	ER-Membrane	translocon	TRANSMEM 34..53; /note="Helical"; /evidence="ECO:0000255"; TRANSMEM 77..96; /note="Helical"; /evidence="ECO:0000255"; TRANSMEM 118..138; /note="Helical"; /evidence="ECO:0000255"; TRANSMEM 145..165; /note="Helical"; /evidence="ECO:0000255"; TRANSMEM 173..193; /note="Helical"; /evidence="ECO:0000255"; TRANSMEM 241..261; /note="Helical"; /evidence="ECO:0000255"; TRANSMEM 289..309; /note="Helical"; /…	10	TRANSMEM 34..53; /note="Helical"; /evidence="ECO:0000255"; TRANSMEM 77..96; /note="Helical"; /evidence="ECO:0000255"; TRANSMEM 118..138; /note="Helical"; /evidence="ECO:0000255"; TRANSMEM 145..165; /note="Helical"; /evidence="ECO:0000255"; TRANSMEM 173..193; /note="Helical"; /evidence="ECO:0000255"; TRANSMEM 241..261; /note="Helical"; /evidence="ECO:0000255"; TRANSMEM 289..309; /note="Helical"; /…	10
UFL1	E3 UFM1-protein ligase 1 OS=Homo sapiens OX=9606 GN=UFL1 PE=1 SV=2	2517	ER-Lumen	UFMylation		0		0
CDK5RAP3	CDK5 regulatory subunit-associated protein 3 OS=Homo sapiens OX=9606 GN=CDK5RAP3 PE=1 SV=2	2910	ER-Membrane-Associated	UFMylation		0		0
DDRGK1	DDRGK domain-containing protein 1 OS=Homo sapiens OX=9606 GN=DDRGK1 PE=1 SV=2	455	ER-Membrane-Associated	UFMylation		1		0		1 (?)
UFSP2	Ufm1-specific protease 2 OS=Homo sapiens OX=9606 GN=UFSP2 PE=1 SV=3	4831	ER-Membrane-Associated	UFMylation		0		0
NBAS	Neuroblastoma-amplified sequence OS=Homo sapiens OX=9606 GN=NBAS PE=1 SV=2	714	ER-Membrane-Associated	vesicle trafficking		0		0
RINT1	RAD50-interacting protein 1 OS=Homo sapiens OX=9606 GN=RINT1 PE=1 SV=1	5980	ER-Membrane-Associated	vesicle trafficking		0		0
SCFD2	Sec1 family domain-containing protein 2 OS=Homo sapiens OX=9606 GN=SCFD2 PE=1 SV=2	2172	ER-Membrane-Associated	vesicle trafficking		0		0
SEC22B	Vesicle-trafficking protein SEC22b OS=Homo sapiens OX=9606 GN=SEC22B PE=1 SV=4	2313	ER-Membrane-Associated	vesicle trafficking	TRANSMEM 195..215; /note="Helical; Anchor for type IV membrane protein"; /evidence="ECO:0000255"	1	TRANSMEM 195..215; /note="Helical; Anchor for type IV membrane protein"; /evidence="ECO:0000255"	1
BNIP1	Vesicle transport protein SEC20 OS=Homo sapiens OX=9606 GN=BNIP1 PE=1 SV=3	963	ER-Membrane	vesicle trafficking	TRANSMEM 200..220; /note="Helical; Anchor for type IV membrane protein"; /evidence="ECO:0000255"	1	TRANSMEM 200..220; /note="Helical; Anchor for type IV membrane protein"; /evidence="ECO:0000255"	1
MIA3	Transport and Golgi organization protein 1 homolog OS=Homo sapiens OX=9606 GN=MIA3 PE=1 SV=1	2245	ER-Membrane	vesicle trafficking	TRANSMEM 1177..1197; /note="Helical"; /evidence="ECO:0000255"	1	TRANSMEM 1177..1197; /note="Helical"; /evidence="ECO:0000255"	1
PREB	Prolactin regulatory element-binding protein OS=Homo sapiens OX=9606 GN=PREB PE=1 SV=2	2828	ER-Membrane	vesicle trafficking	TRANSMEM 389..409; /note="Helical"; /evidence="ECO:0000255"	1	TRANSMEM 389..409; /note="Helical"; /evidence="ECO:0000255"	1
STX18	Syntaxin-18 OS=Homo sapiens OX=9606 GN=STX18 PE=1 SV=1	1940	ER-Membrane	vesicle trafficking	TRANSMEM 310..330; /note="Helical; Anchor for type IV membrane protein"; /evidence="ECO:0000255"	1	TRANSMEM 310..330; /note="Helical; Anchor for type IV membrane protein"; /evidence="ECO:0000255"	1
USE1	Vesicle transport protein USE1 OS=Homo sapiens OX=9606 GN=USE1 PE=1 SV=2	1796	ER-Membrane	vesicle trafficking	TRANSMEM 232..252; /note="Helical; Anchor for type IV membrane protein"; /evidence="ECO:0000255"	1	TRANSMEM 232..252; /note="Helical; Anchor for type IV membrane protein"; /evidence="ECO:0000255"	1
BCAP29	B-cell receptor-associated protein 29 OS=Homo sapiens OX=9606 GN=BCAP29 PE=1 SV=2	2568	ER-Membrane	vesicle trafficking	TRANSMEM 7..27; /note="Helical"; /evidence="ECO:0000255"; TRANSMEM 44..64; /note="Helical"; /evidence="ECO:0000255"; TRANSMEM 104..124; /note="Helical"; /evidence="ECO:0000255"	3	TRANSMEM 7..27; /note="Helical"; /evidence="ECO:0000255"; TRANSMEM 44..64; /note="Helical"; /evidence="ECO:0000255"; TRANSMEM 104..124; /note="Helical"; /evidence="ECO:0000255"	3
JAGN1	Protein jagunal homolog 1 OS=Homo sapiens OX=9606 GN=JAGN1 PE=1 SV=1	246	ER-Membrane	vesicle trafficking	TRANSMEM 40..60; /note="Helical"; /evidence="ECO:0000255"; TRANSMEM 72..92; /note="Helical"; /evidence="ECO:0000255"; TRANSMEM 97..117; /note="Helical"; /evidence="ECO:0000255"; TRANSMEM 138..158; /note="Helical"; /evidence="ECO:0000255"	4	TRANSMEM 40..60; /note="Helical"; /evidence="ECO:0000255"; TRANSMEM 72..92; /note="Helical"; /evidence="ECO:0000255"; TRANSMEM 97..117; /note="Helical"; /evidence="ECO:0000255"; TRANSMEM 138..158; /note="Helical"; /evidence="ECO:0000255"	4

## Sheet: Supp. Table 2_ExperimentlDesign
	channel	condition	alternative_name	replicate	priority
	X126.Raw.Intensity	d0	day 0	1	1
	X127n.Raw.Intensity	d0	day 0	2	1
	X127c.Raw.Intensity	d1	day 1	1	2
	X128n.Raw.Intensity	d1	day 1	2	2
	X128c.Raw.Intensity	d2	day 2	1	3
	X129n.Raw.Intensity	d2	day 2	2	3
	X129c.Raw.Intensity	d4	day 4	1	4
	X130n.Raw.Intensity	d4	day 4	2	4
	X130c.Raw.Intensity	d6	day 6	1	5
	X131n.Raw.Intensity	d6	day 6	2	5
	X131c.Raw.Intensity	d8	day 8	1	6
	X132n.Raw.Intensity	d8	day 8	2	6
	X132c.Raw.Intensity	d10	day 10	1	7
	X133n.Raw.Intensity	d10	day 10	2	7
	X133c.Raw.Intensity	d12	day 12	1	8
	X134n.Raw.Intensity	d12	day 12	2	8
	X134c.Raw.Intensity	empty		empty	empty
	X135n.Raw.Intensity	empty		empty	empty
	Data are deposited to the ProteomeXchange Consortium via the PRIDEpartner repository with the dataset identifier PXD041069
	Name: FDRcorrected_ttest_statresults_WTd0tod12
	p-values calculated from Student’s t-test (two sided) and adjusted for multiple hypothesis correction using the Benjamini-Hochberg approach in SuppData_Diff_allData and SuppData_Diff_Eronly

## Sheet: Supp. Table 2_Diff_allData
	Reference	Gene.Symbol	Annotation	p.val_d1.d0	log2FC_d1.d0	d0	q.val_d1.d0	sig_d1.d0	p.val_d2.d0	log2FC_d2.d0	d1	q.val_d2.d0	sig_d2.d0	d2	p.val_anova	q.val_anova	anova_sig	p.val_d4.d0	log2FC_d4.d0	d4	q.val_d4.d0	sig_d4.d0	p.val_d6.d0	log2FC_d6.d0	d6	q.val_d6.d0	sig_d6.d0	p.val_d8.d0	log2FC_d8.d0	d8	q.val_d8.d0	sig_d8.d0	p.val_d10.d0	log2FC_d10.d0	d10	q.val_d10.d0	sig_d10.d0	p.val_d12.d0	log2FC_d12.d0	d12	q.val_d12.d0	sig_d12.d0	cluster	d0_1	d0_2	d1_1	d1_2	d2_1	d2_2
2337	sp|Q9NRG9|AAAS_HUMAN	AAAS	Aladin OS=Homo sapiens OX=9606 GN=AAAS PE=1 SV=1	0.07648	-0.4471	17.8359	0.122354	n.s.	0.0366351	-0.48031	17.3888	0.0565432	n.s.	17.3556	6.42008e-07	1.53489e-06	sig	0.0120466	-1.00442	16.8315	0.0214639	down	0.0100591	-1.16373	16.6722	0.0180043	down	0.00403256	-1.46573	16.3702	0.00954847	down	0.00627177	-1.67142	16.1645	0.0125016	down	0.00364587	-1.87222	15.9637	0.00888359	down	1	17.7429	17.9289	17.4815	17.2961	17.3386	17.3726
6117	sp|Q86V21|AACS_HUMAN	AACS	Acetoacetyl-CoA synthetase OS=Homo sapiens OX=9606 GN=AACS PE=1 SV=1	0.262073	0.0563978	19.4852	0.32171	n.s.	0.0108438	0.187947	19.5416	0.0238481	n.s.	19.6731	8.70639e-07	1.98436e-06	sig	0.235644	-0.0469006	19.4383	0.261508	n.s.	0.00949351	-0.191692	19.2935	0.0173073	n.s.	0.0113062	-0.281682	19.2035	0.0190197	n.s.	0.00859722	-0.388754	19.0964	0.0156108	n.s.	0.00506799	-0.597236	18.888	0.0109123	down	1	19.4923	19.478	19.5058	19.5774	19.6915	19.6548
1775	sp|Q8N5Z0|AADAT_HUMAN	AADAT	Kynurenine/alpha-aminoadipate aminotransferase, mitochondrial OS=Homo sapiens OX=9606 GN=AADAT PE=1 SV=2	0.00644165	0.736491	16.552	0.0297137	up	0.0110292	0.785249	17.2885	0.0240964	up	17.3372	2.18733e-10	2.97787e-09	sig	0.00150516	1.4495	18.0015	0.00674902	up	0.000963855	1.86853	18.4205	0.00514989	up	0.000703595	2.09946	18.6514	0.00434444	up	0.000680797	2.17916	18.7311	0.0041543	up	0.000753475	2.1112	18.6632	0.00434253	up	2	16.6077	16.4963	17.3091	17.2679	17.399	17.2755
8447	sp|Q6PD74|AAGAB_HUMAN	AAGAB	Alpha- and gamma-adaptin-binding protein p34 OS=Homo sapiens OX=9606 GN=AAGAB PE=1 SV=1	0.861016	-0.0121231	18.2628	0.880788	n.s.	0.0396073	0.143275	18.2507	0.0600059	n.s.	18.4061	0.00700855	0.00759927	sig	0.00438536	0.259171	18.522	0.0112447	n.s.	0.047105	0.143169	18.406	0.061127	n.s.	0.0167341	0.183711	18.4465	0.0256318	n.s.	0.0180632	0.250661	18.5135	0.0271813	n.s.	0.4997	0.0662374	18.329	0.520848	n.s.	7	18.2457	18.2799	18.1921	18.3093	18.3822	18.43
5372	tr|A0A096LP25|A0A096LP25_HUMAN	AAK1	Isoform of Q2M2I8, AP2-associated protein kinase 1 OS=Homo sapiens OX=9606 GN=AAK1 PE=1 SV=2	0.055297	0.243744	18.2517	0.0970702	n.s.	0.0103279	0.556912	18.4955	0.0230933	n.s.	18.8086	4.39802e-06	8.15024e-06	sig	0.00419004	0.600583	18.8523	0.0109738	up	0.00189182	0.582916	18.8346	0.00675273	n.s.	0.0171331	0.300711	18.5524	0.0261181	n.s.	0.190174	0.0511627	18.3029	0.211863	n.s.	0.449566	0.0391732	18.2909	0.471376	n.s.	6	18.2747	18.2287	18.5507	18.4402	18.8608	18.7564
7868	sp|Q2M2I8|AAK1_HUMAN	AAK1	AP2-associated protein kinase 1 OS=Homo sapiens OX=9606 GN=AAK1 PE=1 SV=3	0.907948	-0.00735953	20.1732	0.921025	n.s.	0.425083	-0.103388	20.1658	0.458905	n.s.	20.0698	0.00877704	0.00944808	sig	0.056932	-0.173854	19.9993	0.0737013	n.s.	0.0347763	-0.329861	19.8433	0.0472855	n.s.	0.189373	-0.0666419	20.1065	0.21059	n.s.	0.606675	0.0217603	20.1949	0.625636	n.s.	0.272583	-0.0511684	20.122	0.29578	n.s.	3	20.1396	20.2068	20.211	20.1206	19.9713	20.1682
5750	sp|Q9H7C9|AAMDC_HUMAN	AAMDC	Mth938 domain-containing protein OS=Homo sapiens OX=9606 GN=AAMDC PE=1 SV=1	0.00305362	0.528324	17.0033	0.0228255	n.s.	0.00518717	0.685041	17.5316	0.0154006	up	17.6883	0.000162332	0.000214943	sig	0.0133866	0.864174	17.8674	0.023128	up	0.0279258	0.634348	17.6376	0.0393253	up	0.0119147	0.551011	17.5543	0.019736	n.s.	0.0516925	0.339918	17.3432	0.0658146	n.s.	0.409557	0.0490129	17.0523	0.432363	n.s.	6	17.0183	16.9882	17.5065	17.5567	17.7355	17.6411
4458	sp|Q13685|AAMP_HUMAN	AAMP	Angio-associated migratory cell protein OS=Homo sapiens OX=9606 GN=AAMP PE=1 SV=2	0.0711261	0.163707	18.5168	0.115932	n.s.	0.32262	0.0676228	18.6805	0.35735	n.s.	18.5844	1.83549e-06	3.77311e-06	sig	0.0118363	-0.391339	18.1254	0.0212406	n.s.	0.00332172	-0.548536	17.9683	0.00890018	n.s.	0.0186787	-0.339606	18.1772	0.0279469	n.s.	0.00851359	-0.610356	17.9064	0.0155237	down	0.011133	-0.913127	17.6037	0.0188457	down	1	18.5477	18.4859	18.6462	18.7148	18.6262	18.5427
8637	sp|Q9Y312|AAR2_HUMAN	AAR2	Protein AAR2 homolog OS=Homo sapiens OX=9606 GN=AAR2 PE=1 SV=2	0.149373	-0.0574338	20.6257	0.204901	n.s.	0.0145532	-0.151034	20.5683	0.0288361	n.s.	20.4747	0.00187551	0.00214354	sig	0.0499099	-0.118134	20.5076	0.0658633	n.s.	0.0186274	-0.165802	20.4599	0.0283062	n.s.	0.147146	-0.0542533	20.5715	0.166481	n.s.	0.111336	-0.106772	20.519	0.129769	n.s.	0.0284103	-0.234785	20.391	0.0396524	n.s.	1	20.6089	20.6426	20.5497	20.5869	20.4821	20.4673
4679	sp|P49588|SYAC_HUMAN	AARS1	Alanine--tRNA ligase, cytoplasmic OS=Homo sapiens OX=9606 GN=AARS1 PE=1 SV=2	0.449395	0.0458085	22.2142	0.504897	n.s.	0.0442322	-0.170833	22.26	0.065395	n.s.	22.0434	1.70098e-07	4.99319e-07	sig	0.00390994	-0.69035	21.5239	0.010543	down	0.000608798	-0.691487	21.5227	0.00433807	down	0.00324726	-0.694312	21.5199	0.00843781	down	0.00297595	-0.571033	21.6432	0.00789416	n.s.	0.000472582	-0.724191	21.49	0.00378994	down	1	22.1992	22.2293	22.2133	22.3068	22.0094	22.0774
4745	sp|Q5JTZ9|SYAM_HUMAN	AARS2	Alanine--tRNA ligase, mitochondrial OS=Homo sapiens OX=9606 GN=AARS2 PE=1 SV=1	0.0446254	0.248502	18.4461	0.0832584	n.s.	0.00639645	0.437717	18.6946	0.0173761	n.s.	18.8838	1.20521e-06	2.62709e-06	sig	0.000821627	0.678924	19.125	0.00543924	up	0.00145224	0.740187	19.1862	0.00598531	up	0.0218131	0.263241	18.7093	0.0316081	n.s.	0.0967935	0.0827958	18.5288	0.114267	n.s.	0.460612	0.0388859	18.4849	0.481906	n.s.	6	18.4342	18.4579	18.7476	18.6415	18.9169	18.8507
8651	sp|Q9BTE6-3|AASD1-3_HUMAN	AARSD1	Isoform of Q9BTE6, Isoform 3 of Alanyl-tRNA editing protein Aarsd1 OS=Homo sapiens OX=9606 GN=AARSD1 PE=1 SV=2	0.357629	-0.0648525	20.1928	0.416583	n.s.	0.184955	-0.039988	20.1279	0.217581	n.s.	20.1528	0.00578601	0.00631168	sig	0.0384497	0.111188	20.304	0.0528286	n.s.	0.241824	0.0505872	20.2434	0.26662	n.s.	0.260282	0.0306177	20.2234	0.282965	n.s.	0.0332224	0.0993982	20.2922	0.0449675	n.s.	0.312122	0.0301305	20.2229	0.335484	n.s.	7	20.1747	20.2109	20.0763	20.1796	20.1616	20.144
4252	sp|Q4L235|ACSF4_HUMAN	AASDH	Beta-alanine-activating enzyme OS=Homo sapiens OX=9606 GN=AASDH PE=1 SV=3	0.253153	-0.178315	16.549	0.313162	n.s.	0.656348	-0.0580923	16.3707	0.682896	n.s.	16.4909	3.51491e-06	6.66953e-06	sig	0.259657	0.18918	16.7382	0.28588	n.s.	0.0767858	-0.394519	16.1545	0.0935607	n.s.	0.0568815	-0.481141	16.0678	0.0706524	n.s.	0.0250258	-0.695312	15.8537	0.0354552	down	0.01722	-0.916927	15.6321	0.0263109	down	6	16.4369	16.6611	16.3767	16.3646	16.4852	16.4966
5112	sp|Q9NRN7|ADPPT_HUMAN	AASDHPPT	L-aminoadipate-semialdehyde dehydrogenase-phosphopantetheinyl transferase OS=Homo sapiens OX=9606 GN=AASDHPPT PE=1 SV=2	0.0304342	0.485964	18.916	0.0650323	n.s.	0.0132671	0.663741	19.402	0.0271793	up	19.5798	4.96901e-06	9.07608e-06	sig	0.00619201	0.92351	19.8395	0.0138177	up	0.00778603	0.984878	19.9009	0.0151021	up	0.00801406	1.12259	20.0386	0.0148555	up	0.00439899	1.18266	20.0987	0.00992673	up	0.0104762	1.18183	20.0979	0.0180173	up	2	18.9881	18.844	19.3536	19.4504	19.5519	19.6076
1854	sp|Q9UDR5|AASS_HUMAN	AASS	Alpha-aminoadipic semialdehyde synthase, mitochondrial OS=Homo sapiens OX=9606 GN=AASS PE=1 SV=1	0.00217283	-0.24933	23.2034	0.0210297	n.s.	9.88874e-05	-0.576476	22.9541	0.00568544	n.s.	22.6269	4.0157e-11	9.80669e-10	sig	0.00285409	-1.06455	22.1388	0.00903676	down	2.42023e-05	-1.32184	21.8816	0.00307242	down	1.41377e-05	-1.37044	21.833	0.00292347	down	8.84744e-06	-1.73638	21.467	0.00164012	down	0.000241193	-2.23756	20.9658	0.00323273	down	1	23.2077	23.1991	22.9432	22.9649	22.6307	22.6231
3632	sp|Q9NY61|AATF_HUMAN	AATF	Protein AATF OS=Homo sapiens OX=9606 GN=AATF PE=1 SV=1	0.097759	-0.828826	18.3926	0.147184	n.s.	0.00828097	-1.08826	17.5638	0.0201726	down	17.3043	4.80999e-05	7.01575e-05	sig	0.00111588	-1.1519	17.2407	0.00601346	down	0.00259903	-1.34066	17.0519	0.00779728	down	0.000348782	-1.68373	16.7088	0.00357967	down	0.000434417	-1.80222	16.5904	0.00361301	down	0.000256361	-1.59586	16.7967	0.00329664	down	9	18.4139	18.3713	17.8431	17.2845	17.4017	17.207
781	sp|P80404|GABT_HUMAN	ABAT	4-aminobutyrate aminotransferase, mitochondrial OS=Homo sapiens OX=9606 GN=ABAT PE=1 SV=3	0.00313111	1.27584	18.0617	0.0228322	up	0.000940762	2.58953	19.3376	0.00765631	up	20.6513	3.52552e-11	9.0099e-10	sig	0.000561831	2.8542	20.9159	0.00478584	up	0.000776053	3.10404	21.1658	0.00469709	up	0.000470937	3.14086	21.2026	0.00384807	up	0.000445541	3.19285	21.2546	0.00364038	up	0.000478319	3.1327	21.1944	0.0038029	up	2	17.9948	18.1287	19.3123	19.3629	20.6084	20.6941
655	sp|Q99758|ABCA3_HUMAN	ABCA3	Phospholipid-transporting ATPase ABCA3 OS=Homo sapiens OX=9606 GN=ABCA3 PE=1 SV=2	0.0237023	0.235405	16.3579	0.0563663	n.s.	0.000140667	1.49783	16.5933	0.00584529	up	17.8557	6.22479e-14	3.06713e-11	sig	0.000195827	1.89102	18.2489	0.00383688	up	4.99071e-05	2.64763	19.0055	0.00323093	up	7.20623e-05	2.54316	18.901	0.0029314	up	4.03036e-05	2.78346	19.1413	0.00256704	up	5.48374e-05	2.93155	19.2894	0.00257541	up	2	16.3402	16.3755	16.6257	16.5609	17.8579	17.8535
975	sp|Q8WWZ7|ABCA5_HUMAN	ABCA5	Cholesterol transporter ABCA5 OS=Homo sapiens OX=9606 GN=ABCA5 PE=1 SV=2	0.00461843	1.09544	17.4531	0.0262285	up	0.000280889	2.40017	18.5485	0.00636334	up	19.8533	4.5762e-10	5.03965e-09	sig	0.000238541	3.01581	20.4689	0.0040589	up	0.000399028	2.48125	19.9344	0.00390517	up	0.000710233	2.0717	19.5248	0.00436077	up	0.00108434	2.08767	19.5408	0.00489205	up	0.000654679	2.22762	19.6807	0.00413207	up	2	17.413	17.4933	18.4856	18.6115	19.8559	19.8506
4474	sp|Q8IZY2|ABCA7_HUMAN	ABCA7	Phospholipid-transporting ATPase ABCA7 OS=Homo sapiens OX=9606 GN=ABCA7 PE=1 SV=3	0.00381631	0.402093	15.674	0.0246253	n.s.	0.00627274	0.893825	16.076	0.0171909	up	16.5678	5.41212e-06	9.78618e-06	sig	0.000546642	0.545199	16.2192	0.00478148	n.s.	0.0179488	0.366639	16.0406	0.027473	n.s.	0.0563656	0.0933642	15.7673	0.0701124	n.s.	0.0154252	0.159871	15.8338	0.0241272	n.s.	0.0700363	0.239239	15.9132	0.0855417	n.s.	5	15.6627	15.6852	16.0538	16.0983	16.4976	16.638
3047	sp|P08183|MDR1_HUMAN	ABCB1	ATP-dependent translocase ABCB1 OS=Homo sapiens OX=9606 GN=ABCB1 PE=1 SV=3	0.00111581	1.74603	16.0432	0.0186394	up	0.00148283	1.8521	17.7892	0.00890037	up	17.8953	1.15343e-07	3.63123e-07	sig	0.00313567	1.59078	17.634	0.00939237	up	0.00299804	1.45266	17.4958	0.00840636	up	0.00180176	1.51546	17.5586	0.00623933	up	0.000592132	1.83398	17.8771	0.00395523	up	0.00163367	1.74908	17.7922	0.00589082	up	2	15.9987	16.0876	17.827	17.7513	17.9512	17.8394
3414	sp|Q9NRK6|ABCBA_HUMAN	ABCB10	ATP-binding cassette sub-family B member 10, mitochondrial OS=Homo sapiens OX=9606 GN=ABCB10 PE=1 SV=2	0.00469926	0.840498	17.3196	0.0262762	up	0.00271864	1.38275	18.1601	0.0113131	up	18.7024	9.44686e-09	4.73736e-08	sig	0.00190678	1.48506	18.8047	0.00751671	up	0.00149952	1.46867	18.7883	0.00605764	up	0.00212861	1.32954	18.6492	0.00673074	up	0.00241566	1.17831	18.4979	0.00701727	up	0.00385624	0.893598	18.2132	0.00918363	up	2	17.375	17.2642	18.1766	18.1436	18.7487	18.656
3013	sp|O95342|ABCBB_HUMAN	ABCB11	Bile salt export pump OS=Homo sapiens OX=9606 GN=ABCB11 PE=1 SV=2	0.00910511	1.86141	14.5671	0.0343987	up	0.00725081	1.8786	16.4285	0.0186815	up	16.4457	2.28091e-06	4.57952e-06	sig	0.00426511	1.70009	16.2672	0.0110793	up	0.00359966	1.9112	16.4783	0.00933946	up	0.00718678	1.63589	16.203	0.0137511	up	0.00323129	1.93463	16.5018	0.00823541	up	0.00336522	1.90937	16.4765	0.00848419	up	2	14.6771	14.4571	16.5696	16.2875	16.5631	16.3284
5657	sp|Q9NP58|ABCB6_HUMAN	ABCB6	ATP-binding cassette sub-family B member 6 OS=Homo sapiens OX=9606 GN=ABCB6 PE=1 SV=1	0.0109401	0.244363	18.1486	0.0373399	n.s.	0.0470977	0.162754	18.393	0.0685757	n.s.	18.3114	1.64418e-07	4.85449e-07	sig	0.00281397	0.623256	18.7719	0.00896343	up	0.002929	0.534903	18.6835	0.00832388	n.s.	0.00228102	0.713334	18.862	0.00695962	up	0.00348376	0.802586	18.9512	0.00857487	up	0.00407997	0.703697	18.8523	0.00948408	up	2	18.1239	18.1734	18.3857	18.4003	18.2844	18.3384
8230	sp|O75027|ABCB7_HUMAN	ABCB7	Iron-sulfur clusters transporter ABCB7, mitochondrial OS=Homo sapiens OX=9606 GN=ABCB7 PE=1 SV=2	0.141252	0.090847	18.5945	0.195688	n.s.	0.0376422	0.2134	18.6854	0.0576641	n.s.	18.8079	0.000227699	0.000293362	sig	0.062028	0.210304	18.8048	0.0793243	n.s.	0.0780466	0.134222	18.7288	0.0949631	n.s.	0.0803787	0.137593	18.7321	0.0963363	n.s.	0.729033	-0.0254109	18.5691	0.744799	n.s.	0.0761573	-0.178056	18.4165	0.0920039	n.s.	5	18.5562	18.6328	18.6867	18.6841	18.7893	18.8266
4241	sp|Q9NUT2|MITOS_HUMAN	ABCB8	Mitochondrial potassium channel ATP-binding subunit OS=Homo sapiens OX=9606 GN=ABCB8 PE=1 SV=3	0.049513	-0.220563	18.2153	0.0897047	n.s.	0.0336098	-0.297676	17.9947	0.0528835	n.s.	17.9176	1.33816e-06	2.87414e-06	sig	0.0254832	-0.332188	17.8831	0.0378917	n.s.	0.00532624	-0.70924	17.506	0.0118308	down	0.00320389	-1.05181	17.1635	0.00836037	down	0.013828	-0.861567	17.3537	0.022191	down	0.00803468	-0.811322	17.404	0.0149472	down	9	18.1644	18.2661	17.991	17.9984	17.8942	17.941
6585	sp|P33527|MRP1_HUMAN	ABCC1	Multidrug resistance-associated protein 1 OS=Homo sapiens OX=9606 GN=ABCC1 PE=1 SV=3	0.00689409	0.307319	18.3294	0.0306005	n.s.	0.00314628	0.383611	18.6367	0.0120425	n.s.	18.713	0.00030679	0.000388374	sig	0.00308105	0.399458	18.7289	0.00933619	n.s.	0.00505568	0.337617	18.667	0.0114408	n.s.	0.320647	-0.053717	18.2757	0.343963	n.s.	0.977226	-0.00209526	18.3273	0.979833	n.s.	0.0851444	0.346388	18.6758	0.101625	n.s.	4	18.3111	18.3477	18.6547	18.6187	18.7245	18.7016
4045	sp|Q5T3U5|MRP7_HUMAN	ABCC10	ATP-binding cassette sub-family C member 10 OS=Homo sapiens OX=9606 GN=ABCC10 PE=1 SV=1	0.00962981	0.285407	15.766	0.035106	n.s.	0.00779735	0.55553	16.0514	0.0195284	n.s.	16.3215	2.05975e-08	8.84857e-08	sig	0.00109357	0.96548	16.7315	0.00596608	up	0.000997123	1.02685	16.7928	0.00524707	up	0.000838181	1.10085	16.8668	0.00458964	up	0.00138511	1.12005	16.886	0.00534088	up	0.00291013	1.05988	16.8259	0.00779611	up	2	15.7926	15.7394	16.0608	16.042	16.28	16.3631
6764	sp|O15439|MRP4_HUMAN	ABCC4	ATP-binding cassette sub-family C member 4 OS=Homo sapiens OX=9606 GN=ABCC4 PE=1 SV=3	0.0174816	-0.113377	17.8001	0.0476358	n.s.	0.00907525	-0.191517	17.6867	0.0213355	n.s.	17.6085	2.21584e-08	9.41786e-08	sig	0.0067204	-0.157401	17.6427	0.0145208	n.s.	0.024798	-0.0812759	17.7188	0.0357536	n.s.	0.0329991	0.114012	17.9141	0.0444703	n.s.	0.0156924	0.29944	18.0995	0.024395	n.s.	0.00118129	0.437858	18.2379	0.00511236	n.s.	11	17.7872	17.8129	17.6947	17.6786	17.6216	17.5954
1058	sp|O15440|MRP5_HUMAN	ABCC5	ATP-binding cassette sub-family C member 5 OS=Homo sapiens OX=9606 GN=ABCC5 PE=1 SV=2	0.0307717	0.33973	16.4205	0.0655026	n.s.	0.0640401	0.306299	16.7602	0.087857	n.s.	16.7268	9.89695e-09	4.91567e-08	sig	0.00494249	-1.15731	15.2632	0.0120258	down	0.00432294	-1.1055	15.315	0.0104318	down	0.0060935	-1.39496	15.0255	0.0122536	down	0.00238007	-1.29689	15.1236	0.00696537	down	0.00170249	-1.46635	14.9541	0.00597321	down	1	16.481	16.3599	16.7675	16.7529	16.7813	16.6723
2	sp|O60706|ABCC9_HUMAN	ABCC9	ATP-binding cassette sub-family C member 9 OS=Homo sapiens OX=9606 GN=ABCC9 PE=1 SV=2	0	0	0	0	NA	0	0	0	0	NA	0	4.5313e-14	3.01331e-11	sig	0.000499186	11.1928	11.1928	0.00473073	up	4.12354e-05	13.0731	13.0731	0.00323093	up	8.88859e-07	13.8417	13.8417	0.00140465	up	4.39336e-07	14.1496	14.1496	0.000797571	up	4.18387e-06	14.1772	14.1772	0.00139114	up	7	0	0	0	0	0	0
4186	sp|P33897|ABCD1_HUMAN	ABCD1	ATP-binding cassette sub-family D member 1 OS=Homo sapiens OX=9606 GN=ABCD1 PE=1 SV=2	0.000565467	-0.287953	17.2668	0.0179739	n.s.	0.000330458	-0.276806	16.9789	0.00663376	n.s.	16.99	6.57147e-07	1.56589e-06	sig	0.25614	0.0945765	17.3614	0.282476	n.s.	0.015907	0.357804	17.6246	0.0250533	n.s.	0.0629229	0.23913	17.5059	0.0772024	n.s.	0.000456515	0.661648	17.9285	0.00369153	up	0.00665129	0.683179	17.95	0.0130831	up	11	17.2641	17.2695	16.9726	16.9851	16.9858	16.9942
650	sp|Q9UBJ2|ABCD2_HUMAN	ABCD2	ATP-binding cassette sub-family D member 2 OS=Homo sapiens OX=9606 GN=ABCD2 PE=1 SV=1	0.00101107	2.2055	12.4591	0.0184619	up	0.000522673	4.02386	14.6646	0.00688722	up	16.4829	6.56627e-10	6.53227e-09	sig	0.000355487	3.60641	16.0655	0.0043468	up	0.000714769	3.71748	16.1765	0.00458606	up	0.000712309	3.57216	16.0312	0.00436422	up	0.000351118	3.87054	16.3296	0.00344702	up	0.00105412	3.92822	16.3873	0.00490994	up	2	12.3912	12.5269	14.6467	14.6825	16.5451	16.4207
6147	sp|P28288|ABCD3_HUMAN	ABCD3	ATP-binding cassette sub-family D member 3 OS=Homo sapiens OX=9606 GN=ABCD3 PE=1 SV=1	0.0039752	0.604583	18.7762	0.0249137	up	0.00247702	0.784302	19.3807	0.010809	up	19.5605	1.37892e-06	2.94698e-06	sig	0.04281	0.331304	19.1075	0.0577277	n.s.	0.00837076	0.423987	19.2002	0.0158556	n.s.	0.0282347	0.285134	19.0613	0.0389732	n.s.	0.0141602	0.318422	19.0946	0.0225791	n.s.	0.019821	0.273179	19.0493	0.0295079	n.s.	5	18.8144	18.738	19.3823	19.3791	19.5688	19.5521
7725	sp|O14678|ABCD4_HUMAN	ABCD4	Lysosomal cobalamin transporter ABCD4 OS=Homo sapiens OX=9606 GN=ABCD4 PE=1 SV=1	0.00267673	-0.433073	17.8806	0.0218112	n.s.	0.00292918	-0.465498	17.4475	0.0116457	n.s.	17.4151	1.69766e-05	2.72035e-05	sig	0.0329806	-0.218198	17.6624	0.0466793	n.s.	0.0555031	-0.214726	17.6659	0.0704898	n.s.	0.00213571	-0.401823	17.4788	0.0067334	n.s.	0.00315187	-0.451236	17.4293	0.00814089	n.s.	0.00979773	-0.314143	17.5664	0.0171669	n.s.	10	17.8989	17.8622	17.4346	17.4604	17.4324	17.3978
5779	sp|P61221|ABCE1_HUMAN	ABCE1	ATP-binding cassette sub-family E member 1 OS=Homo sapiens OX=9606 GN=ABCE1 PE=1 SV=1	0.0341831	-0.0937974	22.5933	0.0700115	n.s.	0.0025584	-0.31595	22.4995	0.0109796	n.s.	22.2774	4.98719e-06	9.1016e-06	sig	0.0173058	-0.324492	22.2689	0.027938	n.s.	0.00243272	-0.429863	22.1635	0.00754607	n.s.	0.00161274	-0.625286	21.9681	0.00589869	down	0.00856208	-0.857772	21.7356	0.0155731	down	0.00838726	-0.822702	21.7706	0.0153261	down	1	22.5878	22.5989	22.4826	22.5165	22.2924	22.2624
1937	sp|Q8NE71|ABCF1_HUMAN	ABCF1	ATP-binding cassette sub-family F member 1 OS=Homo sapiens OX=9606 GN=ABCF1 PE=1 SV=2	0.0221621	-1.24906	19.7871	0.054195	n.s.	0.00146409	-1.8664	18.538	0.00886441	down	17.9207	3.80598e-07	9.78956e-07	sig	0.00136948	-1.80313	17.984	0.00644485	down	0.00663497	-1.50373	18.2834	0.0135782	down	0.00165912	-2.37758	17.4095	0.0059873	down	0.000970901	-2.51328	17.2738	0.00471277	down	0.000900074	-2.37785	17.4093	0.00461698	down	9	19.7205	19.8537	18.715	18.3611	17.9467	17.8947
3617	sp|Q9UG63|ABCF2_HUMAN	ABCF2	ATP-binding cassette sub-family F member 2 OS=Homo sapiens OX=9606 GN=ABCF2 PE=1 SV=2	0.00184056	-0.440993	20.2073	0.0204497	n.s.	0.000666565	-0.741432	19.7663	0.0070982	down	19.4658	2.6141e-10	3.42927e-09	sig	0.000321955	-0.982795	19.2245	0.00425543	down	0.000244158	-1.0616	19.1457	0.00351791	down	0.00014432	-1.45083	18.7564	0.00308982	down	0.00100133	-1.2339	18.9734	0.00475906	down	0.00101492	-1.14913	19.0581	0.00485598	down	9	20.2238	20.1907	19.7755	19.757	19.4562	19.4755
2571	sp|Q9NUQ8|ABCF3_HUMAN	ABCF3	ATP-binding cassette sub-family F member 3 OS=Homo sapiens OX=9606 GN=ABCF3 PE=1 SV=2	0.0378236	0.907451	20.8429	0.0745941	n.s.	0.0496206	0.856949	21.7504	0.0715048	n.s.	21.6999	0.000205846	0.000267118	sig	0.101259	0.600969	21.4439	0.121666	n.s.	0.493568	0.159411	21.0024	0.517638	n.s.	0.848416	0.0406772	20.8836	0.85925	n.s.	0.19107	-0.338544	20.5044	0.212778	n.s.	0.384276	-0.240707	20.6022	0.407615	n.s.	6	21.0106	20.6753	21.8204	21.6804	21.8059	21.5939
2580	sp|Q9NUJ1|ABHDA_HUMAN	ABHD10	Palmitoyl-protein thioesterase ABHD10, mitochondrial OS=Homo sapiens OX=9606 GN=ABHD10 PE=1 SV=1	0.0134631	0.415553	17.9008	0.0416569	n.s.	0.00140526	1.02902	18.3163	0.00875681	up	18.9298	1.51273e-10	2.29431e-09	sig	0.00122883	1.44068	19.3415	0.00617683	up	0.000578648	1.53515	19.4359	0.00427019	up	0.000612705	1.51327	19.4141	0.00412998	up	0.000644446	1.55073	19.4515	0.00410556	up	0.000653322	1.44044	19.3412	0.00412863	up	2	17.8639	17.9376	18.2845	18.3482	18.9414	18.9182
6671	sp|Q8NFV4|ABHDB_HUMAN	ABHD11	Protein ABHD11 OS=Homo sapiens OX=9606 GN=ABHD11 PE=1 SV=1	0.216359	-0.162112	20.0435	0.275129	n.s.	0.0405799	0.288337	19.8814	0.0611671	n.s.	20.3318	0.000244596	0.000313775	sig	0.0349526	0.368357	20.4118	0.0489099	n.s.	0.0704393	0.229117	20.2726	0.0866583	n.s.	0.230349	0.12133	20.1648	0.252519	n.s.	0.335802	0.0996058	20.1431	0.359594	n.s.	0.189982	-0.146803	19.8967	0.211595	n.s.	4	19.9836	20.1034	19.8131	19.9497	20.3322	20.3315
8305	sp|Q8N2K0|ABD12_HUMAN	ABHD12	Lysophosphatidylserine lipase ABHD12 OS=Homo sapiens OX=9606 GN=ABHD12 PE=1 SV=2	0.00712993	0.336162	19.9633	0.0311511	n.s.	0.00620231	0.417329	20.2994	0.0170764	n.s.	20.3806	0.000123443	0.000166096	sig	0.0043563	0.369371	20.3327	0.0112184	n.s.	0.00937742	0.326657	20.2899	0.0171397	n.s.	0.00494282	0.434828	20.3981	0.0107472	n.s.	0.033462	0.450031	20.4133	0.0452352	n.s.	0.00241947	0.496608	20.4599	0.0070866	n.s.	2	19.9389	19.9877	20.2847	20.3142	20.3584	20.4028
921	tr|A0A1B0GW23|A0A1B0GW23_HUMAN	ABHD14A-ACY1	ABHD14A-ACY1 readthrough, N-acyl-L-amino-acid amidohydrolase (Fragment) OS=Homo sapiens OX=9606 GN=ABHD14A-ACY1 PE=3 SV=1	0.00452339	0.676747	15.9886	0.0261506	up	0.00116269	0.865877	16.6653	0.00832187	up	16.8544	2.04343e-12	2.15432e-10	sig	1.15963e-05	2.00659	17.9951	0.0028643	up	8.28315e-06	2.31216	18.3007	0.00264261	up	3.40821e-05	2.63666	18.6252	0.0029314	up	3.39756e-05	2.50835	18.4969	0.00242838	up	7.87724e-05	2.54782	18.5364	0.00269647	up	2	15.9902	15.9869	16.7109	16.6197	16.8839	16.8249
1584	sp|Q96IU4|ABHEB_HUMAN	ABHD14B	Protein ABHD14B OS=Homo sapiens OX=9606 GN=ABHD14B PE=1 SV=1	0.00137299	0.650577	19.9652	0.0196106	up	0.000255608	1.25855	20.6158	0.00635166	up	21.2237	3.64631e-09	2.29329e-08	sig	0.000189985	2.06018	22.0254	0.00383688	up	0.000502683	1.7193	21.6845	0.00414217	up	0.00145272	1.37727	21.3424	0.00565201	up	0.00194594	0.99138	20.9566	0.00627671	up	0.0103661	0.686622	20.6518	0.0178944	up	6	19.9457	19.9846	20.6015	20.63	21.2186	21.2289
6263	sp|O95870|ABHGA_HUMAN	ABHD16A	Phosphatidylserine lipase ABHD16A OS=Homo sapiens OX=9606 GN=ABHD16A PE=1 SV=3	0.0371498	0.226756	17.2441	0.0737026	n.s.	0.0277381	0.255597	17.4709	0.0457714	n.s.	17.4997	4.47825e-07	1.12444e-06	sig	0.033448	0.291938	17.5361	0.0472018	n.s.	0.00917385	0.358045	17.6022	0.0168776	n.s.	0.00283536	0.585241	17.8294	0.00777033	up	0.00311895	0.766531	18.0107	0.00810838	up	0.00140326	0.831156	18.0753	0.00549423	up	2	17.273	17.2153	17.4364	17.5054	17.5323	17.4672
7479	sp|Q96GS6|AB17A_HUMAN	ABHD17A	Alpha/beta hydrolase domain-containing protein 17A OS=Homo sapiens OX=9606 GN=ABHD17A PE=1 SV=1	0.0495247	0.460132	15.7677	0.0897071	n.s.	0.00639859	0.652572	16.2278	0.0173761	up	16.4203	0.000150029	0.000199538	sig	0.00885005	0.562499	16.3302	0.0173607	n.s.	0.0216821	0.62925	16.3969	0.0320773	up	0.0171724	0.611568	16.3793	0.0261596	up	0.00597281	0.771202	16.5389	0.0120868	up	0.00511507	0.728392	16.4961	0.0109618	up	2	15.8198	15.7156	16.3206	16.135	16.4267	16.4139
4962	sp|Q5VST6|AB17B_HUMAN	ABHD17B	Alpha/beta hydrolase domain-containing protein 17B OS=Homo sapiens OX=9606 GN=ABHD17B PE=1 SV=1	0.0231665	-0.236615	17.2563	0.0555354	n.s.	0.00761834	-0.636753	17.0197	0.0192137	down	16.6195	2.71581e-07	7.33235e-07	sig	0.00781868	-0.788978	16.4673	0.0160124	down	0.00253616	-0.839639	16.4166	0.00771025	down	0.00266872	-0.961861	16.2944	0.00753556	down	0.00263062	-0.69687	16.5594	0.00737169	down	0.00154581	-1.0959	16.1604	0.00574496	down	3	17.2225	17.29	17.034	17.0054	16.575	16.6641
6220	sp|Q6PCB6|AB17C_HUMAN	ABHD17C	Alpha/beta hydrolase domain-containing protein 17C OS=Homo sapiens OX=9606 GN=ABHD17C PE=1 SV=2	0.301814	-0.288179	13.9259	0.361107	n.s.	0.0354276	-0.56327	13.6377	0.0550882	n.s.	13.3626	0.128584	0.130624	n.s.	0.0179034	-0.643003	13.2829	0.0286726	down	0.155303	-0.25731	13.6686	0.17696	n.s.	0.10035	-0.601925	13.324	0.117615	n.s.	0.306364	-0.301823	13.6241	0.330363	n.s.	0.184477	-0.379999	13.5459	0.205755	n.s.	3	13.8391	14.0127	13.8278	13.4476	13.2968	13.4285
2435	sp|P08910|ABHD2_HUMAN	ABHD2	Monoacylglycerol lipase ABHD2 OS=Homo sapiens OX=9606 GN=ABHD2 PE=1 SV=1	0.0233976	0.805224	13.9845	0.0558877	n.s.	0.0966231	0.476064	14.7897	0.123629	n.s.	14.4606	3.35767e-07	8.77747e-07	sig	0.0122171	1.07431	15.0588	0.0216438	up	0.0440435	0.661841	14.6463	0.0577516	n.s.	0.00340091	2.06558	16.0501	0.00864987	up	0.00570208	1.62428	15.6088	0.01172	up	0.00683983	1.50618	15.4907	0.0133375	up	13	14.1042	13.8648	14.8269	14.7526	14.5664	14.3547
2298	sp|Q8WU67|ABHD3_HUMAN	ABHD3	Phospholipase ABHD3 OS=Homo sapiens OX=9606 GN=ABHD3 PE=2 SV=2	0.0232747	1.22484	14.4944	0.0557484	n.s.	0.00212508	1.94399	15.7193	0.0100148	up	16.4384	2.17494e-05	3.41178e-05	sig	0.0152487	1.40381	15.8982	0.0253754	up	0.00489819	1.54588	16.0403	0.0112193	up	0.00586487	1.22028	15.7147	0.0119383	up	0.0127807	0.929769	15.4242	0.0209257	up	0.0211502	0.833716	15.3281	0.0310906	up	5	14.5821	14.4067	15.5505	15.888	16.4192	16.4577
6437	sp|Q8TB40|ABHD4_HUMAN	ABHD4	(Lyso)-N-acylphosphatidylethanolamine lipase OS=Homo sapiens OX=9606 GN=ABHD4 PE=1 SV=1	0.234024	-0.099396	16.1005	0.293319	n.s.	0.408415	-0.0432508	16.0011	0.442181	n.s.	16.0572	0.000733615	0.000878189	sig	0.0296568	-0.187624	15.9129	0.0428161	n.s.	0.0304618	-0.574104	15.5264	0.04227	n.s.	0.0238722	-0.568532	15.532	0.0339768	n.s.	0.0033589	-0.56657	15.5339	0.00842405	n.s.	0.0545044	-0.693923	15.4066	0.068667	n.s.	1	16.1334	16.0676	15.9521	16.0501	16.0828	16.0317
6615	sp|Q8WTS1|ABHD5_HUMAN	ABHD5	1-acylglycerol-3-phosphate O-acyltransferase ABHD5 OS=Homo sapiens OX=9606 GN=ABHD5 PE=1 SV=1	0.00662602	0.254281	17.5769	0.0300706	n.s.	0.073352	-0.0757695	17.8312	0.0984421	n.s.	17.5011	1.93935e-05	3.07175e-05	sig	0.0590629	0.121877	17.6988	0.0760386	n.s.	0.0418674	-0.203583	17.3733	0.0552839	n.s.	0.023221	-0.453693	17.1232	0.033258	n.s.	0.0995	-0.184006	17.3929	0.117158	n.s.	0.0152325	-0.166048	17.4108	0.0238563	n.s.	1	17.5562	17.5976	17.8292	17.8331	17.5077	17.4945
527	sp|Q9BV23|ABHD6_HUMAN	ABHD6	Monoacylglycerol lipase ABHD6 OS=Homo sapiens OX=9606 GN=ABHD6 PE=1 SV=1	0.0232334	0.381482	15.9397	0.0556649	n.s.	0.00186992	1.05049	16.3212	0.00948531	up	16.9902	2.99843e-11	8.22904e-10	sig	0.00300196	0.89138	16.8311	0.00922681	up	0.00101625	1.83335	17.7731	0.00527728	up	0.000642103	2.71387	18.6536	0.00421231	up	0.000666274	3.26274	19.2025	0.0041365	up	0.000176657	3.67405	19.6138	0.00306053	up	7	15.9838	15.8956	16.2818	16.3607	16.9791	17.0013
4455	sp|Q8IZP0|ABI1_HUMAN	ABI1	Abl interactor 1 OS=Homo sapiens OX=9606 GN=ABI1 PE=1 SV=4	0.15835	0.107672	17.7524	0.21466	n.s.	0.0393992	0.233466	17.8601	0.0597922	n.s.	17.9859	5.60263e-06	1.01032e-05	sig	0.0506209	0.39827	18.1507	0.0665983	n.s.	0.0535736	0.384897	18.1373	0.0683809	n.s.	0.0114253	-0.448023	17.3044	0.0191478	n.s.	0.0137232	-0.615343	17.1371	0.0220844	down	0.898312	0.011042	17.7634	0.905117	n.s.	6	17.8002	17.7046	17.8498	17.8704	17.985	17.9868
6174	sp|Q9NYB9|ABI2_HUMAN	ABI2	Abl interactor 2 OS=Homo sapiens OX=9606 GN=ABI2 PE=1 SV=1	0.434602	-0.0310502	18.8383	0.490573	n.s.	0.0270608	0.191564	18.8072	0.0448918	n.s.	19.0298	1.4418e-06	3.06024e-06	sig	0.0119764	0.44074	19.279	0.0213786	n.s.	0.00292082	0.555096	19.3934	0.00831967	n.s.	0.00407464	0.492234	19.3305	0.00960079	n.s.	0.00678564	0.562671	19.4009	0.0131765	n.s.	0.0108794	0.516376	19.3546	0.0185718	n.s.	2	18.8111	18.8654	18.7902	18.8242	19.0126	19.0471
4595	sp|Q9NX38|ABITM_HUMAN	ABITRAM	Protein Abitram OS=Homo sapiens OX=9606 GN=ABITRAM PE=1 SV=1	0.660396	-0.0539536	14.5316	0.703023	n.s.	0.0885914	0.328905	14.4777	0.115077	n.s.	14.8606	0.000191528	0.00025038	sig	0.00906821	0.80962	15.3413	0.0176366	up	0.00895467	0.851949	15.3836	0.0166265	up	0.0331303	0.627421	15.1591	0.0445985	up	0.0714747	0.387665	14.9193	0.0871139	n.s.	0.108243	0.407758	14.9394	0.126317	n.s.	6	14.4543	14.609	14.4057	14.5497	14.7895	14.9316
4505	sp|P00519|ABL1_HUMAN	ABL1	Tyrosine-protein kinase ABL1 OS=Homo sapiens OX=9606 GN=ABL1 PE=1 SV=4	0.00573837	0.274224	18.8888	0.0281246	n.s.	0.0175512	0.473624	19.163	0.0329414	n.s.	19.3624	5.71235e-06	1.02732e-05	sig	0.00239318	0.567068	19.4558	0.00834198	n.s.	0.00148229	0.589356	19.4781	0.00603599	up	0.0515111	-0.224125	18.6647	0.0649998	n.s.	0.425682	-0.101168	18.7876	0.449002	n.s.	0.00517798	0.603109	19.4919	0.0110521	up	4	18.9093	18.8682	19.1595	19.1665	19.4226	19.3022
5349	sp|P42684|ABL2_HUMAN	ABL2	Tyrosine-protein kinase ABL2 OS=Homo sapiens OX=9606 GN=ABL2 PE=1 SV=1	0.00190481	0.452003	17.7587	0.020471	n.s.	0.00203898	0.751699	18.2107	0.0098014	up	18.5104	1.86773e-08	8.16656e-08	sig	0.000553624	0.859165	18.6179	0.00478584	up	0.00165906	0.852333	18.6111	0.00633007	up	0.00208807	0.45454	18.2133	0.00666958	n.s.	0.000720177	0.726027	18.4848	0.00422354	up	0.00204925	0.974061	18.7328	0.00649644	up	2	17.7398	17.7777	18.2052	18.2163	18.5387	18.4822
5227	sp|O14639|ABLM1_HUMAN	ABLIM1	Actin-binding LIM protein 1 OS=Homo sapiens OX=9606 GN=ABLIM1 PE=1 SV=3	0.00276405	0.503593	16.2667	0.0220508	n.s.	0.00187336	0.715343	16.7703	0.00948531	up	16.982	3.16499e-09	2.06345e-08	sig	0.00103766	0.912541	17.1792	0.00586547	up	0.00321904	0.529997	16.7967	0.00874564	n.s.	0.00347949	0.493856	16.7605	0.00876401	n.s.	0.0060588	0.383936	16.6506	0.0121888	n.s.	0.249328	0.0567744	16.3235	0.272426	n.s.	6	16.2403	16.2931	16.768	16.7726	16.9658	16.9982
1750	sp|Q12979|ABR_HUMAN	ABR	Active breakpoint cluster region-related protein OS=Homo sapiens OX=9606 GN=ABR PE=1 SV=2	0.000732153	0.479488	17.263	0.0180316	n.s.	0.00085257	1.11888	17.7425	0.00751589	up	18.3819	3.40832e-11	8.92749e-10	sig	0.00142309	1.15621	18.4192	0.00657317	up	0.000207182	1.60352	18.8665	0.0034577	up	7.42598e-05	1.85225	19.1153	0.0029314	up	0.000385351	2.04684	19.3099	0.00350851	up	4.61998e-05	2.29641	19.5594	0.00243535	up	2	17.2501	17.2759	17.7408	17.7442	18.3519	18.412
5956	sp|Q9P1F3|ABRAL_HUMAN	ABRACL	Costars family protein ABRACL OS=Homo sapiens OX=9606 GN=ABRACL PE=1 SV=1	0.403532	0.155809	17.568	0.460575	n.s.	0.115726	-0.246081	17.7238	0.144041	n.s.	17.3219	0.000347421	0.000436358	sig	0.0322106	-0.495545	17.0724	0.0458976	n.s.	0.0190542	-0.743712	16.8242	0.0288584	down	0.0170193	-0.85122	16.7167	0.0259721	down	0.0358896	-0.94662	16.6213	0.0479822	down	0.0478714	-0.886861	16.6811	0.061484	n.s.	1	17.4773	17.6586	17.6065	17.8411	17.3368	17.3069
6531	sp|Q6UWZ7|ABRX1_HUMAN	ABRAXAS1	BRCA1-A complex subunit Abraxas 1 OS=Homo sapiens OX=9606 GN=ABRAXAS1 PE=1 SV=2	0.114503	-0.108615	17.9746	0.166504	n.s.	0.806331	-0.0107306	17.866	0.823578	n.s.	17.9639	5.51615e-07	1.34444e-06	sig	0.146635	0.102898	18.0775	0.169632	n.s.	0.547271	-0.0284354	17.9462	0.56995	n.s.	0.0236205	-0.246373	17.7282	0.0336795	n.s.	0.00903623	-0.447835	17.5268	0.0161702	n.s.	0.0119065	-0.55421	17.4204	0.0197907	n.s.	6	17.9362	18.0131	17.8539	17.8781	17.9637	17.9641
5535	sp|Q15018|ABRX2_HUMAN	ABRAXAS2	BRISC complex subunit Abraxas 2 OS=Homo sapiens OX=9606 GN=ABRAXAS2 PE=1 SV=2	0.00115399	0.373244	15.5355	0.018717	n.s.	0.0107901	0.336353	15.9087	0.0237783	n.s.	15.8718	6.0917e-06	1.08852e-05	sig	0.00056001	0.514607	16.0501	0.00478584	n.s.	0.000220158	0.743048	16.2785	0.00349625	up	0.0124568	0.91364	16.4491	0.0203994	up	0.00196794	0.927201	16.4627	0.00631128	up	0.00682526	0.983706	16.5192	0.0133253	up	2	15.5447	15.5263	15.9174	15.9	15.9058	15.8378
3725	sp|Q9ULW3|ABT1_HUMAN	ABT1	Activator of basal transcription 1 OS=Homo sapiens OX=9606 GN=ABT1 PE=1 SV=1	0.0649861	-0.871102	16.2226	0.10844	n.s.	0.013909	-1.26159	15.3515	0.028068	down	14.961	0.000112725	0.000152649	sig	0.00803425	-1.23668	14.9859	0.0163004	down	0.00692784	-1.41872	14.8039	0.0139835	down	0.00520027	-1.48517	14.7374	0.0110785	down	0.0176553	-1.7777	14.4449	0.0267046	down	0.0039595	-1.73285	14.4897	0.00932255	down	9	16.1155	16.3297	15.5591	15.1439	15.0665	14.8555
5863	sp|Q8N961|ABTB2_HUMAN	ABTB2	Ankyrin repeat and BTB/POZ domain-containing protein 2 OS=Homo sapiens OX=9606 GN=ABTB2 PE=2 SV=2	0.0071813	-0.534323	16.1997	0.0312588	n.s.	0.298507	-0.0552641	15.6653	0.333204	n.s.	16.1444	4.78251e-05	6.98039e-05	sig	0.0738939	-0.230945	15.9687	0.0918494	n.s.	0.0397521	-0.43493	15.7647	0.0528459	n.s.	0.0513353	0.150813	16.3505	0.0648064	n.s.	0.116651	-0.106219	16.0935	0.135325	n.s.	0.0451754	-0.230442	15.9692	0.0585607	n.s.	3	16.2341	16.1652	15.6951	15.6356	16.1641	16.1247
3932	sp|P09110|THIK_HUMAN	ACAA1	3-ketoacyl-CoA thiolase, peroxisomal OS=Homo sapiens OX=9606 GN=ACAA1 PE=1 SV=2	0.0619852	0.413076	17.5192	0.105055	n.s.	0.00872437	1.13598	17.9323	0.0208646	up	18.6552	4.06381e-05	6.01363e-05	sig	0.00935295	0.685063	18.2043	0.0179921	up	0.0313073	0.388738	17.908	0.0432558	n.s.	0.00996949	0.681378	18.2006	0.0173868	up	0.0266658	0.645239	18.1645	0.0373987	up	0.0150937	0.566194	18.0854	0.0236729	n.s.	5	17.454	17.5845	17.8463	18.0183	18.5706	18.7398
7438	sp|P42765|THIM_HUMAN	ACAA2	3-ketoacyl-CoA thiolase, mitochondrial OS=Homo sapiens OX=9606 GN=ACAA2 PE=1 SV=2	0.33995	0.0755725	22.1918	0.399164	n.s.	0.082905	0.170822	22.2674	0.108832	n.s.	22.3626	2.06962e-05	3.26018e-05	sig	0.618571	-0.0317401	22.1601	0.639047	n.s.	0.0663164	-0.200687	21.9911	0.0822415	n.s.	0.137891	-0.122498	22.0693	0.156666	n.s.	0.0673787	-0.176699	22.0151	0.0827399	n.s.	0.0179866	-0.348417	21.8434	0.0272557	n.s.	1	22.1447	22.2389	22.2289	22.3058	22.3395	22.3858
2090	sp|Q13085|ACACA_HUMAN	ACACA	Acetyl-CoA carboxylase 1 OS=Homo sapiens OX=9606 GN=ACACA PE=1 SV=2	0.00391713	-0.655921	22.3123	0.0248229	down	0.000762349	-0.941827	21.6564	0.0072525	down	21.3705	4.78603e-11	1.10334e-09	sig	8.15869e-05	-1.74678	20.5655	0.00370644	down	0.000136507	-1.80206	20.5103	0.00326896	down	9.8466e-05	-1.50733	20.805	0.00297258	down	3.85236e-05	-1.56546	20.7469	0.00252554	down	0.000239617	-1.72667	20.5856	0.0032216	down	1	22.3027	22.322	21.6164	21.6964	21.3463	21.3946
2960	sp|O00763|ACACB_HUMAN	ACACB	Acetyl-CoA carboxylase 2 OS=Homo sapiens OX=9606 GN=ACACB PE=1 SV=3	0.0212579	-0.302344	19.905	0.0530874	n.s.	0.0127185	-0.590691	19.6027	0.0264563	down	19.3144	6.0816e-08	2.16004e-07	sig	0.00127314	-1.29861	18.6064	0.00627323	down	0.00124854	-1.31951	18.5855	0.00561583	down	0.00155483	-1.18776	18.7173	0.00580125	down	0.00208172	-1.31935	18.5857	0.0065016	down	0.00585005	-1.29027	18.6148	0.0119957	down	1	19.9498	19.8602	19.6031	19.6023	19.3645	19.2642
3275	sp|Q6JQN1|ACD10_HUMAN	ACAD10	Acyl-CoA dehydrogenase family member 10 OS=Homo sapiens OX=9606 GN=ACAD10 PE=1 SV=1	0.454132	-0.049635	17.8456	0.509462	n.s.	0.0213598	0.328627	17.796	0.0378714	n.s.	18.1742	3.82052e-08	1.4758e-07	sig	0.00296707	0.97321	18.8188	0.00917064	up	0.00627932	0.903755	18.7494	0.0131472	up	0.00769156	0.700696	18.5463	0.0144238	up	0.0238663	0.333454	18.1791	0.0340693	n.s.	0.23479	-0.0839149	17.7617	0.25778	n.s.	6	17.797	17.8942	17.8193	17.7727	18.1694	18.1791
3286	sp|Q709F0|ACD11_HUMAN	ACAD11	Acyl-CoA dehydrogenase family member 11 OS=Homo sapiens OX=9606 GN=ACAD11 PE=1 SV=3	0.0133671	0.355221	18.0975	0.0415235	n.s.	0.0203585	0.38833	18.4528	0.0365135	n.s.	18.4859	1.48423e-07	4.46146e-07	sig	0.5221	0.0293182	18.1269	0.545906	n.s.	0.0239638	-0.219301	17.8782	0.0348063	n.s.	0.0170128	-0.626111	17.4714	0.0259667	down	0.0128779	-0.861255	17.2363	0.0210373	down	0.0012268	-1.02153	17.076	0.0052142	down	1	18.0632	18.1319	18.4295	18.476	18.5304	18.4413
6912	sp|Q9UKU7|ACAD8_HUMAN	ACAD8	Isobutyryl-CoA dehydrogenase, mitochondrial OS=Homo sapiens OX=9606 GN=ACAD8 PE=1 SV=1	0.473863	0.055878	19.2015	0.529163	n.s.	0.0877805	0.172895	19.2574	0.114157	n.s.	19.3744	3.75532e-06	7.07139e-06	sig	0.00908238	0.457859	19.6594	0.0176562	n.s.	0.00898925	0.475293	19.6768	0.0166657	n.s.	0.00620636	0.539741	19.7413	0.0124027	n.s.	0.00714815	0.54474	19.7463	0.0136595	n.s.	0.0243741	0.331437	19.533	0.0349617	n.s.	2	19.1589	19.2442	19.305	19.2099	19.409	19.3398
4859	sp|Q9H845|ACAD9_HUMAN	ACAD9	Complex I assembly factor ACAD9, mitochondrial OS=Homo sapiens OX=9606 GN=ACAD9 PE=1 SV=1	0.0208521	0.210365	19.0991	0.0524711	n.s.	0.00613202	0.521524	19.3095	0.0169814	n.s.	19.6206	2.37717e-06	4.75379e-06	sig	0.000874317	0.805927	19.905	0.00551713	up	0.000360337	0.950138	20.0493	0.00384755	up	0.000335027	0.902773	20.0019	0.00354012	up	0.00886839	0.880768	19.9799	0.0159491	up	0.00901294	0.757094	19.8562	0.0161821	up	2	19.0968	19.1014	19.2787	19.3403	19.5797	19.6616
3091	sp|P11310|ACADM_HUMAN	ACADM	Medium-chain specific acyl-CoA dehydrogenase, mitochondrial OS=Homo sapiens OX=9606 GN=ACADM PE=1 SV=1	0.56409	0.0272517	20.3033	0.613808	n.s.	0.0129857	0.442594	20.3305	0.0268185	n.s.	20.7459	1.88331e-08	8.22283e-08	sig	0.00234758	0.814719	21.118	0.00825437	up	0.00210297	0.945477	21.2487	0.00709054	up	0.00266015	1.16043	21.4637	0.00751744	up	0.0021324	1.20236	21.5056	0.00658767	up	0.00119746	1.10122	21.4045	0.00515541	up	2	20.3365	20.2701	20.3524	20.3086	20.7845	20.7072
2675	sp|P16219|ACADS_HUMAN	ACADS	Short-chain specific acyl-CoA dehydrogenase, mitochondrial OS=Homo sapiens OX=9606 GN=ACADS PE=1 SV=1	0.0354041	0.307004	17.0977	0.071628	n.s.	0.00342827	1.05584	17.4047	0.012576	up	18.1535	1.75355e-08	7.75023e-08	sig	0.00291854	1.42658	18.5243	0.0091053	up	0.00195904	1.32943	18.4271	0.00685399	up	0.00331892	1.36	18.4577	0.00854702	up	0.00182995	1.36978	18.4675	0.00609492	up	0.00378856	1.15651	18.2542	0.00909023	up	2	17.039	17.1563	17.4139	17.3955	18.1736	18.1334
3442	sp|P45954|ACDSB_HUMAN	ACADSB	Short/branched chain specific acyl-CoA dehydrogenase, mitochondrial OS=Homo sapiens OX=9606 GN=ACADSB PE=1 SV=1	0.00531031	0.314597	18.7259	0.0275747	n.s.	0.00144119	0.720462	19.0405	0.00883601	up	19.4464	8.86353e-08	2.94034e-07	sig	0.00285131	1.11996	19.8459	0.00903676	up	0.00115438	1.12004	19.8459	0.00549955	up	0.0026196	1.29501	20.0209	0.00746567	up	0.00132877	1.33229	20.0582	0.00527905	up	0.00153499	1.01043	19.7363	0.00573466	up	2	18.7088	18.743	19.0559	19.0251	19.425	19.4677
2335	sp|P49748|ACADV_HUMAN	ACADVL	Very long-chain specific acyl-CoA dehydrogenase, mitochondrial OS=Homo sapiens OX=9606 GN=ACADVL PE=1 SV=1	0.0140509	0.179299	19.8641	0.0426511	n.s.	0.00480455	0.502557	20.0434	0.0147568	n.s.	20.3666	1.28834e-10	2.08083e-09	sig	0.000595025	1.2445	21.1086	0.00487901	up	1.20432e-05	1.36281	21.2269	0.00265355	up	7.95615e-05	1.40696	21.271	0.00293642	up	0.000138138	1.31226	21.1763	0.00293965	up	0.000426811	1.08584	20.9499	0.00370143	up	2	19.8663	19.8619	20.0647	20.022	20.4015	20.3317
6411	sp|Q15057|ACAP2_HUMAN	ACAP2	Arf-GAP with coiled-coil, ANK repeat and PH domain-containing protein 2 OS=Homo sapiens OX=9606 GN=ACAP2 PE=1 SV=3	0.000791513	0.25996	17.9859	0.0181962	n.s.	0.224849	0.231445	18.2458	0.259185	n.s.	18.2173	0.000120883	0.000162981	sig	0.0377802	0.277	18.2629	0.0520909	n.s.	0.00562519	0.104758	18.0906	0.0122493	n.s.	0.642683	0.0223425	18.0082	0.662217	n.s.	0.0168498	-0.261115	17.7248	0.0257771	n.s.	0.00585897	-0.45785	17.528	0.0120029	n.s.	6	17.979	17.9928	18.2434	18.2483	18.3505	18.0841
866	sp|Q96P50|ACAP3_HUMAN	ACAP3	Arf-GAP with coiled-coil, ANK repeat and PH domain-containing protein 3 OS=Homo sapiens OX=9606 GN=ACAP3 PE=1 SV=2	0.00187738	1.09677	15.5781	0.0204497	up	0.000138079	1.60273	16.6748	0.00584529	up	17.1808	7.53722e-10	7.23188e-09	sig	0.000902177	1.9945	17.5726	0.00556591	up	0.0008088	2.37311	17.9512	0.00476949	up	0.000731585	2.94779	18.5259	0.00439594	up	0.000566426	3.26407	18.8421	0.00394676	up	0.000231337	3.9409	19.519	0.00321441	up	2	15.5757	15.5805	16.7224	16.6273	17.1995	17.1621
6868	sp|P24752|THIL_HUMAN	ACAT1	Acetyl-CoA acetyltransferase, mitochondrial OS=Homo sapiens OX=9606 GN=ACAT1 PE=1 SV=1	0.000214784	0.305254	20.5174	0.0171387	n.s.	8.27826e-05	0.465952	20.8227	0.00548338	n.s.	20.9834	6.68271e-06	1.18167e-05	sig	0.000570995	0.696072	21.2135	0.0048018	up	0.0048087	0.678365	21.1958	0.0111034	up	0.00314159	0.731808	21.2492	0.00826004	up	0.0104142	0.734923	21.2523	0.0179775	up	0.00389113	0.691549	21.209	0.00923632	up	2	20.5161	20.5187	20.827	20.8184	20.9874	20.9793
4415	sp|Q9BWD1|THIC_HUMAN	ACAT2	Acetyl-CoA acetyltransferase, cytosolic OS=Homo sapiens OX=9606 GN=ACAT2 PE=1 SV=2	0.893054	-0.0335712	20.5065	0.908401	n.s.	0.156523	0.360627	20.473	0.187476	n.s.	20.8672	0.0140525	0.014928	sig	0.0474072	-0.521974	19.9846	0.0630209	n.s.	0.0540399	-0.547315	19.9592	0.0689049	n.s.	0.693601	-0.0888802	20.4177	0.711037	n.s.	0.987868	-0.00277878	20.5038	0.989241	n.s.	0.53503	-0.135873	20.3707	0.555462	n.s.	12	20.3927	20.6204	20.2839	20.662	20.7513	20.983
8008	sp|Q9H3P7|GCP60_HUMAN	ACBD3	Golgi resident protein GCP60 OS=Homo sapiens OX=9606 GN=ACBD3 PE=1 SV=4	0.00317455	-0.350694	19.4424	0.0229385	n.s.	0.00388735	-0.505384	19.0918	0.0131862	n.s.	18.9371	0.000516526	0.000630434	sig	0.01154	-0.474635	18.9678	0.0208623	n.s.	0.0448459	-0.352586	19.0899	0.0586347	n.s.	0.0009081	-0.436503	19.0059	0.00471886	n.s.	0.0211953	-0.457025	18.9854	0.0308838	n.s.	0.00452179	-0.505957	18.9365	0.0101417	n.s.	3	19.4297	19.4552	19.1069	19.0766	18.9081	18.966
5265	sp|Q5T8D3-3|ACBD5-3_HUMAN	ACBD5	Isoform of Q5T8D3, Isoform 3 of Acyl-CoA-binding domain-containing protein 5 OS=Homo sapiens OX=9606 GN=ACBD5 PE=1 SV=1	0.0191056	0.48426	19.88	0.049792	n.s.	0.0196851	0.528799	20.3642	0.0356684	n.s.	20.4088	4.13728e-06	7.72329e-06	sig	0.0112126	0.49418	20.3741	0.0204414	n.s.	0.0154304	0.40041	20.2804	0.0244987	n.s.	0.39396	-0.0519228	19.828	0.417733	n.s.	0.585822	-0.0408472	19.8391	0.605287	n.s.	0.655267	0.0262077	19.9062	0.671661	n.s.	6	19.9281	19.8318	20.3164	20.4121	20.4666	20.3509
5253	sp|Q9BR61|ACBD6_HUMAN	ACBD6	Acyl-CoA-binding domain-containing protein 6 OS=Homo sapiens OX=9606 GN=ACBD6 PE=1 SV=1	0.961589	-0.00542043	19.5293	0.966509	n.s.	0.12548	-0.282348	19.5239	0.154689	n.s.	19.2469	0.00182001	0.00208452	sig	0.100934	-0.354194	19.1751	0.121359	n.s.	0.13068	-0.273249	19.256	0.151337	n.s.	0.152373	0.245674	19.775	0.171854	n.s.	0.281562	0.163514	19.6928	0.305293	n.s.	0.39815	0.17121	19.7005	0.421337	n.s.	13	19.6271	19.4315	19.5432	19.5045	19.2988	19.195
2321	sp|Q8N6N7|ACBD7_HUMAN	ACBD7	Acyl-CoA-binding domain-containing protein 7 OS=Homo sapiens OX=9606 GN=ACBD7 PE=1 SV=1	0.00931051	0.737866	15.6239	0.0346369	up	0.00927964	1.19862	16.3617	0.021595	up	16.8225	4.15655e-06	7.75095e-06	sig	0.00479746	1.36372	16.9876	0.0118562	up	0.00909424	1.22305	16.8469	0.016774	up	0.0262943	0.52485	16.1487	0.0368077	n.s.	0.0422059	0.33882	15.9627	0.0551414	n.s.	0.0608045	0.428503	16.0524	0.0754275	n.s.	6	15.5522	15.6955	16.3649	16.3586	16.9141	16.7309
1222	sp|P22303|ACES_HUMAN	ACHE	Acetylcholinesterase OS=Homo sapiens OX=9606 GN=ACHE PE=1 SV=1	0.0242143	0.394693	14.1803	0.0570267	n.s.	0.0167644	0.691179	14.575	0.0319011	up	14.8714	3.8897e-09	2.40877e-08	sig	0.00115381	1.48131	15.6616	0.00606363	up	0.00304188	1.66326	15.8435	0.00847424	up	0.000574754	2.12153	16.3018	0.00403307	up	0.00144763	2.15313	16.3334	0.00545507	up	0.000467853	2.39972	16.58	0.00378994	up	7	14.23	14.1305	14.537	14.6129	14.9472	14.7957
4160	tr|E7EQT4|E7EQT4_HUMAN	ACIN1	Isoform of Q9UKV3, Apoptotic chromatin condensation inducer in the nucleus OS=Homo sapiens OX=9606 GN=ACIN1 PE=1 SV=2	0.0814937	-0.471075	20.5981	0.128376	n.s.	0.000759368	-0.502575	20.127	0.0072525	n.s.	20.0955	2.69421e-05	4.13335e-05	sig	0.0133628	-0.319989	20.2781	0.0231166	n.s.	0.0118258	-0.248944	20.3491	0.0201791	n.s.	0.00177155	-0.970061	19.628	0.00617793	down	0.00228523	-0.903928	19.6942	0.00682371	down	0.00150558	-0.372236	20.2258	0.00568374	n.s.	9	20.6118	20.5844	20.2697	19.9843	20.0976	20.0935
2193	sp|P53396|ACLY_HUMAN	ACLY	ATP-citrate synthase OS=Homo sapiens OX=9606 GN=ACLY PE=1 SV=3	0.0171786	0.374598	21.1293	0.0471843	n.s.	0.0079238	0.552134	21.5039	0.0196967	n.s.	21.6814	1.33835e-07	4.08547e-07	sig	0.0130946	-0.657319	20.472	0.0227868	down	0.000363897	-0.601702	20.5276	0.00385054	down	0.00112722	0.181025	21.3103	0.00509398	n.s.	0.727945	-0.00236646	21.1269	0.743863	n.s.	0.053151	-0.0958475	21.0335	0.0672245	n.s.	12	21.1352	21.1234	21.4545	21.5533	21.6324	21.7305
5857	sp|P21399|ACOHC_HUMAN	ACO1	Cytoplasmic aconitate hydratase OS=Homo sapiens OX=9606 GN=ACO1 PE=1 SV=3	0.524818	-0.0605375	19.2143	0.578063	n.s.	0.820304	0.0139295	19.1538	0.836072	n.s.	19.2282	3.25157e-06	6.23969e-06	sig	0.711241	-0.0222491	19.192	0.728085	n.s.	0.0227323	-0.349469	18.8648	0.0332861	n.s.	0.0141513	-0.421358	18.7929	0.0224432	n.s.	0.00295235	-0.676799	18.5375	0.00785566	down	0.00436069	-0.709558	18.5047	0.00991263	down	1	19.1776	19.251	19.0835	19.224	19.1887	19.2677
3842	sp|Q99798|ACON_HUMAN	ACO2	Aconitate hydratase, mitochondrial OS=Homo sapiens OX=9606 GN=ACO2 PE=1 SV=2	0.0137184	0.322487	21.7069	0.0420577	n.s.	0.00208507	0.601345	22.0294	0.00993662	up	22.3083	1.57325e-09	1.22089e-08	sig	0.00058613	1.04675	22.7537	0.00485819	up	1.30429e-05	1.20882	22.9158	0.00266091	up	1.87481e-05	0.956789	22.6637	0.0029314	up	0.000650189	0.936155	22.6431	0.00411428	up	0.000466964	1.35363	23.0606	0.00378994	up	2	21.704	21.7098	22.0675	21.9914	22.3356	22.2809
5744	sp|Q9NPJ3|ACO13_HUMAN	ACOT13	Acyl-coenzyme A thioesterase 13 OS=Homo sapiens OX=9606 GN=ACOT13 PE=1 SV=1	0.101205	-0.108332	18.8472	0.151135	n.s.	0.202596	0.0649667	18.7389	0.235767	n.s.	18.9122	1.22998e-05	2.03935e-05	sig	0.00540012	0.314474	19.1617	0.0127382	n.s.	0.00472778	0.364612	19.2119	0.01099	n.s.	0.0199289	0.565189	19.4124	0.0294303	n.s.	0.014486	0.63893	19.4862	0.0229529	up	0.00664676	0.584729	19.432	0.0130772	n.s.	7	18.8275	18.867	18.7706	18.7072	18.9408	18.8836
6056	sp|P49753|ACOT2_HUMAN	ACOT2	Acyl-coenzyme A thioesterase 2, mitochondrial OS=Homo sapiens OX=9606 GN=ACOT2 PE=1 SV=6	0.0184636	-0.0874995	20.8117	0.0490813	n.s.	0.0221437	0.212258	20.7242	0.0387895	n.s.	21.024	1.07224e-05	1.80025e-05	sig	0.0121621	0.496346	21.308	0.0215852	n.s.	0.00112222	0.507978	21.3197	0.00543811	n.s.	0.00263586	0.580135	21.3918	0.00749325	n.s.	0.00074897	0.565027	21.3767	0.00425417	n.s.	0.0290415	0.549083	21.3608	0.0403445	n.s.	2	20.8003	20.8231	20.7203	20.7281	20.9939	21.054
5321	sp|O00154|BACH_HUMAN	ACOT7	Cytosolic acyl coenzyme A thioester hydrolase OS=Homo sapiens OX=9606 GN=ACOT7 PE=1 SV=3	0.0563954	-0.187406	19.0373	0.0982381	n.s.	0.0285194	-0.282759	18.8499	0.0466577	n.s.	18.7546	2.21637e-07	6.19347e-07	sig	0.0091473	-0.54876	18.4886	0.0177266	n.s.	0.0297625	-0.343878	18.6934	0.0414594	n.s.	0.382299	0.0539978	19.0913	0.406266	n.s.	0.042171	0.252264	19.2896	0.0551041	n.s.	0.0360523	0.235679	19.273	0.0482241	n.s.	8	18.9914	19.0832	18.8574	18.8424	18.738	18.7712
7555	sp|O14734|ACOT8_HUMAN	ACOT8	Acyl-coenzyme A thioesterase 8 OS=Homo sapiens OX=9606 GN=ACOT8 PE=1 SV=1	0.0511654	0.131906	16.6424	0.0919061	n.s.	0.0304517	0.126887	16.7743	0.0490029	n.s.	16.7693	1.17476e-05	1.95605e-05	sig	0.863246	-0.00735868	16.6351	0.873553	n.s.	0.0406013	0.0994726	16.7419	0.0538423	n.s.	0.0274408	0.302983	16.9454	0.0380658	n.s.	0.00203849	0.450768	17.0932	0.0064293	n.s.	0.009255	0.364778	17.0072	0.0164968	n.s.	8	16.6241	16.6608	16.7994	16.7493	16.7561	16.7826
6818	sp|Q9Y305|ACOT9_HUMAN	ACOT9	Acyl-coenzyme A thioesterase 9, mitochondrial OS=Homo sapiens OX=9606 GN=ACOT9 PE=1 SV=2	0.0448719	-0.244272	20.5056	0.0836148	n.s.	0.0120246	-0.291701	20.2613	0.0254778	n.s.	20.2139	8.67372e-07	1.979e-06	sig	0.00767823	-0.267326	20.2382	0.0158194	n.s.	0.0374298	-0.136393	20.3692	0.0502221	n.s.	0.0752821	0.0812269	20.5868	0.0908831	n.s.	0.0162487	0.187458	20.693	0.0250338	n.s.	0.0357724	0.125635	20.6312	0.0479164	n.s.	11	20.482	20.5291	20.2132	20.3094	20.1918	20.2359
5729	sp|Q15067-2|ACOX1-2_HUMAN	ACOX1	Isoform of Q15067, Isoform 2 of Peroxisomal acyl-coenzyme A oxidase 1 OS=Homo sapiens OX=9606 GN=ACOX1 PE=1 SV=3	0.0160182	0.540285	19.1086	0.045547	n.s.	0.00022635	0.832465	19.6489	0.00613274	up	19.9411	5.95845e-06	1.06736e-05	sig	0.0261207	0.315623	19.4243	0.0387264	n.s.	0.00634911	0.28685	19.3955	0.013214	n.s.	0.00264946	0.397992	19.5066	0.00750233	n.s.	0.00453722	0.496057	19.6047	0.0101067	n.s.	0.00223782	0.503714	19.6123	0.00680965	n.s.	5	19.0961	19.1211	19.5808	19.717	19.9402	19.942
726	sp|Q99424|ACOX2_HUMAN	ACOX2	Peroxisomal acyl-coenzyme A oxidase 2 OS=Homo sapiens OX=9606 GN=ACOX2 PE=1 SV=1	0.640438	0.105121	11.7621	0.685366	n.s.	0.278378	0.133651	11.8672	0.313162	n.s.	11.8957	2.53763e-07	6.94402e-07	sig	0.022274	0.447791	12.2099	0.0340007	n.s.	0.0178669	0.91843	12.6805	0.0273961	up	5.52897e-05	2.26765	14.0297	0.0029314	up	0.00122623	2.14212	13.9042	0.00510392	up	6.41685e-05	2.06922	13.8313	0.00269647	up	7	11.7581	11.7661	12.0601	11.6743	11.9863	11.8052
4400	sp|O15254|ACOX3_HUMAN	ACOX3	Peroxisomal acyl-coenzyme A oxidase 3 OS=Homo sapiens OX=9606 GN=ACOX3 PE=1 SV=2	0.00217899	1.00524	19.066	0.0210297	up	0.00150128	1.4332	20.0712	0.00892362	up	20.4992	1.14884e-06	2.52211e-06	sig	0.00726435	1.0158	20.0818	0.0152396	up	0.00140218	1.02704	20.093	0.00588714	up	0.0052933	1.01302	20.079	0.0111857	up	0.00479869	0.968965	20.0349	0.0104918	up	0.00365479	0.779014	19.845	0.00889268	up	5	19.1044	19.0276	20.0983	20.0441	20.5394	20.459
6689	sp|P24666|PPAC_HUMAN	ACP1	Low molecular weight phosphotyrosine protein phosphatase OS=Homo sapiens OX=9606 GN=ACP1 PE=1 SV=3	0.527439	0.0672669	18.4202	0.580519	n.s.	0.0127425	0.187211	18.4875	0.0264872	n.s.	18.6074	2.04929e-05	3.22933e-05	sig	0.00369664	0.512045	18.9323	0.0102791	n.s.	0.00789639	0.5504	18.9706	0.0152444	n.s.	0.00221485	0.537609	18.9578	0.00687023	n.s.	0.00085386	0.541116	18.9614	0.00446829	n.s.	0.000692587	0.490851	18.9111	0.00421649	n.s.	2	18.412	18.4285	18.3992	18.5758	18.5878	18.6271
1743	sp|P11117|PPAL_HUMAN	ACP2	Lysosomal acid phosphatase OS=Homo sapiens OX=9606 GN=ACP2 PE=1 SV=3	0.0181291	0.803695	16.249	0.0485842	up	0.00715444	1.25415	17.0527	0.0185248	up	17.5031	1.90965e-08	8.31683e-08	sig	0.0043678	1.84363	18.0926	0.0112286	up	0.00396805	2.00655	18.2555	0.0098716	up	0.00250254	2.08711	18.3361	0.0072966	up	0.00271965	2.20424	18.4532	0.00750444	up	0.00227707	2.19982	18.4488	0.00686082	up	2	16.1445	16.3535	17.0194	17.086	17.482	17.5243
7701	sp|Q9NPH0|PPA6_HUMAN	ACP6	Lysophosphatidic acid phosphatase type 6 OS=Homo sapiens OX=9606 GN=ACP6 PE=1 SV=3	0.0213308	-0.240033	16.2755	0.0530942	n.s.	0.0173229	-0.344811	16.0355	0.0326263	n.s.	15.9307	0.000236294	0.000303846	sig	0.099605	-0.136255	16.1393	0.120099	n.s.	0.00623045	-0.287266	15.9882	0.0130734	n.s.	0.30848	-0.169008	16.1065	0.331775	n.s.	0.00573835	-0.357044	15.9185	0.0117722	n.s.	0.0016524	-0.740318	15.5352	0.00590777	down	1	16.2544	16.2966	16.0068	16.0642	15.9716	15.8898
545	sp|Q96CM8|ACSF2_HUMAN	ACSF2	Medium-chain acyl-CoA ligase ACSF2, mitochondrial OS=Homo sapiens OX=9606 GN=ACSF2 PE=1 SV=2	0.000639933	0.589605	18.4748	0.0179739	up	0.00153844	1.87162	19.0644	0.00896583	up	20.3465	1.46961e-09	1.16879e-08	sig	3.73848e-05	2.46122	20.936	0.00356191	up	3.02089e-05	2.97015	21.445	0.00307242	up	0.00167217	3.56707	22.0419	0.00601577	up	0.00065784	4.08111	22.5559	0.00411805	up	0.000525832	3.8167	22.2915	0.00392219	up	2	18.4599	18.4898	19.0646	19.0643	20.2745	20.4184
5581	sp|Q4G176|ACSF3_HUMAN	ACSF3	Malonate--CoA ligase ACSF3, mitochondrial OS=Homo sapiens OX=9606 GN=ACSF3 PE=1 SV=3	0.749813	0.0406878	14.1146	0.784015	n.s.	0.147642	0.260368	14.1553	0.178023	n.s.	14.375	0.00376417	0.0041913	sig	0.0234812	0.625251	14.7399	0.0354886	up	0.00832508	0.656185	14.7708	0.0158072	up	0.0629357	0.650949	14.7656	0.0772072	n.s.	0.0504549	0.258363	14.373	0.0644382	n.s.	0.111655	0.329982	14.4446	0.129721	n.s.	2	14.0591	14.1701	14.2518	14.0588	14.2766	14.4733
5247	sp|P33121|ACSL1_HUMAN	ACSL1	Long-chain-fatty-acid--CoA ligase 1 OS=Homo sapiens OX=9606 GN=ACSL1 PE=1 SV=1	0.00378262	0.327641	18.1102	0.0245487	n.s.	0.000459452	0.88733	18.4378	0.00688722	up	18.9975	7.42562e-09	3.92147e-08	sig	0.00342732	0.739663	18.8498	0.00989288	up	0.00104109	0.606325	18.7165	0.00530933	up	0.00115039	0.758124	18.8683	0.00515293	up	0.00102513	0.939478	19.0496	0.004806	up	0.000803642	0.836998	18.9472	0.00447359	up	2	18.0914	18.1289	18.4302	18.4454	18.9942	19.0008
3899	sp|O95573|ACSL3_HUMAN	ACSL3	Fatty acid CoA ligase Acsl3 OS=Homo sapiens OX=9606 GN=ACSL3 PE=1 SV=3	0.163286	0.0922964	23.6615	0.219868	n.s.	0.0185912	-0.165477	23.7538	0.0341808	n.s.	23.4961	1.32975e-09	1.08575e-08	sig	0.000891592	-0.788488	22.873	0.00554928	down	0.00100665	-0.800663	22.8609	0.00526865	down	0.00086004	-0.710648	22.9509	0.00462696	down	0.00153802	-0.627397	23.0341	0.00559133	down	0.00125225	-0.853924	22.8076	0.00527056	down	1	23.6409	23.6822	23.7164	23.7912	23.5059	23.4862
3225	sp|O60488|ACSL4_HUMAN	ACSL4	Long-chain-fatty-acid--CoA ligase 4 OS=Homo sapiens OX=9606 GN=ACSL4 PE=1 SV=2	0.0227604	0.154994	22.824	0.0549428	n.s.	0.09638	0.0428056	22.979	0.12335	n.s.	22.8668	9.19857e-08	3.0294e-07	sig	0.000116468	-0.914923	21.9091	0.00377571	down	0.000314871	-0.647386	22.1767	0.00370022	down	0.00243161	-0.649997	22.174	0.00718498	down	0.0693054	-0.291198	22.5328	0.0847567	n.s.	0.00109819	-0.163747	22.6603	0.00499056	n.s.	1	22.8187	22.8294	22.9559	23.0022	22.8535	22.8802
459	sp|Q53FZ2|ACSM3_HUMAN	ACSM3	Acyl-coenzyme A synthetase ACSM3, mitochondrial OS=Homo sapiens OX=9606 GN=ACSM3 PE=1 SV=2	0.000268432	1.57669	16.4511	0.0171387	up	6.13149e-05	1.63133	18.0278	0.00547099	up	18.0824	3.04972e-13	6.64509e-11	sig	6.13914e-05	1.32476	17.7759	0.003663	up	0.000708	0.71852	17.1696	0.00457869	up	0.00520494	-0.367234	16.0839	0.0110835	n.s.	0.00146232	-1.08064	15.3705	0.00547963	down	0.000183697	-1.51543	14.9357	0.00307385	down	6	16.4615	16.4407	18.0515	18.0041	18.0899	18.075
2949	sp|Q9NR19|ACSA_HUMAN	ACSS2	Acetyl-coenzyme A synthetase, cytoplasmic OS=Homo sapiens OX=9606 GN=ACSS2 PE=1 SV=1	0.0223139	0.464125	17.6764	0.0544262	n.s.	0.00244448	1.43484	18.1405	0.0107356	up	19.1112	1.00435e-08	4.97571e-08	sig	0.00393323	1.13891	18.8153	0.0105618	up	0.00569917	0.948186	18.6246	0.0123715	up	0.00554753	0.938876	18.6153	0.0115375	up	0.0083327	0.789089	18.4655	0.0152943	up	0.0108372	0.677303	18.3537	0.018519	up	2	17.7465	17.6063	18.1329	18.1482	19.1229	19.0995
5474	sp|Q9H6R3|ACSS3_HUMAN	ACSS3	Acyl-CoA synthetase short-chain family member 3, mitochondrial OS=Homo sapiens OX=9606 GN=ACSS3 PE=1 SV=1	0.0223196	0.358231	18.8763	0.0544262	n.s.	0.00429882	0.725136	19.2345	0.0138733	up	19.6014	2.31633e-06	4.64178e-06	sig	0.00721391	0.896929	19.7732	0.0151972	up	0.00402406	0.756418	19.6327	0.0099608	up	0.00207468	0.713877	19.5901	0.00666009	up	0.00430256	0.448328	19.3246	0.00978061	n.s.	0.0347415	0.19283	19.0691	0.0467529	n.s.	6	18.9028	18.8497	19.187	19.282	19.5618	19.641
1892	sp|P68133|ACTS_HUMAN	ACTA1	Actin, alpha skeletal muscle OS=Homo sapiens OX=9606 GN=ACTA1 PE=1 SV=1	0.00303788	1.23972	20.8172	0.0228034	up	0.000543886	1.39394	22.0569	0.00688722	up	22.2111	1.24256e-10	2.02677e-09	sig	0.000429694	1.54065	22.3578	0.00456112	up	0.0006978	1.73406	22.5512	0.00454366	up	0.000256072	2.22376	23.0409	0.00335306	up	0.000245137	2.44097	23.2581	0.00317018	up	0.000181872	2.46679	23.2839	0.00307385	up	2	20.848	20.7863	22.118	21.9957	22.2009	22.2213
1339	tr|A0A2R8Y793|A0A2R8Y793_HUMAN	ACTB	Isoform of P60709, Actin, cytoplasmic 1 (Fragment) OS=Homo sapiens OX=9606 GN=ACTB PE=1 SV=1	0.000264215	1.48054	18.0287	0.0171387	up	0.00168992	1.59017	19.5092	0.00918729	up	19.6189	1.69547e-09	1.29597e-08	sig	0.000538586	1.51845	19.5471	0.00476587	up	0.000968854	1.63378	19.6625	0.0051561	up	0.000129796	2.68793	20.7166	0.00308982	up	0.000574959	2.79052	20.8192	0.00395188	up	0.000520711	2.58452	20.6132	0.00391521	up	2	18.0367	18.0207	19.5319	19.4865	19.5539	19.6838
3160	tr|K7EM38|K7EM38_HUMAN	ACTG1	Isoform of P63261, Actin, cytoplasmic 2 (Fragment) OS=Homo sapiens OX=9606 GN=ACTG1 PE=1 SV=1	0.225205	-0.474054	11.9531	0.284319	n.s.	0.247608	-0.537419	11.4791	0.28222	n.s.	11.4157	0.00816855	0.00881062	sig	0.270612	-0.44527	11.5078	0.297027	n.s.	0.319057	-0.388752	11.5644	0.344781	n.s.	0.213061	0.552677	12.5058	0.234878	n.s.	0.21915	0.643575	12.5967	0.241283	n.s.	0.585168	-0.230449	11.7227	0.60425	n.s.	13	12.2262	11.68	11.4938	11.4643	11.2257	11.6057
6469	sp|O96019|ACL6A_HUMAN	ACTL6A	Actin-like protein 6A OS=Homo sapiens OX=9606 GN=ACTL6A PE=1 SV=1	0.0261941	-0.203633	19.6124	0.0596966	n.s.	0.323821	-0.112231	19.4088	0.358497	n.s.	19.5002	0.000124698	0.000167707	sig	0.146318	0.125	19.7374	0.169356	n.s.	0.0386943	0.183251	19.7957	0.051686	n.s.	0.0314227	0.337028	19.9495	0.042605	n.s.	0.0136532	0.386518	19.9989	0.0220168	n.s.	0.0434437	0.326698	19.9391	0.0566301	n.s.	7	19.5802	19.6446	19.4185	19.3991	19.4199	19.5804
57	sp|O94805|ACL6B_HUMAN	ACTL6B	Actin-like protein 6B OS=Homo sapiens OX=9606 GN=ACTL6B PE=1 SV=1	0.910579	-0.0213446	13.3091	0.923401	n.s.	0.0217809	1.20094	13.2878	0.0383424	up	14.5101	6.0696e-12	3.61874e-10	sig	0.00177822	3.50125	16.8104	0.00728817	up	0.000494957	5.8613	19.1704	0.0041342	up	0.000318986	6.89481	20.2039	0.00349954	up	0.000273774	7.44934	20.7585	0.00328062	up	0.000268281	7.67017	20.9793	0.00332276	up	2	13.4319	13.1863	13.4026	13.173	14.6419	14.3782
1825	sp|P12814|ACTN1_HUMAN	ACTN1	Alpha-actinin-1 OS=Homo sapiens OX=9606 GN=ACTN1 PE=1 SV=2	0.00156093	1.4732	21.4211	0.0202235	up	0.00157492	1.46885	22.8943	0.00902548	up	22.89	2.31831e-09	1.64143e-08	sig	0.00340985	1.05943	22.4805	0.00987016	up	0.00625069	0.73381	22.1549	0.0130968	up	0.0183445	0.452842	21.8739	0.027547	n.s.	0.124609	0.188001	21.6091	0.14369	n.s.	0.657462	-0.0382759	21.3828	0.67375	n.s.	5	21.4794	21.3629	22.8959	22.8927	22.8864	22.8935
740	sp|Q08043|ACTN3_HUMAN	ACTN3	Alpha-actinin-3 OS=Homo sapiens OX=9606 GN=ACTN3 PE=1 SV=2	0.000635144	2.24536	15.9214	0.0179739	up	0.000263161	3.53006	18.1667	0.00636334	up	19.4514	4.70158e-10	5.15801e-09	sig	0.000316411	3.32578	19.2472	0.00425543	up	0.000687055	3.42629	19.3477	0.00451608	up	0.000312632	3.3304	19.2518	0.00349155	up	0.00111831	2.86535	18.7867	0.00494011	up	0.00223229	2.0291	17.9505	0.00680886	up	2	15.8652	15.9776	18.16	18.1735	19.4404	19.4624
1589	sp|O43707|ACTN4_HUMAN	ACTN4	Alpha-actinin-4 OS=Homo sapiens OX=9606 GN=ACTN4 PE=1 SV=2	0.000566351	2.04508	19.9052	0.0179739	up	0.000208127	2.64951	21.9503	0.00604775	up	22.5548	3.10401e-11	8.35957e-10	sig	7.38929e-05	2.60594	22.5112	0.003663	up	0.000457789	2.69521	22.6005	0.00405075	up	4.58607e-05	2.77248	22.6777	0.0029314	up	5.32777e-05	2.73306	22.6383	0.00280118	up	5.33179e-05	2.69309	22.5983	0.00257541	up	2	19.9237	19.8868	21.9954	21.9053	22.5213	22.5882
6031	tr|F5GXS2|F5GXS2_HUMAN	ACTN4	Isoform of O43707, Actinin, alpha 4, isoform CRA_a OS=Homo sapiens OX=9606 GN=ACTN4 PE=1 SV=3	0.0418006	0.553678	13.6369	0.0800091	n.s.	0.0746979	0.612089	14.1906	0.0998012	n.s.	14.249	0.00454562	0.00501555	sig	0.0347803	0.788836	14.4258	0.0487319	up	0.0491661	0.963365	14.6003	0.0635053	n.s.	0.00817925	0.932544	14.5695	0.0150606	up	0.00566771	0.860796	14.4977	0.0116771	up	0.0076543	1.02454	14.6615	0.0144922	up	2	13.5732	13.7006	14.0926	14.2886	14.4146	14.0835
3708	sp|Q9NZ32|ARP10_HUMAN	ACTR10	Actin-related protein 10 OS=Homo sapiens OX=9606 GN=ACTR10 PE=1 SV=1	0.0157356	0.500786	15.5763	0.0451334	n.s.	0.00665078	0.846513	16.0771	0.01778	up	16.4228	9.74112e-08	3.15993e-07	sig	0.00427497	0.976857	16.5532	0.0110948	up	0.00668951	1.03213	16.6084	0.0136522	up	0.00250947	1.57308	17.1494	0.00730567	up	0.00266299	1.68379	17.2601	0.00741764	up	0.00291844	1.71109	17.2874	0.0078087	up	2	15.5161	15.6365	16.0566	16.0976	16.3883	16.4573
2878	sp|P61163|ACTZ_HUMAN	ACTR1A	Alpha-centractin OS=Homo sapiens OX=9606 GN=ACTR1A PE=1 SV=1	0.028778	0.274068	18.7941	0.0630938	n.s.	0.00381896	0.657016	19.0682	0.0131503	up	19.4511	1.64809e-09	1.26534e-08	sig	0.00286487	0.818049	19.6122	0.00904616	up	0.00164638	1.04441	19.8385	0.00631629	up	0.00144311	1.39011	20.1842	0.00565002	up	0.00130119	1.46826	20.2624	0.00523931	up	0.00107742	1.52728	20.3214	0.00496174	up	2	18.7549	18.8334	19.0414	19.095	19.462	19.4403
1714	sp|P42025|ACTY_HUMAN	ACTR1B	Beta-centractin OS=Homo sapiens OX=9606 GN=ACTR1B PE=1 SV=1	0.00210365	0.205323	14.4613	0.020958	n.s.	0.000464113	0.982579	14.6666	0.00688722	up	15.4439	5.47004e-10	5.73194e-09	sig	0.0027423	1.35988	15.8212	0.00887359	up	0.000367178	1.56689	16.0282	0.00385975	up	7.60924e-06	1.8472	16.3085	0.00237789	up	0.000392261	1.88663	16.3479	0.0035248	up	0.000265608	1.87571	16.337	0.00332276	up	2	14.457	14.4656	14.6582	14.675	15.4231	15.4646
6563	sp|P61160|ARP2_HUMAN	ACTR2	Actin-related protein 2 OS=Homo sapiens OX=9606 GN=ACTR2 PE=1 SV=1	0.045586	0.209746	22.0203	0.0845577	n.s.	0.00668026	0.264747	22.2301	0.0178018	n.s.	22.2851	1.03355e-07	3.3249e-07	sig	0.00352854	0.255674	22.276	0.0100475	n.s.	0.0018331	0.339888	22.3602	0.00665845	n.s.	2.64068e-05	0.641418	22.6617	0.0029314	up	1.51167e-05	0.691993	22.7123	0.00195051	up	0.00133961	0.643315	22.6636	0.00539932	up	2	22.0223	22.0183	22.1837	22.2764	22.2634	22.3067
4267	sp|P61158|ARP3_HUMAN	ACTR3	Actin-related protein 3 OS=Homo sapiens OX=9606 GN=ACTR3 PE=1 SV=3	0.0035978	0.459546	18.2576	0.023954	n.s.	0.0710152	0.51158	18.7171	0.095799	n.s.	18.7691	5.54866e-05	7.98804e-05	sig	0.00686295	0.437674	18.6952	0.014707	n.s.	0.0104621	0.279903	18.5375	0.0185187	n.s.	0.000784323	1.01382	19.2714	0.00449692	up	0.00918166	1.08946	19.347	0.0163627	up	0.0140223	1.0277	19.2853	0.0223948	up	2	18.2305	18.2847	18.7116	18.7226	18.6276	18.9107
6410	sp|Q9P1U1|ARP3B_HUMAN	ACTR3B	Actin-related protein 3B OS=Homo sapiens OX=9606 GN=ACTR3B PE=2 SV=1	0.0296545	0.222958	17.5598	0.0641365	n.s.	0.00661219	0.439138	17.7827	0.0177214	n.s.	17.9989	4.86364e-06	8.90242e-06	sig	0.0021603	0.589972	18.1497	0.00790008	up	0.00201264	0.650046	18.2098	0.0069237	up	0.000508985	0.724482	18.2843	0.00393224	up	0.013112	0.761252	18.321	0.0212909	up	0.00207742	0.826484	18.3863	0.00653779	up	2	17.5732	17.5464	17.7458	17.8196	18.0322	17.9656
5381	sp|Q9H9F9|ARP5_HUMAN	ACTR5	Actin-related protein 5 OS=Homo sapiens OX=9606 GN=ACTR5 PE=1 SV=2	0.00353077	-0.315521	19.5739	0.0238623	n.s.	0.0143704	-0.148003	19.2584	0.028605	n.s.	19.4259	5.24123e-09	3.04915e-08	sig	0.00567974	-0.412737	19.1612	0.0131498	n.s.	0.00173903	-0.621073	18.9528	0.00647608	down	0.000190309	-0.766787	18.8071	0.00312776	down	0.000902708	-0.806886	18.767	0.00458784	down	8.41258e-05	-0.832297	18.7416	0.0027548	down	1	19.5664	19.5815	19.2756	19.2412	19.4422	19.4096
7711	sp|Q9GZN1|ARP6_HUMAN	ACTR6	Actin-related protein 6 OS=Homo sapiens OX=9606 GN=ACTR6 PE=1 SV=1	0.643103	0.0167017	17.3346	0.687579	n.s.	0.177383	-0.0815798	17.3513	0.209586	n.s.	17.253	0.0174602	0.0184393	sig	0.140759	-0.137654	17.197	0.163447	n.s.	0.954502	-0.00774091	17.3269	0.957826	n.s.	0.0501164	0.222352	17.557	0.0634808	n.s.	0.107562	0.197723	17.5323	0.125845	n.s.	0.225158	0.0794072	17.414	0.248182	n.s.	13	17.3042	17.365	17.3458	17.3569	17.2788	17.2272
7557	sp|Q9H981|ARP8_HUMAN	ACTR8	Actin-related protein 8 OS=Homo sapiens OX=9606 GN=ACTR8 PE=1 SV=2	0.0230258	0.282969	19.0723	0.0552901	n.s.	0.367049	0.0235583	19.3552	0.401164	n.s.	19.0958	2.53479e-05	3.91169e-05	sig	0.00251997	-0.203181	18.8691	0.00856671	n.s.	0.0719329	-0.0630622	19.0092	0.0882823	n.s.	0.0107773	-0.134835	18.9374	0.0184021	n.s.	0.065642	-0.229985	18.8423	0.0808315	n.s.	0.0109595	-0.124099	18.9482	0.0186543	n.s.	1	19.0824	19.0621	19.3977	19.3127	19.1135	19.0782
3812	sp|Q04771|ACVR1_HUMAN	ACVR1	Activin receptor type-1 OS=Homo sapiens OX=9606 GN=ACVR1 PE=1 SV=1	0.332713	0.0860057	14.121	0.391998	n.s.	0.0493451	0.438603	14.207	0.0712121	n.s.	14.5596	1.02688e-05	1.73386e-05	sig	0.0046377	1.1055	15.2265	0.011601	up	0.00993023	0.803032	14.924	0.0178439	up	0.00770204	0.788661	14.9096	0.0144251	up	0.0130645	0.801159	14.9221	0.0212378	up	0.041557	0.566263	14.6872	0.0544829	n.s.	7	14.0534	14.1886	14.2007	14.2133	14.4842	14.6349
4517	sp|P36896|ACV1B_HUMAN	ACVR1B	Activin receptor type-1B OS=Homo sapiens OX=9606 GN=ACVR1B PE=1 SV=1	0.00743282	0.359772	16.1148	0.031815	n.s.	0.0101009	0.245024	16.4745	0.022836	n.s.	16.3598	1.93172e-06	3.94606e-06	sig	0.00588995	0.673079	16.7878	0.0134102	up	0.000900099	0.89396	17.0087	0.00499445	up	0.00270538	0.912388	17.0271	0.00758121	up	0.0128845	1.02473	17.1395	0.0210441	up	0.00119055	1.03698	17.1517	0.0051359	up	2	16.1386	16.0909	16.4947	16.4544	16.3528	16.3668
3736	sp|Q13705|AVR2B_HUMAN	ACVR2B	Activin receptor type-2B OS=Homo sapiens OX=9606 GN=ACVR2B PE=1 SV=3	0.0194236	0.450372	17.777	0.0503174	n.s.	0.373502	0.0756937	18.2274	0.407598	n.s.	17.8527	1.12397e-05	1.88053e-05	sig	0.0271131	-0.500585	17.2764	0.0398756	n.s.	0.105855	-0.435947	17.3411	0.124879	n.s.	0.0126647	-0.554339	17.2227	0.0206578	n.s.	0.0127948	-0.55151	17.2255	0.0209358	n.s.	0.0152526	-0.5082	17.2688	0.0238777	n.s.	1	17.84	17.714	18.237	18.2178	17.8311	17.8743
5192	sp|Q03154|ACY1_HUMAN	ACY1	Aminoacylase-1 OS=Homo sapiens OX=9606 GN=ACY1 PE=1 SV=1	0.0133098	0.0595483	19.162	0.0414445	n.s.	0.000120811	0.201606	19.2216	0.00568544	n.s.	19.3636	1.76918e-06	3.65112e-06	sig	0.000668908	0.70134	19.8633	0.00506793	up	3.06122e-06	0.477559	19.6396	0.00191642	n.s.	0.0168268	0.273682	19.4357	0.0257415	n.s.	0.0324855	0.0945037	19.2565	0.0441095	n.s.	0.138469	-0.21164	18.9504	0.157716	n.s.	6	19.1625	19.1615	19.2146	19.2285	19.3614	19.3658
2403	sp|P07311|ACYP1_HUMAN	ACYP1	Acylphosphatase-1 OS=Homo sapiens OX=9606 GN=ACYP1 PE=1 SV=2	0.26882	0.141855	16.8325	0.328453	n.s.	0.0100298	0.620885	16.9744	0.0227287	up	17.4534	2.45124e-08	1.02076e-07	sig	0.000884354	1.26545	18.098	0.00554928	up	0.00134097	1.61951	18.452	0.00576749	up	9.0438e-05	1.62094	18.4535	0.0029625	up	2.03119e-06	1.73287	18.5654	0.00103292	up	0.00125555	1.81513	18.6477	0.00527674	up	2	16.8316	16.8335	16.8808	17.068	17.3908	17.5161
2063	sp|P00813|ADA_HUMAN	ADA	Adenosine deaminase OS=Homo sapiens OX=9606 GN=ADA PE=1 SV=3	0.0103722	0.540236	18.5881	0.0363615	n.s.	0.00478333	0.453778	19.1284	0.0147416	n.s.	19.0419	1.63103e-06	3.40585e-06	sig	0.0124743	0.484586	19.0727	0.021954	n.s.	0.0166687	0.435016	19.0231	0.0259501	n.s.	0.0477849	-0.489454	18.0987	0.0608038	n.s.	0.00688579	-0.89239	17.6957	0.0133142	down	0.0365272	-0.44858	18.1395	0.0487386	n.s.	6	18.5873	18.5889	19.0729	19.1838	19.0734	19.0104
4598	sp|Q9NZK5|ADA2_HUMAN	ADA2	Adenosine deaminase 2 OS=Homo sapiens OX=9606 GN=ADA2 PE=1 SV=2	0.0135069	-0.661377	16.3771	0.0417328	down	0.00488588	-0.498764	15.7157	0.0149112	n.s.	15.8783	7.68713e-07	1.78346e-06	sig	0.10822	0.0736794	16.4508	0.129078	n.s.	0.544782	-0.033627	16.3435	0.567564	n.s.	0.0571568	0.101153	16.4782	0.0709027	n.s.	0.0689044	-0.0906178	16.2865	0.0843379	n.s.	0.0343087	0.136943	16.514	0.0462424	n.s.	11	16.3524	16.4018	15.6421	15.7893	15.9031	15.8535
2472	sp|Q6DHV7|ADAL_HUMAN	ADAL	Adenosine deaminase-like protein OS=Homo sapiens OX=9606 GN=ADAL PE=1 SV=2	0.238227	0.180055	14.0249	0.297572	n.s.	0.0457353	0.342011	14.2049	0.0670324	n.s.	14.3669	3.00163e-06	5.81167e-06	sig	0.0162412	1.02765	15.0525	0.0266576	up	0.00278241	1.09769	15.1226	0.00809353	up	0.00312374	1.27233	15.2972	0.00823873	up	0.00204204	1.43425	15.4591	0.0064358	up	0.00789103	1.39736	15.4222	0.014778	up	7	13.9705	14.0792	14.1113	14.2986	14.3141	14.4197
6097	sp|O14672|ADA10_HUMAN	ADAM10	Disintegrin and metalloproteinase domain-containing protein 10 OS=Homo sapiens OX=9606 GN=ADAM10 PE=1 SV=1	0.0625721	0.280513	19.0191	0.105677	n.s.	0.0287969	0.46308	19.2996	0.0470139	n.s.	19.4822	0.00656593	0.00713096	sig	0.0447651	0.65868	19.6778	0.0599247	n.s.	0.109303	0.293035	19.3121	0.128596	n.s.	0.589248	0.0500861	19.0692	0.610651	n.s.	0.038695	0.28887	19.3079	0.0511342	n.s.	0.134965	0.287076	19.3062	0.15405	n.s.	4	19.0732	18.9649	19.3495	19.2496	19.5415	19.4228
6098	sp|O14672|ADA10_HUMAN	ADAM10	Disintegrin and metalloproteinase domain-containing protein 10 OS=Homo sapiens OX=9606 GN=ADAM10 PE=1 SV=1	0.0625721	0.280513	19.0191	0.105677	n.s.	0.0287969	0.46308	19.2996	0.0470139	n.s.	19.4822	0.00656593	0.00713096	sig	0.0447651	0.65868	19.6778	0.0599247	n.s.	0.109303	0.293035	19.3121	0.128596	n.s.	0.589248	0.0500861	19.0692	0.610651	n.s.	0.038695	0.28887	19.3079	0.0511342	n.s.	0.134965	0.287076	19.3062	0.15405	n.s.	4	19.0732	18.9649	19.3495	19.2496	19.5415	19.4228
1259	sp|O75078|ADA11_HUMAN	ADAM11	Disintegrin and metalloproteinase domain-containing protein 11 OS=Homo sapiens OX=9606 GN=ADAM11 PE=2 SV=3	0.0533089	0.721622	14.2438	0.094495	n.s.	0.0101928	1.69528	14.9654	0.0229362	up	15.9391	4.45952e-08	1.67547e-07	sig	0.0164704	1.45268	15.6965	0.0269621	up	0.0188964	1.40637	15.6502	0.0286545	up	0.00597142	2.21849	16.4623	0.012101	up	0.00400886	2.71164	16.9555	0.00935149	up	0.00340905	2.97316	17.217	0.00854486	up	2	14.4159	14.0717	14.9423	14.9886	15.9274	15.9508
4716	sp|Q13444|ADA15_HUMAN	ADAM15	Disintegrin and metalloproteinase domain-containing protein 15 OS=Homo sapiens OX=9606 GN=ADAM15 PE=1 SV=4	0.0518428	0.123785	17.4688	0.0927014	n.s.	0.00272661	0.575851	17.5926	0.011321	n.s.	18.0447	8.2775e-08	2.78497e-07	sig	0.196645	-0.0351725	17.4336	0.221469	n.s.	0.141266	-0.071448	17.3974	0.162572	n.s.	0.0100015	-0.185564	17.2833	0.0174054	n.s.	0.00505389	-0.252924	17.2159	0.010836	n.s.	0.0211063	-0.336632	17.1322	0.0310419	n.s.	1	17.4515	17.4861	17.5689	17.6163	18.02	18.0694
4358	sp|P78536|ADA17_HUMAN	ADAM17	Disintegrin and metalloproteinase domain-containing protein 17 OS=Homo sapiens OX=9606 GN=ADAM17 PE=1 SV=1	0.0244107	0.397704	16.5316	0.0573254	n.s.	0.480326	0.0689423	16.9293	0.512716	n.s.	16.6005	2.26601e-07	6.30702e-07	sig	0.0612036	0.193069	16.7247	0.0784091	n.s.	0.0335724	-0.225333	16.3063	0.0458577	n.s.	0.00885966	-0.452153	16.0795	0.0159566	n.s.	0.00584686	-0.571167	15.9604	0.0119128	n.s.	0.00495591	-0.597569	15.934	0.0107432	down	1	16.5736	16.4896	16.9767	16.882	16.6688	16.5323
3196	sp|Q9P0K1|ADA22_HUMAN	ADAM22	Disintegrin and metalloproteinase domain-containing protein 22 OS=Homo sapiens OX=9606 GN=ADAM22 PE=1 SV=1	0.00169219	0.346685	15.7093	0.0204004	n.s.	0.000375844	1.20298	16.056	0.00672634	up	16.9123	1.50998e-11	5.62664e-10	sig	8.8667e-05	1.20235	16.9116	0.00370644	up	9.75392e-05	1.09321	16.8025	0.00323093	up	9.60493e-05	0.849132	16.5584	0.00297027	up	0.000421569	0.792205	16.5015	0.00360125	up	0.000249681	0.903954	16.6132	0.0032779	up	2	15.7012	15.7174	16.0677	16.0442	16.8904	16.9341
2669	sp|Q13443|ADAM9_HUMAN	ADAM9	Disintegrin and metalloproteinase domain-containing protein 9 OS=Homo sapiens OX=9606 GN=ADAM9 PE=1 SV=1	0.000316135	1.58904	16.7357	0.0173707	up	6.27356e-06	1.95497	18.3248	0.00414031	up	18.6907	1.50085e-07	4.50517e-07	sig	9.35277e-05	1.83616	18.5719	0.00373186	up	9.58639e-05	1.7608	18.4965	0.00323093	up	0.000376094	1.7147	18.4504	0.00365316	up	0.00294553	1.63863	18.3743	0.00784719	up	0.0354853	0.712903	17.4486	0.0476278	up	5	16.7329	16.7385	18.2966	18.3529	18.6867	18.6947
8340	sp|Q8TE58|ATS15_HUMAN	ADAMTS15	A disintegrin and metalloproteinase with thrombospondin motifs 15 OS=Homo sapiens OX=9606 GN=ADAMTS15 PE=2 SV=1	0.19088	0.325604	11.9927	0.248956	n.s.	0.597821	0.0947206	12.3183	0.626847	n.s.	12.0874	0.451502	0.453127	n.s.	0.10419	0.178622	12.1713	0.124823	n.s.	0.398776	0.188623	12.1813	0.424298	n.s.	0.0174498	0.308939	12.3017	0.0265074	n.s.	0.0853858	0.295587	12.2883	0.101984	n.s.	0.10127	0.17433	12.167	0.118854	n.s.	13	11.9597	12.0257	12.1544	12.4822	12.2363	11.9386
5039	sp|O75689|ADAP1_HUMAN	ADAP1	Arf-GAP with dual PH domain-containing protein 1 OS=Homo sapiens OX=9606 GN=ADAP1 PE=1 SV=2	0.0326681	0.57175	15.0896	0.0680777	n.s.	0.0212407	0.440783	15.6613	0.037725	n.s.	15.5304	5.63378e-06	1.01509e-05	sig	0.0244842	0.658355	15.7479	0.0367029	up	0.00994284	0.646888	15.7365	0.0178591	up	0.00374459	0.953362	16.0429	0.00913173	up	0.005349	1.08929	16.1789	0.0112457	up	0.00249692	1.29257	16.3822	0.00719289	up	2	15.034	15.1451	15.7516	15.5711	15.5647	15.4961
6476	sp|P55265|DSRAD_HUMAN	ADAR	Double-stranded RNA-specific adenosine deaminase OS=Homo sapiens OX=9606 GN=ADAR PE=1 SV=4	0.018278	-0.30758	21.1528	0.0488883	n.s.	0.00611185	-0.625569	20.8452	0.0169528	down	20.5272	0.000121296	0.000163461	sig	0.013058	-0.583642	20.5692	0.0227639	n.s.	0.00419872	-0.660675	20.4921	0.0102305	down	0.00440447	-0.365418	20.7874	0.0100307	n.s.	0.0312827	-0.623826	20.529	0.0427166	down	0.000552871	-0.769282	20.3835	0.00395595	down	3	21.1691	21.1365	20.8841	20.8063	20.4809	20.5736
876	sp|Q9NS39|RED2_HUMAN	ADARB2	Double-stranded RNA-specific editase B2 OS=Homo sapiens OX=9606 GN=ADARB2 PE=1 SV=1	0.0950432	-0.486354	14.9197	0.144023	n.s.	0.108503	-0.347879	14.4334	0.136248	n.s.	14.5718	5.13943e-09	3.00592e-08	sig	0.00031138	1.71773	16.6374	0.00425543	up	4.06473e-05	2.1197	17.0394	0.00323093	up	0.000109193	1.90113	16.8208	0.00306204	up	0.000170961	2.47589	17.3956	0.00307065	up	1.8115e-05	2.4042	17.3239	0.00216563	up	7	14.9109	14.9285	14.5948	14.2719	14.6965	14.4471
4815	sp|Q9BUB4|ADAT1_HUMAN	ADAT1	tRNA-specific adenosine deaminase 1 OS=Homo sapiens OX=9606 GN=ADAT1 PE=1 SV=1	0.00483081	0.572264	14.4293	0.0265066	n.s.	0.017111	0.661439	15.0016	0.0323612	up	15.0908	4.97784e-05	7.23615e-05	sig	0.0202572	0.943675	15.373	0.0314462	up	0.0105022	1.06331	15.4926	0.0185669	up	0.000121919	1.23292	15.6622	0.00308982	up	0.0014303	1.13827	15.5676	0.00543036	up	0.00490871	1.01076	15.4401	0.01068	up	2	14.441	14.4176	14.9634	15.0398	15.1776	15.0039
5983	sp|Q7Z6V5|ADAT2_HUMAN	ADAT2	tRNA-specific adenosine deaminase 2 OS=Homo sapiens OX=9606 GN=ADAT2 PE=1 SV=1	0.0109964	-0.678037	15.4012	0.0373842	down	0.00755771	-0.914396	14.7231	0.0191166	down	14.4868	5.2418e-06	9.51405e-06	sig	0.0165613	-0.788833	14.6123	0.027075	down	0.00757362	-0.963613	14.4375	0.0148433	down	0.00618628	-0.916612	14.4845	0.0123826	down	0.00936464	-1.04742	14.3537	0.016593	down	0.00459925	-1.19714	14.204	0.0102634	down	9	15.3296	15.4727	14.7183	14.7279	14.4511	14.5225
2003	sp|Q96EY9|ADAT3_HUMAN	ADAT3	Probable inactive tRNA-specific adenosine deaminase-like protein 3 OS=Homo sapiens OX=9606 GN=ADAT3 PE=1 SV=1	0.465296	-0.0917783	14.3632	0.520596	n.s.	0.536064	-0.19047	14.2714	0.56703	n.s.	14.1727	0.0358116	0.0372105	sig	0.0100511	-0.770204	13.593	0.0189431	down	0.0160416	-1.20422	13.159	0.0252191	down	0.670179	-0.0751678	14.288	0.688742	n.s.	0.570654	-0.202374	14.1608	0.590532	n.s.	0.178694	-1.02622	13.337	0.199898	n.s.	3	14.316	14.4104	14.1804	14.3625	13.9199	14.4255
2407	sp|Q86TW2|ADCK1_HUMAN	ADCK1	AarF domain-containing protein kinase 1 OS=Homo sapiens OX=9606 GN=ADCK1 PE=1 SV=2	0.138748	0.234694	13.9963	0.192682	n.s.	0.0373761	0.767507	14.231	0.0573582	n.s.	14.7638	3.29006e-06	6.30655e-06	sig	0.0105785	1.00539	15.0017	0.0196297	up	0.0127137	1.29371	15.29	0.0212616	up	0.00476894	1.60622	15.6026	0.010528	up	0.00428335	1.55404	15.5504	0.0097486	up	0.0103477	1.29587	15.2922	0.0178792	up	2	14.0933	13.8993	14.2177	14.2443	14.6459	14.8818
2016	sp|Q3MIX3|ADCK5_HUMAN	ADCK5	Uncharacterized aarF domain-containing protein kinase 5 OS=Homo sapiens OX=9606 GN=ADCK5 PE=1 SV=3	0.00188577	0.3757	14.4569	0.0204497	n.s.	0.000293944	1.06394	14.8326	0.00648102	up	15.5208	1.9214e-10	2.70948e-09	sig	0.002039	1.3186	15.7755	0.0077312	up	0.000194553	1.5284	15.9853	0.00344343	up	0.000510524	1.78757	16.2445	0.00393628	up	0.000149243	1.89484	16.3517	0.00295469	up	0.000128823	1.64113	16.098	0.00299135	up	2	14.473	14.4408	14.8299	14.8353	15.5123	15.5294
438	sp|Q08462|ADCY2_HUMAN	ADCY2	Adenylate cyclase type 2 OS=Homo sapiens OX=9606 GN=ADCY2 PE=1 SV=5	0.105636	-0.0922133	17.0699	0.156212	n.s.	0.0123899	-0.788154	16.9777	0.0259949	down	16.2817	1.46123e-08	6.70862e-08	sig	0.000174424	-2.37837	14.6915	0.00383688	down	0.000221803	-3.07799	13.9919	0.00349625	down	0.00456269	-3.31749	13.7524	0.0102426	down	0.000398754	-1.53531	15.5346	0.00354289	down	0.00149318	-0.839275	16.2306	0.00565165	down	9	17.0398	17.1	16.9901	16.9652	16.1985	16.365
1543	sp|O60266|ADCY3_HUMAN	ADCY3	Adenylate cyclase type 3 OS=Homo sapiens OX=9606 GN=ADCY3 PE=1 SV=3	0.0186782	0.704023	12.6059	0.0492425	up	0.00245265	1.24753	13.3099	0.010752	up	13.8534	0.000982138	0.00115802	sig	0.00454212	0.8702	13.4761	0.0114848	up	0.0301587	0.732252	13.3382	0.0419301	up	0.175017	-0.18914	12.4168	0.195532	n.s.	0.178375	-0.291182	12.3147	0.199748	n.s.	0.791702	-0.125161	12.4808	0.802846	n.s.	6	12.5549	12.6569	13.2267	13.3931	13.8184	13.8885
2214	sp|O43306|ADCY6_HUMAN	ADCY6	Adenylate cyclase type 6 OS=Homo sapiens OX=9606 GN=ADCY6 PE=1 SV=2	0.00576712	0.359719	16.432	0.0281897	n.s.	0.000912154	1.09793	16.7917	0.00759327	up	17.5299	3.45514e-10	4.10298e-09	sig	0.000390834	1.55083	17.9829	0.00444889	up	0.000333696	1.65297	18.085	0.00375284	up	0.00110813	1.35078	17.7828	0.00506501	up	0.00044433	1.41928	17.8513	0.00364038	up	0.000824763	1.31705	17.7491	0.00450234	up	2	16.409	16.4551	16.8066	16.7769	17.5061	17.5538
2424	sp|O60503|ADCY9_HUMAN	ADCY9	Adenylate cyclase type 9 OS=Homo sapiens OX=9606 GN=ADCY9 PE=1 SV=4	0.000742797	1.19044	15.5146	0.0180316	up	0.000259013	1.94246	16.705	0.00635981	up	17.4571	2.79871e-10	3.56795e-09	sig	0.000687455	1.96486	17.4795	0.00511473	up	0.00109061	1.80777	17.3224	0.00537775	up	0.000297457	1.80916	17.3238	0.00348	up	0.00035858	1.97203	17.4866	0.00344702	up	0.000349632	1.81686	17.3315	0.00353718	up	2	15.5456	15.4837	16.6952	16.7149	17.4526	17.4616
6018	sp|P35611|ADDA_HUMAN	ADD1	Alpha-adducin OS=Homo sapiens OX=9606 GN=ADD1 PE=1 SV=2	0.0137367	0.0653492	20.243	0.0420577	n.s.	0.0798802	0.117564	20.3083	0.105534	n.s.	20.3605	1.845e-05	2.9336e-05	sig	0.0239048	0.368066	20.611	0.0359466	n.s.	0.0457501	0.476987	20.72	0.0596815	n.s.	0.000566703	0.64755	20.8905	0.00402793	up	0.00101774	0.591195	20.8342	0.0047998	up	0.000984555	0.70378	20.9468	0.00479519	up	7	20.2414	20.2445	20.3007	20.3159	20.3252	20.3959
2944	sp|P35612|ADDB_HUMAN	ADD2	Beta-adducin OS=Homo sapiens OX=9606 GN=ADD2 PE=1 SV=3	0.0283287	-0.205343	20.4748	0.0624416	n.s.	0.0609804	0.117025	20.2695	0.0845179	n.s.	20.5918	4.86041e-09	2.87206e-08	sig	0.00447936	0.633994	21.1088	0.0113894	up	0.000617836	0.734485	21.2093	0.00436845	up	0.00323371	0.878963	21.3538	0.00841778	up	0.00059346	1.0046	21.4794	0.00395523	up	0.000860676	1.07757	21.5524	0.00455079	up	7	20.4929	20.4567	20.2998	20.2391	20.6161	20.5675
2303	sp|Q9UEY8|ADDG_HUMAN	ADD3	Gamma-adducin OS=Homo sapiens OX=9606 GN=ADD3 PE=1 SV=1	0.167328	0.0798202	21.4886	0.224299	n.s.	0.0112941	0.239705	21.5684	0.0244465	n.s.	21.7283	2.75269e-08	1.12729e-07	sig	0.236717	-0.0331315	21.4555	0.26263	n.s.	0.000509219	-0.240689	21.2479	0.00415438	n.s.	0.00847674	-0.897774	20.5908	0.0154342	down	5.08023e-05	-1.0308	20.4578	0.00276217	down	0.00224258	-1.058	20.4306	0.00680965	down	1	21.4888	21.4884	21.606	21.5309	21.754	21.7026
5047	sp|Q8IWK6|AGRA3_HUMAN	ADGRA3	Adhesion G protein-coupled receptor A3 OS=Homo sapiens OX=9606 GN=ADGRA3 PE=1 SV=2	0.978286	-0.00260434	14.9863	0.981352	n.s.	0.154993	0.203271	14.9837	0.185823	n.s.	15.1895	6.88269e-05	9.72871e-05	sig	0.0257666	0.569025	15.5553	0.0382802	n.s.	0.0233116	0.637064	15.6233	0.0339845	up	0.939156	-0.00934128	14.9769	0.94429	n.s.	0.662293	0.0434697	15.0297	0.680314	n.s.	0.405457	0.111654	15.0979	0.428349	n.s.	6	15.071	14.9016	14.9874	14.9799	15.2227	15.1564
535	sp|O14514|AGRB1_HUMAN	ADGRB1	Adhesion G protein-coupled receptor B1 OS=Homo sapiens OX=9606 GN=ADGRB1 PE=1 SV=2	0.00981645	-0.85981	16.0591	0.0354036	down	0.000149126	-2.06842	15.1993	0.00584529	down	13.9906	2.78488e-09	1.88678e-08	sig	0.000142328	-2.64198	13.4171	0.00377571	down	0.000123706	-3.25142	12.8077	0.00326129	down	0.00362132	-1.94559	14.1135	0.00894211	down	0.000147535	-1.53076	14.5283	0.00295469	down	0.000368134	-1.10539	14.9537	0.00361192	down	3	16.0636	16.0545	15.285	15.1136	13.9658	14.0155
602	sp|Q9Y653|AGRG1_HUMAN	ADGRG1	Adhesion G-protein coupled receptor G1 OS=Homo sapiens OX=9606 GN=ADGRG1 PE=1 SV=2	0.000420985	3.04488	14.0517	0.017631	up	0.00128191	2.05865	17.0966	0.0084966	up	16.1104	1.29014e-10	2.08083e-09	sig	0.000586009	1.85896	15.9107	0.00485819	up	0.00074677	2.98043	17.0321	0.00463266	up	4.21221e-06	3.24768	17.2994	0.00237789	up	5.45265e-06	3.84065	17.8924	0.00133268	up	3.49897e-05	4.07312	18.1248	0.00241145	up	2	14.0458	14.0576	17.0344	17.1588	16.0368	16.1839
6934	sp|O94910|AGRL1_HUMAN	ADGRL1	Adhesion G protein-coupled receptor L1 OS=Homo sapiens OX=9606 GN=ADGRL1 PE=1 SV=1	0.0166755	-0.393202	17.5395	0.046472	n.s.	0.186286	-0.201314	17.1463	0.218997	n.s.	17.3382	0.000422375	0.000522903	sig	0.125749	0.120081	17.6596	0.147623	n.s.	0.170792	0.0891247	17.6287	0.193031	n.s.	0.19441	-0.0737444	17.4658	0.215664	n.s.	0.878254	-0.00909752	17.5304	0.886767	n.s.	0.794935	-0.0119698	17.5276	0.805841	n.s.	7	17.5012	17.5779	17.1806	17.112	17.244	17.4324
2738	sp|O95490|AGRL2_HUMAN	ADGRL2	Adhesion G protein-coupled receptor L2 OS=Homo sapiens OX=9606 GN=ADGRL2 PE=1 SV=2	0.931893	-0.0175216	16.8576	0.942141	n.s.	0.622224	0.102041	16.8401	0.650524	n.s.	16.9597	0.000472128	0.000580178	sig	0.0407185	1.0714	17.929	0.0553913	n.s.	0.0313249	1.18745	18.0451	0.0432732	up	0.0602655	0.682689	17.5403	0.0743217	n.s.	0.0790608	0.631435	17.4891	0.0952188	n.s.	0.0634537	0.658377	17.516	0.0783429	n.s.	2	17.0117	16.7036	16.936	16.7442	17.0465	16.8729
1818	sp|Q9HAR2|AGRL3_HUMAN	ADGRL3	Adhesion G protein-coupled receptor L3 OS=Homo sapiens OX=9606 GN=ADGRL3 PE=1 SV=2	0.000956393	1.38664	14.8784	0.0183947	up	0.000841113	1.54732	16.265	0.00751589	up	16.4257	7.43929e-09	3.92629e-08	sig	0.00139958	2.17297	17.0514	0.006521	up	0.00149374	2.17799	17.0564	0.00604771	up	0.00199996	2.28215	17.1606	0.00654912	up	0.000282543	2.51891	17.3973	0.00328746	up	0.000390735	2.60417	17.4826	0.00363724	up	2	14.8363	14.9205	16.2733	16.2568	16.4413	16.4101
3954	sp|Q8WXG9|AGRV1_HUMAN	ADGRV1	Adhesion G-protein coupled receptor V1 OS=Homo sapiens OX=9606 GN=ADGRV1 PE=1 SV=2	0.00304239	-1.01049	16.0936	0.0228034	down	0.00371812	-0.838757	15.0831	0.0129527	down	15.2548	6.86864e-06	1.20862e-05	sig	0.00111666	-1.38886	14.7047	0.00601346	down	0.00163695	-1.32276	14.7708	0.00629513	down	0.00050412	-1.52588	14.5677	0.00390957	down	0.00735925	-1.57248	14.5211	0.0139214	down	0.00937154	-1.76982	14.3237	0.0166359	down	9	16.0606	16.1266	15.1282	15.038	15.2156	15.2941
6730	sp|P11766|ADHX_HUMAN	ADH5	Alcohol dehydrogenase class-3 OS=Homo sapiens OX=9606 GN=ADH5 PE=1 SV=4	0.0271694	-0.311983	20.8587	0.061127	n.s.	0.00209417	-0.358186	20.5467	0.009945	n.s.	20.5005	2.09128e-06	4.23994e-06	sig	0.00387227	-0.340003	20.5187	0.0104901	n.s.	0.00229369	-0.325961	20.5327	0.00734923	n.s.	0.482412	0.0162294	20.8749	0.505203	n.s.	0.00508443	0.0745706	20.9333	0.0108799	n.s.	0.00281027	-0.192247	20.6665	0.00767981	n.s.	13	20.8628	20.8547	20.4944	20.5991	20.5164	20.4846
2374	sp|Q9BV57|MTND_HUMAN	ADI1	1,2-dihydroxy-3-keto-5-methylthiopentene dioxygenase OS=Homo sapiens OX=9606 GN=ADI1 PE=1 SV=1	0.0107851	0.515028	17.6609	0.0369336	n.s.	0.0179143	0.652732	18.176	0.0333692	up	18.3137	1.01433e-06	2.27114e-06	sig	0.0267884	0.430396	18.0913	0.0394929	n.s.	0.0457775	0.245521	17.9064	0.0597083	n.s.	0.0477848	-0.412193	17.2487	0.0608038	n.s.	0.0356241	-0.582757	17.0782	0.0476734	n.s.	0.0105108	-0.831382	16.8295	0.0180684	down	1	17.713	17.6089	18.162	18.1899	18.3853	18.242
2575	sp|P55263|ADK_HUMAN	ADK	Adenosine kinase OS=Homo sapiens OX=9606 GN=ADK PE=1 SV=2	0.0260573	0.243555	19.295	0.0595418	n.s.	0.00668531	0.646403	19.5386	0.0178062	up	19.9414	2.28902e-09	1.62735e-08	sig	0.00119507	1.2135	20.5085	0.00613613	up	0.000812647	1.26963	20.5646	0.00477547	up	0.000702707	1.43041	20.7254	0.00434444	up	0.00149529	1.35476	20.6498	0.00552756	up	0.00136922	1.305	20.6	0.00542973	up	2	19.2605	19.3295	19.559	19.5181	19.901	19.9818
6565	sp|Q9H2P0|ADNP_HUMAN	ADNP	Activity-dependent neuroprotector homeobox protein OS=Homo sapiens OX=9606 GN=ADNP PE=1 SV=1	0.863748	0.0115212	18.4802	0.883269	n.s.	0.632208	-0.0184113	18.4917	0.660243	n.s.	18.4618	0.00012393	0.000166699	sig	0.00714876	0.304033	18.7842	0.0151103	n.s.	0.0131421	0.418605	18.8988	0.0217562	n.s.	0.974035	-0.000936752	18.4792	0.976068	n.s.	0.985507	-0.000589443	18.4796	0.987334	n.s.	0.268815	0.104255	18.5844	0.292168	n.s.	4	18.4553	18.5051	18.5454	18.438	18.4402	18.4833
4758	sp|Q6IQ32|ADNP2_HUMAN	ADNP2	Activity-dependent neuroprotector homeobox protein 2 OS=Homo sapiens OX=9606 GN=ADNP2 PE=1 SV=1	0.0213311	-0.38539	17.2703	0.0530942	n.s.	0.000213562	-0.91138	16.8849	0.00604775	down	16.3589	0.000341706	0.00042968	sig	0.000114448	-1.07935	16.191	0.00377571	down	0.00607642	-0.904926	16.3654	0.0128836	down	0.0282943	-1.144	16.1263	0.0390368	down	0.0233285	-1.28861	15.9817	0.0334463	down	0.00491024	-1.17311	16.0972	0.01068	down	3	17.2659	17.2748	16.942	16.8279	16.3715	16.3464
4873	sp|Q96SZ5|AEDO_HUMAN	ADO	2-aminoethanethiol dioxygenase OS=Homo sapiens OX=9606 GN=ADO PE=1 SV=2	0.0489323	0.143944	17.7995	0.0891152	n.s.	0.0288048	0.219806	17.9435	0.0470173	n.s.	18.0193	1.73132e-08	7.6606e-08	sig	0.022116	0.213917	18.0134	0.0338163	n.s.	0.00845896	0.282094	18.0816	0.0159947	n.s.	0.00154072	0.826475	18.626	0.00578606	up	0.00101223	0.789984	18.5895	0.00478966	up	0.000897052	0.753381	18.5529	0.00461698	up	7	17.8198	17.7793	17.9173	17.9696	17.987	18.0517
7513	sp|Q9BRR6|ADPGK_HUMAN	ADPGK	ADP-dependent glucokinase OS=Homo sapiens OX=9606 GN=ADPGK PE=1 SV=1	0.0955944	-0.217688	18.7728	0.144579	n.s.	0.200668	-0.117028	18.5551	0.233774	n.s.	18.6558	0.0052135	0.00571818	sig	0.340561	-0.0825854	18.6902	0.367743	n.s.	0.138219	-0.101777	18.671	0.159302	n.s.	0.0331948	0.208267	18.9811	0.0446714	n.s.	0.287384	0.161521	18.9343	0.311137	n.s.	0.660701	0.0198285	18.7926	0.676829	n.s.	13	18.7339	18.8117	18.6164	18.4938	18.6072	18.7043
7082	sp|P54922|ADPRH_HUMAN	ADPRH	[Protein ADP-ribosylarginine] hydrolase OS=Homo sapiens OX=9606 GN=ADPRH PE=1 SV=1	0.064246	-0.222487	17.7111	0.1076	n.s.	0.0162742	-0.358555	17.4886	0.031284	n.s.	17.3525	1.46152e-06	3.09526e-06	sig	0.0169212	-0.349331	17.3618	0.0275072	n.s.	0.00619177	-0.619827	17.0913	0.0130294	down	0.0194545	-0.395204	17.3159	0.028863	n.s.	0.00643452	-0.623402	17.0877	0.012701	down	0.00596066	-0.757417	16.9537	0.0121361	down	1	17.6655	17.7567	17.4508	17.5265	17.3446	17.3605
2434	sp|Q3LIE5|ADPRM_HUMAN	ADPRM	Manganese-dependent ADP-ribose/CDP-alcohol diphosphatase OS=Homo sapiens OX=9606 GN=ADPRM PE=1 SV=1	0.556169	-0.124147	15.6198	0.606564	n.s.	0.239116	-0.359564	15.4957	0.273551	n.s.	15.2602	0.000106859	0.000145366	sig	0.494279	-0.160298	15.4595	0.518825	n.s.	0.81184	0.056844	15.6766	0.823267	n.s.	0.0555147	0.786169	16.406	0.0692069	n.s.	0.0509123	0.790006	16.4098	0.0649361	n.s.	0.0617751	0.710911	16.3307	0.0764998	n.s.	7	15.797	15.4426	15.4957	15.4957	15.3851	15.1353
4723	sp|Q9NX46|ADPRS_HUMAN	ADPRS	ADP-ribose glycohydrolase ARH3 OS=Homo sapiens OX=9606 GN=ADPRS PE=1 SV=1	0.842406	-0.0377835	18.7695	0.865221	n.s.	0.72622	0.027948	18.7317	0.748833	n.s.	18.7975	0.000113547	0.00015369	sig	0.00924131	0.536003	19.3055	0.017847	n.s.	0.0141127	0.706366	19.4759	0.0229288	up	0.00813826	0.696877	19.4664	0.0150075	up	0.00620135	0.707637	19.4772	0.0124001	up	0.0191758	0.653303	19.4228	0.0287309	up	2	18.8203	18.7188	18.5722	18.8913	18.8448	18.7501
8109	sp|Q16186|ADRM1_HUMAN	ADRM1	Proteasomal ubiquitin receptor ADRM1 OS=Homo sapiens OX=9606 GN=ADRM1 PE=1 SV=2	0.129921	0.293404	18.5911	0.183102	n.s.	0.902322	0.012825	18.8845	0.911923	n.s.	18.6039	0.221971	0.224254	n.s.	0.651583	0.0563994	18.6475	0.670907	n.s.	0.673705	-0.0785544	18.5125	0.69179	n.s.	0.672828	0.0165665	18.6076	0.691218	n.s.	0.217829	-0.0814159	18.5097	0.239951	n.s.	0.516893	0.0404389	18.6315	0.53799	n.s.	5	18.6157	18.5665	18.9994	18.7696	18.693	18.5149
6311	sp|P30566|PUR8_HUMAN	ADSL	Adenylosuccinate lyase OS=Homo sapiens OX=9606 GN=ADSL PE=1 SV=2	0.00915786	-0.195306	20.3075	0.0344247	n.s.	0.00214123	-0.52022	20.1122	0.0100364	n.s.	19.7873	1.50522e-07	4.51358e-07	sig	0.00130293	-0.522994	19.7845	0.00633166	n.s.	0.00116894	-0.682181	19.6253	0.00550975	down	0.0154974	-0.441559	19.8659	0.024098	n.s.	0.00389609	-0.634478	19.673	0.00918007	down	0.000452674	-0.86643	19.4411	0.00376782	down	3	20.3259	20.2891	20.1084	20.116	19.8028	19.7717
6726	sp|Q8N142|PURA1_HUMAN	ADSS1	Adenylosuccinate synthetase isozyme 1 OS=Homo sapiens OX=9606 GN=ADSS1 PE=1 SV=1	0.166998	-0.124389	19.7412	0.22396	n.s.	0.0125801	-0.288807	19.6168	0.0262631	n.s.	19.4524	2.763e-07	7.44814e-07	sig	0.00154694	-0.541994	19.1992	0.00684055	n.s.	0.00171872	-0.512676	19.2285	0.00643448	n.s.	0.00197585	-0.580747	19.1605	0.00652795	n.s.	0.00164608	-0.636793	19.1044	0.00577766	down	0.00178125	-0.753301	18.9879	0.00604116	down	1	19.7205	19.762	19.5622	19.6714	19.4777	19.4271
2749	sp|P30520|PURA2_HUMAN	ADSS2	Adenylosuccinate synthetase isozyme 2 OS=Homo sapiens OX=9606 GN=ADSS2 PE=1 SV=3	0.350011	-0.0422285	21.8217	0.409088	n.s.	0.00553566	-0.443287	21.7795	0.0159429	n.s.	21.3784	3.27536e-08	1.30667e-07	sig	0.00253306	-0.956355	20.8654	0.00857254	down	0.00524838	-1.11919	20.7025	0.011718	down	0.00348643	-1.18845	20.6333	0.00876614	down	0.000747278	-1.34222	20.4795	0.00425417	down	0.00164171	-1.47786	20.3439	0.00590619	down	1	21.8548	21.7887	21.7908	21.7682	21.3808	21.3761
1526	sp|Q8IUX7|AEBP1_HUMAN	AEBP1	Adipocyte enhancer-binding protein 1 OS=Homo sapiens OX=9606 GN=AEBP1 PE=1 SV=1	0.048581	-1.19726	14.6724	0.0885732	n.s.	0.00266511	-1.78011	13.4752	0.0112145	down	12.8923	1.87918e-05	2.98193e-05	sig	0.00820546	-2.16165	12.5108	0.0165573	down	0.00180102	-2.23155	12.4409	0.00660155	down	0.00232649	-2.6597	12.0127	0.00702877	down	0.000772619	-2.78631	11.8861	0.00429705	down	0.0110081	-2.51253	12.1599	0.0186964	down	9	14.5955	14.7494	13.7381	13.2122	12.8417	12.9429
907	sp|Q8N556-2|AFAP1-2_HUMAN	AFAP1	Isoform of Q8N556, Isoform 2 of Actin filament-associated protein 1 OS=Homo sapiens OX=9606 GN=AFAP1 PE=1 SV=2	0.00146903	1.49027	17.3681	0.0199927	up	0.000109224	2.40778	18.8584	0.00568544	up	19.7759	3.02608e-07	8.0296e-07	sig	0.000159525	2.60389	19.972	0.00382021	up	0.000331819	2.87274	20.2408	0.00375284	up	0.00404705	2.78356	20.1516	0.00956969	up	0.00817319	3.04836	20.4164	0.0150456	up	0.000325388	4.33706	21.7051	0.00349433	up	2	17.3836	17.3526	18.8033	18.9134	19.756	19.7957
770	sp|Q8TED9|AF1L1_HUMAN	AFAP1L1	Actin filament-associated protein 1-like 1 OS=Homo sapiens OX=9606 GN=AFAP1L1 PE=1 SV=2	0.00622383	1.21325	11.9317	0.0291549	up	0.000290968	2.10071	13.145	0.00644829	up	14.0324	2.6688e-05	4.09655e-05	sig	0.0110862	1.02508	12.9568	0.0202751	up	0.0763141	0.440564	12.3723	0.0930646	n.s.	0.135785	0.335995	12.2677	0.154435	n.s.	0.348546	-0.483098	11.4486	0.371814	n.s.	0.00154661	-0.79103	11.1407	0.00574496	down	5	11.9113	11.9521	13.051	13.2389	14.0619	14.0029
573	sp|Q8N4X5|AF1L2_HUMAN	AFAP1L2	Actin filament-associated protein 1-like 2 OS=Homo sapiens OX=9606 GN=AFAP1L2 PE=1 SV=1	0.0595513	-0.35291	15.301	0.102132	n.s.	0.0464117	-0.981107	14.9481	0.0678392	n.s.	14.3199	7.10138e-07	1.66961e-06	sig	0.00126203	-2.46686	12.8342	0.00625883	down	0.00158586	-2.77198	12.529	0.00621196	down	0.00306171	-2.03039	13.2706	0.00812664	down	0.00117147	-2.51195	12.7891	0.00502717	down	0.00682198	-2.74925	12.5518	0.0133249	down	1	15.2309	15.3712	15.0048	14.8914	14.1124	14.5274
5410	sp|P55196-1|AFAD-1_HUMAN	AFDN	Isoform of P55196, Isoform 2 of Afadin OS=Homo sapiens OX=9606 GN=AFDN PE=1 SV=3	0.0034215	0.418527	20.192	0.0234671	n.s.	0.00084829	0.669606	20.6105	0.00751589	up	20.8616	1.64076e-09	1.26195e-08	sig	0.000833391	0.77259	20.9646	0.00545395	up	0.000917078	0.948752	21.1407	0.00503792	up	0.000114234	0.995132	21.1871	0.00308982	up	0.000388805	1.0195	21.2115	0.00351312	up	4.16951e-05	1.11055	21.3025	0.00241145	up	2	20.1898	20.1941	20.635	20.5861	20.881	20.8422
8056	tr|A0A804HJ20|A0A804HJ20_HUMAN	AFDN	Isoform of P55196, Afadin OS=Homo sapiens OX=9606 GN=AFDN PE=4 SV=1	0.173474	-0.211393	12.2435	0.230889	n.s.	0.65277	0.149033	12.0321	0.679582	n.s.	12.3925	0.754064	0.7545	n.s.	0.279573	-0.232798	12.0107	0.30586	n.s.	0.77119	-0.0885451	12.155	0.785454	n.s.	0.723676	0.065904	12.3094	0.739851	n.s.	0.441839	-0.160366	12.0831	0.465235	n.s.	0.45008	-0.257461	11.986	0.4718	n.s.	9	12.2839	12.2031	12.1255	11.9387	12.1108	12.6743
5102	sp|Q9UHB7|AFF4_HUMAN	AFF4	AF4/FMR2 family member 4 OS=Homo sapiens OX=9606 GN=AFF4 PE=1 SV=1	0.156595	-0.481892	16.7513	0.21295	n.s.	0.00530711	-0.670072	16.2694	0.0155584	down	16.0812	0.000318826	0.00040302	sig	0.0165005	-0.748984	16.0023	0.026991	down	0.0289468	-0.599669	16.1516	0.0405518	down	0.00512305	-1.25659	15.4947	0.0110077	down	0.00426859	-1.2335	15.5178	0.0097341	down	0.00470222	-1.02825	15.7231	0.0104019	down	9	16.7166	16.786	16.4837	16.0551	16.1158	16.0467
7909	sp|Q9Y4W6|AFG32_HUMAN	AFG3L2	AFG3-like protein 2 OS=Homo sapiens OX=9606 GN=AFG3L2 PE=1 SV=2	0.279009	0.0636722	20.978	0.339032	n.s.	0.0363123	0.160813	21.0416	0.0561746	n.s.	21.1388	6.47065e-05	9.18535e-05	sig	0.0232602	0.29231	21.2703	0.0352347	n.s.	0.0325951	0.186273	21.1642	0.0446427	n.s.	0.413545	0.023528	21.0015	0.437374	n.s.	0.34335	-0.0432089	20.9348	0.366904	n.s.	0.0470852	-0.102571	20.8754	0.0606454	n.s.	6	20.955	21.0009	21.0049	21.0783	21.1604	21.1172
8152	sp|Q6ULP2|AFTIN_HUMAN	AFTPH	Aftiphilin OS=Homo sapiens OX=9606 GN=AFTPH PE=1 SV=3	0.65356	-0.0356425	16.4203	0.697551	n.s.	0.428952	0.0522219	16.3846	0.462504	n.s.	16.4725	0.000970829	0.00114593	sig	0.276989	0.0467864	16.4671	0.303379	n.s.	0.827652	0.00685307	16.4271	0.838417	n.s.	0.0816481	0.230535	16.6508	0.0976682	n.s.	0.00875555	0.302372	16.7227	0.0158119	n.s.	0.018877	0.282166	16.7024	0.0283515	n.s.	13	16.4474	16.3931	16.322	16.4472	16.5181	16.4269
2602	sp|P20933|ASPG_HUMAN	AGA	N(4)-(beta-N-acetylglucosaminyl)-L-asparaginase OS=Homo sapiens OX=9606 GN=AGA PE=1 SV=2	0.00132823	1.44443	14.5352	0.0193241	up	0.00534561	1.51296	15.9796	0.0156216	up	16.0482	4.42183e-08	1.66565e-07	sig	0.000907578	1.89396	16.4292	0.00557615	up	0.00233305	1.96777	16.503	0.00741163	up	0.00077559	2.08708	16.6223	0.00449692	up	0.000937098	2.15656	16.6918	0.00465715	up	0.000825913	2.0563	16.5915	0.00450234	up	2	14.5852	14.4852	15.9631	15.9962	16.1473	15.949
1487	tr|E7EUN2|E7EUN2_HUMAN	AGAP1	Isoform of Q9UPQ3, Arf-GAP with GTPase, ANK repeat and PH domain-containing protein 1 OS=Homo sapiens OX=9606 GN=AGAP1 PE=1 SV=1	0.00143642	0.516332	11.0513	0.0199271	n.s.	0.0170106	1.35575	11.5676	0.032256	up	12.407	1.2919e-05	2.12829e-05	sig	0.000293573	2.19826	13.2496	0.00421481	up	0.000326389	1.52746	12.5788	0.00372739	up	0.0174879	1.38258	12.4339	0.0265465	up	0.0050056	1.68656	12.7378	0.0107842	up	0.00600648	1.70262	12.7539	0.0121883	up	2	11.0334	11.0691	11.5757	11.5596	12.5853	12.2288
4232	sp|Q9UPQ3|AGAP1_HUMAN	AGAP1	Arf-GAP with GTPase, ANK repeat and PH domain-containing protein 1 OS=Homo sapiens OX=9606 GN=AGAP1 PE=1 SV=4	0.757212	-0.0278108	15.9895	0.790413	n.s.	0.0249453	0.347873	15.9617	0.0422418	n.s.	16.3374	5.40757e-05	7.80051e-05	sig	0.00458845	0.742155	16.7317	0.0115412	up	0.00760284	0.829185	16.8187	0.0148724	up	0.0063493	0.694921	16.6844	0.0126054	up	0.0131614	0.714214	16.7037	0.0213571	up	0.0158128	0.895266	16.8848	0.0245689	up	2	15.9992	15.9798	16.0397	15.8837	16.3925	16.2822
1558	sp|Q96P47|AGAP3_HUMAN	AGAP3	Arf-GAP with GTPase, ANK repeat and PH domain-containing protein 3 OS=Homo sapiens OX=9606 GN=AGAP3 PE=1 SV=2	0.00219401	0.883529	17.2797	0.0210297	up	0.000340046	1.61203	18.1632	0.00664441	up	18.8917	3.77674e-11	9.35529e-10	sig	0.000426247	1.58	18.8597	0.00455489	up	0.000317072	1.92129	19.201	0.00370022	up	0.000352512	2.25607	19.5358	0.00357967	up	0.000470661	2.48654	19.7662	0.00370908	up	0.000256231	2.61042	19.8901	0.00329664	up	2	17.2502	17.3092	18.1923	18.1341	18.8881	18.8953
5584	sp|P52594|AGFG1_HUMAN	AGFG1	Arf-GAP domain and FG repeat-containing protein 1 OS=Homo sapiens OX=9606 GN=AGFG1 PE=1 SV=2	0.186456	0.0630907	20.292	0.24444	n.s.	0.139796	0.152056	20.3551	0.169675	n.s.	20.4441	3.1425e-05	4.75057e-05	sig	0.742291	-0.0304709	20.2616	0.758254	n.s.	0.0134232	-0.405263	19.8868	0.0221035	n.s.	0.0347726	-0.330879	19.9612	0.0464691	n.s.	0.0120301	-0.417099	19.8749	0.0199886	n.s.	0.0021494	-0.528674	19.7634	0.00666484	n.s.	1	20.2677	20.3164	20.3346	20.3757	20.3852	20.503
3471	sp|O95081|AGFG2_HUMAN	AGFG2	Arf-GAP domain and FG repeat-containing protein 2 OS=Homo sapiens OX=9606 GN=AGFG2 PE=1 SV=2	0.00342083	0.932841	11.8705	0.0234671	up	0.00334984	1.64496	12.8033	0.0124502	up	13.5154	0.000108174	0.000146946	sig	0.0395048	1.21768	13.0882	0.0540208	n.s.	0.00470793	0.922989	12.7935	0.0109585	up	0.00338028	1.17405	13.0445	0.00861822	up	0.00231276	1.22456	13.095	0.00686602	up	0.00635872	0.79147	12.6619	0.0126779	up	5	11.9132	11.8277	12.8374	12.7692	13.4301	13.6008
803	sp|Q8N302|AGGF1_HUMAN	AGGF1	Angiogenic factor with G patch and FHA domains 1 OS=Homo sapiens OX=9606 GN=AGGF1 PE=1 SV=2	0.0404835	-1.25862	13.6839	0.0782507	n.s.	0.0431297	-1.24264	12.4252	0.064116	n.s.	12.4412	0.000764697	0.00091322	sig	0.0292278	-1.10418	12.5797	0.0423311	down	0.0266587	-1.48726	12.1966	0.0378804	down	0.288909	0.316766	14.0006	0.311734	n.s.	0.22753	0.366147	14.05	0.249936	n.s.	0.120316	-1.05639	12.6275	0.138801	n.s.	3	13.836	13.5317	12.2129	12.6376	12.2221	12.6603
5859	sp|Q53H12|AGK_HUMAN	AGK	Acylglycerol kinase, mitochondrial OS=Homo sapiens OX=9606 GN=AGK PE=1 SV=2	0.13501	-0.0564064	18.8728	0.188796	n.s.	0.0828556	0.113948	18.8164	0.108783	n.s.	18.9868	4.91888e-07	1.21635e-06	sig	0.0033839	0.496241	19.3691	0.00981909	n.s.	0.00662334	0.590075	19.4629	0.0135647	up	0.00624263	0.417931	19.2907	0.0124493	n.s.	0.00868643	0.376551	19.2494	0.0157068	n.s.	0.00844758	0.263428	19.1362	0.0154005	n.s.	2	18.8955	18.8501	18.8118	18.821	18.9601	19.0134
6405	sp|P35573|GDE_HUMAN	AGL	Glycogen debranching enzyme OS=Homo sapiens OX=9606 GN=AGL PE=1 SV=3	0.00314893	0.495981	20.0707	0.0228681	n.s.	0.00186678	0.633421	20.5667	0.00948531	up	20.7041	4.84609e-07	1.19973e-06	sig	0.00244984	0.509594	20.5803	0.00844454	n.s.	0.0127831	0.281553	20.3523	0.0213165	n.s.	0.0154215	0.31428	20.385	0.0240127	n.s.	0.0570269	0.193446	20.2642	0.0716774	n.s.	0.262223	0.050723	20.1215	0.285507	n.s.	5	20.0455	20.0959	20.5548	20.5787	20.7149	20.6934
795	sp|Q9BSE5|SPEB_HUMAN	AGMAT	Agmatinase, mitochondrial OS=Homo sapiens OX=9606 GN=AGMAT PE=1 SV=2	0.0320443	-0.625376	14.8133	0.0672152	n.s.	0.00538238	-1.47983	14.1879	0.0156897	down	13.3335	2.164e-06	4.36486e-06	sig	0.00533735	-2.07897	12.7343	0.012645	down	0.00664115	-2.76177	12.0515	0.0135842	down	0.00256669	-2.35094	12.4624	0.00740189	down	0.00292152	-2.63746	12.1758	0.007812	down	0.00853646	-3.29263	11.5207	0.0155396	down	1	14.706	14.9206	14.1473	14.2285	13.3142	13.3527
6319	sp|Q9UL18|AGO1_HUMAN	AGO1	Protein argonaute-1 OS=Homo sapiens OX=9606 GN=AGO1 PE=1 SV=3	0.00771314	0.54679	19.3625	0.032295	n.s.	0.00928615	0.42383	19.9092	0.0215996	n.s.	19.7863	6.65746e-05	9.42885e-05	sig	0.00525227	0.644027	20.0065	0.0125327	up	0.0023299	0.844372	20.2068	0.00740646	up	0.0163862	0.574908	19.9374	0.0251882	n.s.	0.0365116	0.43707	19.7995	0.0487103	n.s.	0.0196791	0.555113	19.9176	0.0293321	n.s.	2	19.4015	19.3235	19.8808	19.9377	19.7732	19.7993
5338	sp|Q9UKV8|AGO2_HUMAN	AGO2	Protein argonaute-2 OS=Homo sapiens OX=9606 GN=AGO2 PE=1 SV=3	0.100271	-0.105435	20.4336	0.150025	n.s.	0.00276274	-0.600504	20.3282	0.0113382	down	19.8331	6.14206e-07	1.47823e-06	sig	0.000151287	-0.735924	19.6977	0.00377571	down	0.000674957	-0.583757	19.8498	0.00450579	n.s.	8.47726e-05	-0.782495	19.6511	0.0029625	down	0.000231129	-0.874461	19.5591	0.00314362	down	0.019734	-0.564284	19.8693	0.0294038	n.s.	9	20.4408	20.4264	20.3636	20.2927	19.8639	19.8023
4729	sp|Q9H9G7|AGO3_HUMAN	AGO3	Protein argonaute-3 OS=Homo sapiens OX=9606 GN=AGO3 PE=1 SV=2	0.0229263	-0.28863	19.619	0.0552046	n.s.	0.00838372	-0.528911	19.3304	0.0203483	n.s.	19.0901	3.4212e-08	1.35484e-07	sig	0.0135725	-0.311446	19.3076	0.0233619	n.s.	0.592712	-0.0232493	19.5958	0.614683	n.s.	0.0290399	0.206572	19.8256	0.0399063	n.s.	0.0756886	0.147989	19.767	0.091604	n.s.	0.0117439	0.333905	19.9529	0.0195921	n.s.	11	19.6549	19.5831	19.3566	19.3042	19.123	19.0572
6796	sp|Q9HCK5|AGO4_HUMAN	AGO4	Protein argonaute-4 OS=Homo sapiens OX=9606 GN=AGO4 PE=1 SV=2	0.00156555	0.391871	18.133	0.0202235	n.s.	0.0449598	0.0970493	18.5249	0.0661756	n.s.	18.23	0.000585729	0.000710386	sig	0.00569669	0.205468	18.3385	0.013167	n.s.	0.00172836	0.489876	18.6229	0.00645706	n.s.	0.126202	0.216982	18.35	0.144659	n.s.	0.197091	0.120798	18.2538	0.21892	n.s.	0.0288849	0.41748	18.5505	0.0401656	n.s.	2	18.1472	18.1187	18.531	18.5187	18.2459	18.2142
2101	sp|Q99943|PLCA_HUMAN	AGPAT1	1-acyl-sn-glycerol-3-phosphate acyltransferase alpha OS=Homo sapiens OX=9606 GN=AGPAT1 PE=1 SV=2	0.866998	-0.0148791	16.5244	0.885755	n.s.	0.0225349	0.169816	16.5095	0.0392679	n.s.	16.6942	1.5153e-09	1.19014e-08	sig	0.000872357	0.591294	17.1157	0.00551544	up	0.00103666	0.910961	17.4354	0.00530605	up	0.000258365	1.35775	17.8821	0.00335306	up	0.000338725	1.48381	18.0082	0.00342666	up	0.000574332	1.54309	18.0675	0.00400702	up	7	16.5419	16.5069	16.5859	16.4331	16.7134	16.675
898	sp|O15120|PLCB_HUMAN	AGPAT2	1-acyl-sn-glycerol-3-phosphate acyltransferase beta OS=Homo sapiens OX=9606 GN=AGPAT2 PE=1 SV=1	0.000401593	0.617608	15.6941	0.01744	up	0.00207727	1.047	16.3117	0.00991923	up	16.7411	4.17181e-10	4.67773e-09	sig	0.00435271	0.611914	16.306	0.0112125	up	0.00237685	0.709821	16.4039	0.00747311	up	0.000746894	1.90249	17.5965	0.0044286	up	0.000945625	2.81839	18.5124	0.00467673	up	0.000613708	3.67384	19.3679	0.00407394	up	8	15.6834	15.7047	16.3053	16.318	16.7876	16.6945
2204	sp|Q9NRZ7|PLCC_HUMAN	AGPAT3	1-acyl-sn-glycerol-3-phosphate acyltransferase gamma OS=Homo sapiens OX=9606 GN=AGPAT3 PE=1 SV=1	0.00609515	0.664151	16.4432	0.0288308	up	0.0413344	0.286277	17.1073	0.0620986	n.s.	16.7294	5.92244e-09	3.35075e-08	sig	0.0086905	0.719633	17.1628	0.0171685	up	0.00214858	1.2483	17.6915	0.00716938	up	0.00162052	1.68242	18.1256	0.00589869	up	0.000442478	1.95115	18.3943	0.0036389	up	0.000309518	2.02634	18.4695	0.00344824	up	2	16.4725	16.4138	17.1503	17.0643	16.7818	16.677
2551	sp|Q9NRZ5|PLCD_HUMAN	AGPAT4	1-acyl-sn-glycerol-3-phosphate acyltransferase delta OS=Homo sapiens OX=9606 GN=AGPAT4 PE=1 SV=1	0.000221616	1.25449	16.6492	0.0171387	up	6.46029e-05	1.70189	17.9037	0.00547099	up	18.351	6.41553e-11	1.30193e-09	sig	0.000294126	1.45757	18.1067	0.00421481	up	0.000243055	1.73117	18.3803	0.00351791	up	4.91382e-05	2.09078	18.7399	0.0029314	up	0.000572785	2.27183	18.921	0.00394676	up	0.000166304	2.04298	18.6921	0.00304017	up	2	16.6628	16.6356	17.9165	17.8908	18.3526	18.3495
8440	sp|Q9NUQ2|PLCE_HUMAN	AGPAT5	1-acyl-sn-glycerol-3-phosphate acyltransferase epsilon OS=Homo sapiens OX=9606 GN=AGPAT5 PE=1 SV=3	0.54687	-0.133042	16.8302	0.598386	n.s.	0.530551	-0.214572	16.6972	0.561886	n.s.	16.6157	0.45484	0.456371	n.s.	0.255818	-0.286809	16.5434	0.282193	n.s.	0.217006	-0.347964	16.4823	0.241133	n.s.	0.202487	-0.339812	16.4904	0.223878	n.s.	0.250021	-0.303892	16.5263	0.272873	n.s.	0.584934	-0.146219	16.684	0.60408	n.s.	9	17.0116	16.6489	16.6601	16.7343	16.836	16.3953
4256	sp|O00116|ADAS_HUMAN	AGPS	Alkyldihydroxyacetonephosphate synthase, peroxisomal OS=Homo sapiens OX=9606 GN=AGPS PE=1 SV=1	0.0755264	-0.193441	20.9446	0.121275	n.s.	0.0572968	-0.17305	20.7512	0.0804303	n.s.	20.7716	1.62126e-07	4.79663e-07	sig	0.00239379	-0.859757	20.0849	0.00834198	down	0.0130832	-0.678116	20.2665	0.0216883	down	0.00217144	-0.941485	20.0031	0.00679299	down	0.00377533	-0.793156	20.1515	0.00899025	down	0.00291695	-0.868488	20.0761	0.00780714	down	1	20.9032	20.986	20.7129	20.7895	20.7589	20.7843
3313	sp|O00468|AGRIN_HUMAN	AGRN	Agrin OS=Homo sapiens OX=9606 GN=AGRN PE=1 SV=6	0.340513	-0.101353	18.2562	0.399717	n.s.	0.898394	-0.00963349	18.1549	0.908485	n.s.	18.2466	2.70135e-06	5.31784e-06	sig	0.00432973	0.846195	19.1024	0.0111635	up	0.00389366	0.596302	18.8525	0.00979363	up	0.79893	-0.0107409	18.2455	0.812272	n.s.	0.138692	0.0961333	18.3523	0.158744	n.s.	0.827382	0.0182082	18.2744	0.837555	n.s.	6	18.2192	18.2932	18.2277	18.082	18.1911	18.3021
272	sp|P01019|ANGT_HUMAN	AGT	Angiotensinogen OS=Homo sapiens OX=9606 GN=AGT PE=1 SV=1	0.00709956	0.746028	14.9698	0.0310812	up	0.000438027	2.73055	15.7159	0.00688722	up	17.7004	1.06995e-12	1.39545e-10	sig	0.000359931	3.55147	18.5213	0.00436468	up	0.000353633	3.79525	18.7651	0.00381668	up	0.000257167	3.70304	18.6729	0.00335306	up	0.000173956	4.38961	19.3594	0.00307065	up	0.000243294	4.4908	19.4606	0.00325255	up	2	15.027	14.9127	15.6888	15.7429	17.7025	17.6983
5576	sp|Q9UPW5|CBPC1_HUMAN	AGTPBP1	Cytosolic carboxypeptidase 1 OS=Homo sapiens OX=9606 GN=AGTPBP1 PE=1 SV=3	0.152806	-0.100344	20.2063	0.208684	n.s.	0.00828444	-0.170524	20.106	0.0201735	n.s.	20.0358	6.20434e-06	1.10682e-05	sig	0.0378619	-0.338746	19.8676	0.0521786	n.s.	0.162428	-0.140321	20.066	0.18447	n.s.	0.0200585	0.227165	20.4335	0.0295864	n.s.	0.00354264	0.349817	20.5561	0.00864769	n.s.	0.00168794	0.384783	20.5911	0.00595798	n.s.	8	20.1918	20.2208	20.148	20.0639	20.03	20.0415
2807	sp|Q6RW13|ATRAP_HUMAN	AGTRAP	Type-1 angiotensin II receptor-associated protein OS=Homo sapiens OX=9606 GN=AGTRAP PE=1 SV=1	0.150705	0.0597536	20.4398	0.206369	n.s.	0.00805183	-0.199752	20.4996	0.0198777	n.s.	20.2401	1.70411e-06	3.53795e-06	sig	0.165639	-0.0996188	20.3402	0.189386	n.s.	0.00048562	-0.185078	20.2547	0.0041178	n.s.	0.00286365	-1.28291	19.1569	0.00780954	down	0.00763825	-1.37868	19.0611	0.0143114	down	0.0152735	-1.30751	19.1323	0.0238941	down	1	20.441	20.4387	20.5258	20.4733	20.2581	20.2221
4056	sp|Q8WYP5|ELYS_HUMAN	AHCTF1	Protein ELYS OS=Homo sapiens OX=9606 GN=AHCTF1 PE=1 SV=3	0.0383422	-0.706698	20.236	0.0753246	n.s.	0.0031962	-0.898642	19.5293	0.0121418	down	19.3374	2.17923e-06	4.39148e-06	sig	0.00147143	-1.01757	19.2185	0.00667684	down	0.00190406	-1.14571	19.0903	0.00678195	down	0.00161675	-1.28944	18.9466	0.00589869	down	0.00212835	-1.64006	18.596	0.00658348	down	0.00335804	-1.57602	18.66	0.008476	down	9	20.1971	20.275	19.6664	19.3923	19.3046	19.3703
5843	sp|P23526|SAHH_HUMAN	AHCY	Adenosylhomocysteinase OS=Homo sapiens OX=9606 GN=AHCY PE=1 SV=4	0.0545396	-0.11347	21.9113	0.0961692	n.s.	0.0310816	-0.109973	21.7978	0.0497662	n.s.	21.8013	1.47833e-09	1.16931e-08	sig	0.00287197	-0.383375	21.5279	0.00905544	n.s.	0.00135812	-0.559855	21.3515	0.00580371	n.s.	0.00400845	-0.490077	21.4212	0.00951763	n.s.	0.00169395	-0.621697	21.2896	0.00585712	down	0.000606876	-0.864767	21.0465	0.00407394	down	1	21.8916	21.931	21.7784	21.8173	21.8041	21.7986
2954	sp|O43865|SAHH2_HUMAN	AHCYL1	S-adenosylhomocysteine hydrolase-like protein 1 OS=Homo sapiens OX=9606 GN=AHCYL1 PE=1 SV=2	0.178635	0.123264	20.2541	0.236302	n.s.	0.0218825	0.295859	20.3773	0.038449	n.s.	20.5499	3.11458e-08	1.25235e-07	sig	0.0469494	-0.278453	19.9756	0.0625293	n.s.	0.00525674	-0.632385	19.6217	0.0117225	down	0.00423605	-0.673768	19.5803	0.0098185	down	0.00323412	-0.760128	19.4939	0.00824019	down	0.00515125	-0.991986	19.2621	0.0110175	down	1	20.2107	20.2974	20.3351	20.4196	20.5398	20.56
8269	sp|Q96HN2|SAHH3_HUMAN	AHCYL2	Adenosylhomocysteinase 3 OS=Homo sapiens OX=9606 GN=AHCYL2 PE=1 SV=1	0.0482988	-0.156964	17.7137	0.0882448	n.s.	0.160759	-0.131407	17.5567	0.191965	n.s.	17.5823	0.000300653	0.000381386	sig	0.0370567	-0.324096	17.3896	0.0512568	n.s.	0.0119075	-0.34866	17.365	0.020252	n.s.	0.0176734	-0.273444	17.4402	0.0267437	n.s.	0.0158688	-0.310944	17.4027	0.0245941	n.s.	0.0176995	-0.440648	17.273	0.0269046	n.s.	1	17.6779	17.7494	17.5583	17.5551	17.6307	17.5338
3570	sp|Q5TGY3|AHDC1_HUMAN	AHDC1	AT-hook DNA-binding motif-containing protein 1 OS=Homo sapiens OX=9606 GN=AHDC1 PE=1 SV=1	0.00916832	0.495368	16.3771	0.0344247	n.s.	0.00411411	0.990947	16.8724	0.0135408	up	17.368	5.65719e-08	2.04629e-07	sig	0.00176064	1.35598	17.733	0.00726105	up	0.00310315	1.09195	17.469	0.00856536	up	0.00313743	0.770014	17.1471	0.00825664	up	0.00257267	0.906138	17.2832	0.00728146	up	0.00230594	1.08636	17.4634	0.00690125	up	2	16.4203	16.3338	16.8928	16.8521	17.4149	17.3211
7292	sp|Q8N157|AHI1_HUMAN	AHI1	Jouberin OS=Homo sapiens OX=9606 GN=AHI1 PE=1 SV=1	0.0122923	-0.556364	16.1208	0.0395349	n.s.	0.0183217	-0.446568	15.5644	0.0338364	n.s.	15.6742	6.45223e-05	9.1607e-05	sig	0.00872017	-0.413868	15.7069	0.0172153	n.s.	0.0160502	-0.248099	15.8727	0.0252265	n.s.	0.0011669	-0.440437	15.6803	0.00517803	n.s.	0.0103392	-0.224029	15.8967	0.0178801	n.s.	0.109294	-0.106049	16.0147	0.127424	n.s.	11	16.1353	16.1062	15.6249	15.5039	15.6146	15.7337
332	sp|Q09666|AHNK_HUMAN	AHNAK	Neuroblast differentiation-associated protein AHNAK OS=Homo sapiens OX=9606 GN=AHNAK PE=1 SV=2	0.00100589	0.925521	19.1613	0.0184619	up	0.000139612	2.5234	20.0868	0.00584529	up	21.6847	3.00156e-12	2.55232e-10	sig	0.000147418	2.81796	21.9792	0.00377571	up	0.00111539	2.26783	21.4291	0.00542022	up	0.000413543	1.40574	20.567	0.00372073	up	0.00778433	0.345086	19.5063	0.0144971	n.s.	0.00357595	-0.485085	18.6762	0.00879741	n.s.	6	19.1327	19.1899	20.0801	20.0935	21.6931	21.6762
4023	sp|Q8IVF2|AHNK2_HUMAN	AHNAK2	Protein AHNAK2 OS=Homo sapiens OX=9606 GN=AHNAK2 PE=1 SV=2	0.0531507	0.213992	16.4412	0.0943286	n.s.	0.00636161	0.708946	16.6552	0.0173613	up	17.1501	9.65775e-08	3.14113e-07	sig	0.254734	-0.0826468	16.3585	0.281213	n.s.	0.186783	-0.122701	16.3185	0.209761	n.s.	0.0072169	0.62993	17.0711	0.0137945	up	0.00586837	0.7651	17.2063	0.0119398	up	0.00930743	0.697761	17.139	0.0165629	up	8	16.3914	16.491	16.6425	16.6679	17.1775	17.1228
6687	sp|O95433|AHSA1_HUMAN	AHSA1	Activator of 90 kDa heat shock protein ATPase homolog 1 OS=Homo sapiens OX=9606 GN=AHSA1 PE=1 SV=1	0.27828	-0.0219218	21.3369	0.338241	n.s.	0.0172574	-0.215816	21.315	0.0325242	n.s.	21.1211	1.52303e-07	4.55748e-07	sig	0.00174272	-0.420892	20.916	0.00723624	n.s.	0.000626189	-0.588649	20.7483	0.00438588	down	0.00645502	-0.42802	20.9089	0.0127522	n.s.	0.000681556	-0.433668	20.9032	0.0041543	n.s.	0.00028111	-0.332737	21.0042	0.00334737	n.s.	3	21.3323	21.3415	21.3009	21.3291	21.1494	21.0927
2814	sp|Q96BJ3|AIDA_HUMAN	AIDA	Axin interactor, dorsalization-associated protein OS=Homo sapiens OX=9606 GN=AIDA PE=1 SV=1	0.0239088	1.62616	16.329	0.0566927	n.s.	0.00616578	1.67154	17.9551	0.0170295	up	18.0005	1.66285e-05	2.67151e-05	sig	0.00226149	1.87793	18.2069	0.00809081	up	0.00326491	1.82996	18.1589	0.00881209	up	0.0053311	1.57131	17.9003	0.0112473	up	0.00432454	1.53538	17.8643	0.00980479	up	0.0012871	2.28162	18.6106	0.00533155	up	2	16.4072	16.2507	18.1989	17.7113	18.1066	17.8944
2890	sp|Q9BQI0|AIF1L_HUMAN	AIF1L	Allograft inflammatory factor 1-like OS=Homo sapiens OX=9606 GN=AIF1L PE=1 SV=1	0.00125753	1.36128	15.7867	0.0189465	up	0.000171816	1.32291	17.148	0.00588578	up	17.1096	1.76375e-07	5.14428e-07	sig	0.000573721	1.07874	16.8654	0.00481536	up	0.00446771	0.814478	16.6012	0.0106114	up	0.0150873	0.557656	16.3444	0.0236071	n.s.	0.0575033	0.267989	16.0547	0.0721922	n.s.	0.115176	0.152999	15.9397	0.133435	n.s.	5	15.7814	15.792	17.196	17.1	17.0931	17.1261
8092	sp|O95831|AIFM1_HUMAN	AIFM1	Apoptosis-inducing factor 1, mitochondrial OS=Homo sapiens OX=9606 GN=AIFM1 PE=1 SV=1	0.228733	-0.0461257	19.5539	0.287772	n.s.	0.236473	0.0355921	19.5077	0.270743	n.s.	19.5894	0.00348312	0.00389089	sig	0.0162634	0.280202	19.8341	0.0266737	n.s.	0.0197512	0.215134	19.769	0.0296645	n.s.	0.061912	0.244786	19.7986	0.0761025	n.s.	0.147229	0.151955	19.7058	0.167539	n.s.	0.282213	0.0816717	19.6355	0.305386	n.s.	2	19.5693	19.5384	19.5298	19.4857	19.6041	19.5748
456	sp|Q9BRQ8|FSP1_HUMAN	AIFM2	Ferroptosis suppressor protein 1 OS=Homo sapiens OX=9606 GN=AIFM2 PE=1 SV=1	0.0183467	0.329118	15.922	0.0489446	n.s.	0.00264087	-0.877711	16.2511	0.0111668	down	15.0443	1.58747e-07	4.70957e-07	sig	0.0100198	-1.76239	14.1596	0.0189046	down	0.000656556	-2.63364	13.2884	0.00445349	down	0.00398965	-2.41229	13.5097	0.00950151	down	0.00531546	-2.28585	13.6361	0.0111938	down	0.000635439	-1.82837	14.0936	0.00408733	down	1	15.9672	15.8768	16.2502	16.252	15.0442	15.0444
7516	sp|Q12904|AIMP1_HUMAN	AIMP1	Aminoacyl tRNA synthase complex-interacting multifunctional protein 1 OS=Homo sapiens OX=9606 GN=AIMP1 PE=1 SV=2	0.0306067	0.187199	19.853	0.0652932	n.s.	0.0781516	0.158146	20.0402	0.10371	n.s.	20.0111	3.63305e-05	5.42382e-05	sig	0.0252654	0.281628	20.1346	0.0376131	n.s.	0.0702345	0.102159	19.9551	0.0864802	n.s.	0.0262866	-0.148283	19.7047	0.0368072	n.s.	0.0481766	-0.116678	19.7363	0.061915	n.s.	0.645464	0.0222516	19.8752	0.662491	n.s.	4	19.8769	19.829	20.0636	20.0167	20.0516	19.9707
4165	sp|Q13155|AIMP2_HUMAN	AIMP2	Aminoacyl tRNA synthase complex-interacting multifunctional protein 2 OS=Homo sapiens OX=9606 GN=AIMP2 PE=1 SV=2	0.00445269	0.81804	19.669	0.0260258	up	0.0142442	0.92768	20.487	0.0284763	up	20.5967	0.00227206	0.00257701	sig	0.00576964	0.785227	20.4542	0.013255	up	0.110134	0.265042	19.934	0.129503	n.s.	0.0033871	0.719335	20.3883	0.00862433	up	0.0304008	0.805524	20.4745	0.0417697	up	0.0751838	0.664272	20.3333	0.0909422	n.s.	5	19.6428	19.6952	20.4389	20.5351	20.4879	20.7055
3615	sp|O00170|AIP_HUMAN	AIP	AH receptor-interacting protein OS=Homo sapiens OX=9606 GN=AIP PE=1 SV=2	0.00179136	0.713852	19.1257	0.0204497	up	6.86589e-05	1.11429	19.8396	0.00547099	up	20.24	5.60434e-07	1.36401e-06	sig	0.000719082	1.27446	20.4002	0.00521953	up	0.00168964	1.37262	20.4984	0.00637383	up	0.00701869	1.56394	20.6897	0.0135264	up	0.0010233	1.56531	20.691	0.00480464	up	0.000667103	1.54461	20.6703	0.00416097	up	2	19.1347	19.1167	19.8685	19.8107	20.238	20.2421
1720	sp|P00568|KAD1_HUMAN	AK1	Adenylate kinase isoenzyme 1 OS=Homo sapiens OX=9606 GN=AK1 PE=1 SV=3	0.0111805	0.263979	19.4519	0.0376695	n.s.	0.0028781	0.635198	19.7159	0.0115467	up	20.0871	1.86723e-12	2.01777e-10	sig	0.00102697	1.06023	20.5122	0.00586191	up	0.000630123	1.19143	20.6434	0.00438588	up	0.000285861	1.6597	21.1116	0.00342755	up	0.000354342	1.92204	21.374	0.00344702	up	0.0001859	2.14232	21.5943	0.00307385	up	7	19.4239	19.48	19.7137	19.7182	20.0677	20.1066
4388	sp|P54819|KAD2_HUMAN	AK2	Adenylate kinase 2, mitochondrial OS=Homo sapiens OX=9606 GN=AK2 PE=1 SV=2	0.1864	0.0823832	20.4618	0.244432	n.s.	0.0352041	0.223168	20.5441	0.0548286	n.s.	20.6849	8.00717e-07	1.8474e-06	sig	0.00740767	0.749705	21.2115	0.015446	up	0.00429347	0.84957	21.3113	0.0103782	up	0.00136064	0.7838	21.2456	0.00551722	up	0.00642894	0.620389	21.0822	0.012701	up	0.00364107	0.577484	21.0392	0.00888359	n.s.	2	20.4341	20.4894	20.513	20.5753	20.652	20.7179
2125	sp|Q9UIJ7|KAD3_HUMAN	AK3	GTP:AMP phosphotransferase AK3, mitochondrial OS=Homo sapiens OX=9606 GN=AK3 PE=1 SV=4	0.733446	-0.0318836	18.8431	0.769789	n.s.	0.0141547	0.668061	18.8112	0.0283868	up	19.5111	2.86996e-07	7.68135e-07	sig	0.00460135	1.24336	20.0864	0.0115516	up	0.00321427	1.4186	20.2617	0.00873807	up	0.00936568	0.971275	19.8143	0.0166426	up	0.0413986	0.619879	19.463	0.0542341	n.s.	0.00760138	0.922724	19.7658	0.014413	up	2	18.9229	18.7632	18.8276	18.7948	19.52	19.5023
129	sp|P27144|KAD4_HUMAN	AK4	Adenylate kinase 4, mitochondrial OS=Homo sapiens OX=9606 GN=AK4 PE=1 SV=1	0.000700128	-0.664509	22.5485	0.0180316	down	0.000162426	-1.35066	21.8839	0.00588578	down	21.1978	2.43064e-14	2.62661e-11	sig	0.000164923	-2.02102	20.5274	0.00383688	down	0.000396349	-3.04661	19.5018	0.00390381	down	2.47568e-05	-4.22226	18.3262	0.0029314	down	2.79696e-05	-5.0961	17.4524	0.00236471	down	2.92396e-05	-5.48335	17.0651	0.00240647	down	1	22.5317	22.5652	21.8787	21.8892	21.194	21.2016
2432	sp|Q9Y3D8|KAD6_HUMAN	AK6	Adenylate kinase isoenzyme 6 OS=Homo sapiens OX=9606 GN=AK6 PE=1 SV=1	0.0653752	-0.251995	19.21	0.108837	n.s.	0.00552003	-0.55491	18.958	0.0159191	n.s.	18.6551	1.59549e-08	7.21001e-08	sig	0.00207013	-0.931937	18.2781	0.00775739	down	0.00128804	-1.27802	17.932	0.00565807	down	0.000241629	-1.43314	17.7769	0.00331695	down	0.00191246	-1.54203	17.668	0.00622955	down	0.000383629	-1.5964	17.6136	0.00362159	down	1	19.1892	19.2308	18.8935	19.0226	18.6193	18.6909
2029	sp|Q96M32|KAD7_HUMAN	AK7	Adenylate kinase 7 OS=Homo sapiens OX=9606 GN=AK7 PE=1 SV=3	0.0105196	-1.52523	13.5398	0.0365898	down	0.00619402	-1.24825	12.0146	0.0170656	down	12.2916	0.000308903	0.000390762	sig	0.00290212	-2.18788	11.352	0.00908507	down	0.00190475	-2.02715	11.5127	0.00678195	down	0.0499387	-2.01442	11.5254	0.0632742	n.s.	0.00183537	-2.12368	11.4162	0.00610025	down	0.00262125	-2.46408	11.0758	0.00740545	down	9	13.4945	13.5852	12.1656	11.8636	12.2039	12.3792
5222	sp|Q92667|AKAP1_HUMAN	AKAP1	A-kinase anchor protein 1, mitochondrial OS=Homo sapiens OX=9606 GN=AKAP1 PE=1 SV=1	0.000761798	-0.532748	20.0813	0.0181864	n.s.	0.000270613	-0.986568	19.5486	0.00636334	down	19.0948	4.00198e-12	2.85926e-10	sig	0.000258913	-0.986302	19.095	0.00414659	down	0.000413226	-0.911843	19.1695	0.00393553	down	0.000321101	-0.838246	19.2431	0.00350938	down	0.000508134	-0.704527	19.3768	0.00380157	down	0.000512865	-0.657822	19.4235	0.00391521	down	3	20.0666	20.096	19.5478	19.5494	19.0879	19.1017
6889	sp|O43572|AKA10_HUMAN	AKAP10	A-kinase anchor protein 10, mitochondrial OS=Homo sapiens OX=9606 GN=AKAP10 PE=1 SV=2	0.00298125	0.366214	17.2417	0.0226397	n.s.	0.000395761	0.661149	17.6079	0.00675659	up	17.9029	9.63478e-08	3.13484e-07	sig	0.00194794	0.725072	17.9668	0.00758214	up	0.00206442	0.56968	17.8114	0.00703464	n.s.	0.000212817	0.62454	17.8663	0.00324038	up	0.000458644	0.639644	17.8814	0.00369582	up	0.00307277	0.600921	17.8426	0.00804607	up	2	17.2508	17.2326	17.6258	17.5901	17.9124	17.8934
7959	sp|Q9UKA4|AKA11_HUMAN	AKAP11	A-kinase anchor protein 11 OS=Homo sapiens OX=9606 GN=AKAP11 PE=1 SV=1	0.119776	0.251855	18.0985	0.172087	n.s.	0.0821899	0.295566	18.3504	0.108057	n.s.	18.3941	0.00167906	0.00193179	sig	0.719166	0.0301003	18.1286	0.735762	n.s.	0.590307	0.0504141	18.1489	0.612556	n.s.	0.224135	0.145712	18.2442	0.246332	n.s.	0.408186	-0.080203	18.0183	0.431495	n.s.	0.242642	-0.12615	17.9724	0.265827	n.s.	5	18.1704	18.0266	18.2867	18.414	18.3393	18.4489
6768	sp|Q02952|AKA12_HUMAN	AKAP12	A-kinase anchor protein 12 OS=Homo sapiens OX=9606 GN=AKAP12 PE=1 SV=4	0.635185	0.0219299	20.3036	0.680544	n.s.	0.00753451	0.365349	20.3255	0.0190746	n.s.	20.6689	7.24641e-06	1.26812e-05	sig	0.00657499	0.459508	20.7631	0.0143284	n.s.	0.0242737	0.291845	20.5954	0.0351678	n.s.	0.0144575	0.252676	20.5563	0.0228159	n.s.	0.117157	0.111975	20.4156	0.135785	n.s.	0.120216	-0.143244	20.1603	0.138735	n.s.	6	20.2759	20.3313	20.2973	20.3538	20.6532	20.6847
4204	sp|Q12802|AKP13_HUMAN	AKAP13	A-kinase anchor protein 13 OS=Homo sapiens OX=9606 GN=AKAP13 PE=1 SV=2	0.206625	-0.229118	21.1512	0.265644	n.s.	0.00275696	-0.337579	20.9221	0.0113274	n.s.	20.8136	0.000146823	0.000195715	sig	0.344137	0.0154966	21.1667	0.37128	n.s.	0.00439953	0.444666	21.5958	0.010537	n.s.	0.0114203	-0.203314	20.9479	0.0191445	n.s.	0.799523	0.0298921	21.1811	0.811824	n.s.	0.019807	0.388048	21.5392	0.0294973	n.s.	4	21.1637	21.1386	21.0457	20.7984	20.8262	20.801
7396	sp|Q02040|AK17A_HUMAN	AKAP17A	A-kinase anchor protein 17A OS=Homo sapiens OX=9606 GN=AKAP17A PE=1 SV=2	0.103366	-0.53859	17.1561	0.153856	n.s.	0.00700791	-0.530272	16.6175	0.018321	n.s.	16.6258	0.0128569	0.0137034	sig	0.0823957	-0.295927	16.8602	0.10108	n.s.	0.0445114	-0.196549	16.9595	0.0582591	n.s.	0.00885065	-0.397366	16.7587	0.0159504	n.s.	0.00969746	-0.395422	16.7607	0.0170222	n.s.	0.054534	-0.214801	16.9413	0.0686939	n.s.	11	17.1237	17.1885	16.8028	16.4323	16.6565	16.5952
3871	sp|Q9Y2D5-6|AKAP2-6_HUMAN	AKAP2	Isoform of Q9Y2D5, Isoform 4 of A-kinase anchor protein 2 OS=Homo sapiens OX=9606 GN=AKAP2 PE=1 SV=3	0.000276039	1.01594	18.7788	0.0171387	up	0.000433655	1.18163	19.7947	0.00688722	up	19.9604	3.01203e-10	3.74662e-09	sig	7.74541e-05	1.31637	20.0952	0.003663	up	0.000469773	1.60774	20.3865	0.00409116	up	0.000120257	1.31928	20.0981	0.00308982	up	0.000108806	1.2446	20.0234	0.00287308	up	0.000403865	1.60474	20.3835	0.00366818	up	2	18.7846	18.773	19.7789	19.8106	19.9843	19.9365
3164	sp|P24588|AKAP5_HUMAN	AKAP5	A-kinase anchor protein 5 OS=Homo sapiens OX=9606 GN=AKAP5 PE=1 SV=3	0.122412	0.575671	12.0107	0.174713	n.s.	0.0399221	0.86828	12.5864	0.0603334	n.s.	12.879	0.0188565	0.0198771	sig	0.134479	0.709056	12.7197	0.156786	n.s.	0.0259419	0.811637	12.8223	0.0370751	up	0.543777	0.104696	12.1154	0.565766	n.s.	0.942273	0.017781	12.0285	0.946873	n.s.	0.68918	-0.143888	11.8668	0.704584	n.s.	6	12.1224	11.899	12.7786	12.3941	13.0187	12.7392
1873	sp|Q9P0M2|AKA7G_HUMAN	AKAP7	A-kinase anchor protein 7 isoform gamma OS=Homo sapiens OX=9606 GN=AKAP7 PE=1 SV=2	0.35465	-0.217774	13.0944	0.413701	n.s.	0.585411	0.128997	12.8767	0.615311	n.s.	13.2234	1.34367e-05	2.20544e-05	sig	0.0334904	0.969396	14.0638	0.0472539	up	0.0351053	1.06969	14.1641	0.0476653	up	0.0259017	1.26289	14.3573	0.0363448	up	0.0238836	1.16421	14.2587	0.0340772	up	0.0437815	0.969803	14.0642	0.0570188	n.s.	2	13.2764	12.9125	12.8872	12.8661	13.1399	13.3069
5743	sp|O43823|AKAP8_HUMAN	AKAP8	A-kinase anchor protein 8 OS=Homo sapiens OX=9606 GN=AKAP8 PE=1 SV=1	0.0329152	-0.27552	18.0049	0.0684097	n.s.	0.00739205	-0.552167	17.7294	0.0189022	n.s.	17.4528	9.20037e-06	1.57157e-05	sig	0.00800567	-0.576815	17.4281	0.0162574	n.s.	0.00664405	-0.628884	17.3761	0.0135842	down	0.0206194	-0.870417	17.1345	0.030228	down	0.00406315	-1.01298	16.992	0.00942978	down	0.00485887	-0.911967	17.093	0.0106127	down	9	17.9574	18.0525	17.7485	17.7103	17.4567	17.4488
8229	sp|Q9ULX6|AKP8L_HUMAN	AKAP8L	A-kinase anchor protein 8-like OS=Homo sapiens OX=9606 GN=AKAP8L PE=1 SV=4	0.492141	-0.0289571	20.1382	0.547068	n.s.	0.0094564	0.239836	20.1093	0.0218534	n.s.	20.3781	1.20594e-05	2.00334e-05	sig	0.0189402	0.197389	20.3356	0.029852	n.s.	0.0128753	0.202119	20.3404	0.0214299	n.s.	0.0519039	0.083995	20.2222	0.0654286	n.s.	0.120022	0.0806622	20.2189	0.13879	n.s.	0.00616627	0.286813	20.4251	0.0124202	n.s.	4	20.1186	20.1579	20.1379	20.0806	20.3652	20.391
7355	sp|Q99996|AKAP9_HUMAN	AKAP9	A-kinase anchor protein 9 OS=Homo sapiens OX=9606 GN=AKAP9 PE=1 SV=4	0.0123504	0.308314	20.3728	0.0396333	n.s.	0.037552	0.163381	20.6811	0.0575465	n.s.	20.5362	8.92772e-07	2.02999e-06	sig	0.00369842	0.495192	20.868	0.0102791	n.s.	0.00402945	0.468399	20.8412	0.00996984	n.s.	0.0616513	0.195762	20.5686	0.0758037	n.s.	0.00904145	0.341157	20.714	0.0161761	n.s.	0.00283293	0.547112	20.9199	0.00771359	n.s.	4	20.4018	20.3438	20.7	20.6623	20.5214	20.551
3940	sp|Q53H80|AKIR2_HUMAN	AKIRIN2	Akirin-2 OS=Homo sapiens OX=9606 GN=AKIRIN2 PE=1 SV=2	0.330883	-0.0426625	16.0414	0.390481	n.s.	0.0107219	-0.453901	15.9987	0.0237006	n.s.	15.5875	1.75643e-06	3.62914e-06	sig	0.0227979	-0.713532	15.3278	0.034662	down	0.0098628	-0.357936	15.6834	0.0177485	n.s.	0.00554944	-1.01895	15.0224	0.011538	down	0.00505883	-1.07749	14.9639	0.0108439	down	0.00259958	-1.16547	14.8759	0.00737998	down	1	16.0079	16.0748	16.0003	15.9972	15.621	15.5539
697	sp|Q7Z591|AKNA_HUMAN	AKNA	Microtubule organization protein AKNA OS=Homo sapiens OX=9606 GN=AKNA PE=1 SV=2	0.193192	-0.0613691	17.5321	0.251175	n.s.	0.00243212	-0.938251	17.4708	0.0107037	down	16.5939	1.92438e-10	2.70948e-09	sig	9.96554e-05	-2.07192	15.4602	0.00377571	down	0.00116089	-2.22542	15.3067	0.00549955	down	0.000730975	-2.37185	15.1603	0.00439594	down	0.000125763	-2.34	15.1921	0.00293965	down	0.000140511	-2.21268	15.3195	0.00299135	down	1	17.5512	17.513	17.4962	17.4454	16.6361	16.5517
4968	sp|P14550|AK1A1_HUMAN	AKR1A1	Aldo-keto reductase family 1 member A1 OS=Homo sapiens OX=9606 GN=AKR1A1 PE=1 SV=3	0.0226109	0.616781	20.082	0.0548578	n.s.	0.00904459	0.926877	20.6988	0.0213004	up	21.0089	1.65202e-06	3.44222e-06	sig	0.00570617	1.06939	21.1514	0.0131751	up	0.00814463	0.921281	21.0033	0.0155741	up	0.00302512	1.27997	21.362	0.00807566	up	0.0031162	1.24272	21.3247	0.00810701	up	0.00703071	1.14015	21.2221	0.0135974	up	2	20.0128	20.1512	20.6346	20.7629	20.9533	21.0645
1690	sp|P15121|ALDR_HUMAN	AKR1B1	Aldo-keto reductase family 1 member B1 OS=Homo sapiens OX=9606 GN=AKR1B1 PE=1 SV=3	0.000814895	1.18364	18.96	0.0181962	up	0.000875623	2.21994	20.1436	0.00752448	up	21.1799	7.37115e-09	3.89747e-08	sig	7.79633e-05	1.78489	20.7449	0.003663	up	0.000505527	1.43831	20.3983	0.00414245	up	0.00230807	1.29551	20.2555	0.00699781	up	0.000691588	1.24344	20.2034	0.00417206	up	0.00114776	1.20222	20.1622	0.00505729	up	5	18.9755	18.9445	20.1736	20.1136	21.2438	21.116
511	sp|Q04828|AK1C1_HUMAN	AKR1C1	Aldo-keto reductase family 1 member C1 OS=Homo sapiens OX=9606 GN=AKR1C1 PE=1 SV=1	0.0010788	1.02586	15.1418	0.0186394	up	4.5564e-05	1.38629	16.1677	0.00547099	up	16.5281	1.87853e-11	6.26191e-10	sig	0.00146249	1.36365	16.5055	0.00665858	up	0.00118937	1.7355	16.8773	0.00553754	up	0.000491776	2.96076	18.1026	0.00388763	up	2.81741e-05	3.59671	18.7385	0.00236471	up	4.96885e-06	3.8073	18.9491	0.00152964	up	2	15.1501	15.1335	16.2004	16.135	16.5325	16.5238
914	sp|P42330|AK1C3_HUMAN	AKR1C3	Aldo-keto reductase family 1 member C3 OS=Homo sapiens OX=9606 GN=AKR1C3 PE=1 SV=4	0.0468178	0.655558	17.0848	0.0863421	n.s.	0.0692617	0.736282	17.7404	0.0938483	n.s.	17.8211	6.52786e-08	2.28846e-07	sig	0.0472764	0.5937	17.6785	0.0628786	n.s.	0.0160827	1.05972	18.1446	0.025254	up	0.00526935	1.97427	19.0591	0.011157	up	0.00275148	2.49197	19.5768	0.00754411	up	0.0019138	2.94197	20.0268	0.00623007	up	2	16.9564	17.2132	17.8121	17.6687	17.9803	17.6619
2030	sp|O43488|ARK72_HUMAN	AKR7A2	Aflatoxin B1 aldehyde reductase member 2 OS=Homo sapiens OX=9606 GN=AKR7A2 PE=1 SV=3	0.00181744	0.244191	17.9933	0.0204497	n.s.	0.0033125	1.02835	18.2374	0.0123538	up	19.0216	5.87093e-10	6.02121e-09	sig	0.00032263	1.53318	19.5264	0.00425543	up	5.08559e-06	1.59998	19.5932	0.00244249	up	0.00039683	1.38633	19.3796	0.00369935	up	0.000368569	1.42686	19.4201	0.00345532	up	1.09734e-05	1.31253	19.3058	0.0018973	up	2	17.9968	17.9897	18.2276	18.2472	19.0808	18.9624
1455	sp|P31749|AKT1_HUMAN	AKT1	RAC-alpha serine/threonine-protein kinase OS=Homo sapiens OX=9606 GN=AKT1 PE=1 SV=2	0.00297049	0.943789	17.9452	0.0225778	up	0.000585587	1.91296	18.889	0.00688722	up	19.8582	2.59249e-11	7.49569e-10	sig	3.65549e-05	2.22056	20.1658	0.00356191	up	5.22867e-05	2.20979	20.155	0.00323093	up	3.19189e-05	2.39709	20.3423	0.0029314	up	9.53226e-05	2.56526	20.5105	0.00287308	up	0.000148579	2.52885	20.4741	0.00300861	up	2	17.932	17.9585	18.8392	18.9388	19.9026	19.8138
8516	sp|Q96B36|AKTS1_HUMAN	AKT1S1	Proline-rich AKT1 substrate 1 OS=Homo sapiens OX=9606 GN=AKT1S1 PE=1 SV=1	0.0568008	0.322618	15.9392	0.0986686	n.s.	0.0530047	0.30303	16.2618	0.0754478	n.s.	16.2422	0.0784315	0.0804032	n.s.	0.0720932	0.391299	16.3305	0.0899744	n.s.	0.0359689	0.38156	16.3208	0.0486013	n.s.	0.064173	0.371993	16.3112	0.078569	n.s.	0.0635034	0.453298	16.3925	0.0786177	n.s.	0.198803	0.315964	16.2552	0.220538	n.s.	2	15.8686	16.0099	16.2236	16.3001	16.2252	16.2593
7013	sp|P31751|AKT2_HUMAN	AKT2	RAC-beta serine/threonine-protein kinase OS=Homo sapiens OX=9606 GN=AKT2 PE=1 SV=2	0.00510184	0.53443	17.8349	0.027106	n.s.	0.00205282	0.758679	18.3693	0.0098441	up	18.5936	7.66977e-06	1.33609e-05	sig	0.00163318	0.721083	18.556	0.00700337	up	0.00759663	0.579311	18.4142	0.0148658	n.s.	0.0115962	0.666325	18.5012	0.0193494	up	0.00583692	0.642355	18.4772	0.011901	up	0.00283481	0.603053	18.4379	0.00771449	up	5	17.8064	17.8634	18.3437	18.395	18.6129	18.5742
488	sp|Q9Y243|AKT3_HUMAN	AKT3	RAC-gamma serine/threonine-protein kinase OS=Homo sapiens OX=9606 GN=AKT3 PE=1 SV=1	0.000831846	0.616604	18.3009	0.0181962	up	0.000310495	1.08561	18.9175	0.00652354	up	19.3866	6.75383e-14	3.06713e-11	sig	3.1609e-05	1.98173	20.2827	0.00346407	up	4.52343e-05	2.78615	21.0871	0.00323093	up	3.97843e-06	2.96142	21.2624	0.00237789	up	6.59434e-05	3.205	21.5059	0.00280118	up	7.44858e-05	3.40095	21.7019	0.00269647	up	2	18.2991	18.3027	18.8998	18.9353	19.4056	19.3675
8124	sp|Q9H8T0|AKTIP_HUMAN	AKTIP	AKT-interacting protein OS=Homo sapiens OX=9606 GN=AKTIP PE=1 SV=1	0.0274261	-0.181633	19.1037	0.0613397	n.s.	0.0271595	-0.149571	18.922	0.0450123	n.s.	18.9541	0.000399335	0.00049587	sig	0.275187	0.0593946	19.163	0.301596	n.s.	0.142763	-0.158721	18.9449	0.164121	n.s.	0.089613	-0.0601345	19.0435	0.106153	n.s.	0.00104452	-0.298158	18.8055	0.00484224	n.s.	0.00853088	-0.318036	18.7856	0.015536	n.s.	6	19.1092	19.0981	18.8918	18.9522	18.9295	18.9786
4475	sp|P13716|HEM2_HUMAN	ALAD	Delta-aminolevulinic acid dehydratase OS=Homo sapiens OX=9606 GN=ALAD PE=1 SV=1	0.048181	0.284104	16.4435	0.0880483	n.s.	0.00517543	0.843649	16.7276	0.0153874	up	17.2872	1.62381e-05	2.61364e-05	sig	0.00460438	0.869681	17.3132	0.0115516	up	0.00330371	0.930642	17.3742	0.00887922	up	0.0116064	0.495785	16.9393	0.0193589	n.s.	0.0571539	0.492123	16.9357	0.0718163	n.s.	0.00419271	0.699869	17.1434	0.00966818	up	2	16.489	16.3981	16.6815	16.7737	17.2466	17.3278
2212	sp|P13196|HEM1_HUMAN	ALAS1	5-aminolevulinate synthase, nonspecific, mitochondrial OS=Homo sapiens OX=9606 GN=ALAS1 PE=1 SV=2	0.291137	-0.162298	17.8071	0.350956	n.s.	0.0473384	-0.584149	17.6448	0.0688682	n.s.	17.2229	1.01703e-06	2.27659e-06	sig	0.00891332	-1.1887	16.6184	0.0174295	down	0.00847841	-1.41499	16.3921	0.016021	down	0.00891991	-1.26204	16.545	0.0160461	down	0.0100326	-1.26429	16.5428	0.0174616	down	0.00674441	-1.55849	16.2486	0.0132062	down	1	17.9157	17.6984	17.6799	17.6096	17.2976	17.1483
805	sp|Q13740|CD166_HUMAN	ALCAM	CD166 antigen OS=Homo sapiens OX=9606 GN=ALCAM PE=1 SV=2	0.00301086	-0.314326	20.1325	0.0227262	n.s.	0.000385889	-0.901734	19.8182	0.00672634	down	19.2308	5.43678e-11	1.19292e-09	sig	0.000407084	-1.99343	18.1391	0.00450031	down	0.000488251	-2.65885	17.4736	0.0041178	down	0.000322503	-2.5937	17.5388	0.00351581	down	0.000542275	-1.89926	18.2332	0.003913	down	0.000166691	-1.38355	18.7489	0.00304017	down	3	20.1484	20.1165	19.8115	19.8248	19.2231	19.2384
6863	sp|Q8IZ83|A16A1_HUMAN	ALDH16A1	Aldehyde dehydrogenase family 16 member A1 OS=Homo sapiens OX=9606 GN=ALDH16A1 PE=1 SV=2	0.0366019	0.103918	18.0401	0.0730302	n.s.	0.00548915	0.25235	18.144	0.0158618	n.s.	18.2925	1.37995e-05	2.25856e-05	sig	0.0192714	0.323246	18.3634	0.0302472	n.s.	0.00815244	0.396353	18.4365	0.0155821	n.s.	0.00227327	0.669244	18.7094	0.00694431	up	7.35221e-05	0.493459	18.5336	0.00280118	n.s.	0.0239892	0.40647	18.4466	0.0345184	n.s.	2	18.0441	18.0361	18.1641	18.124	18.2741	18.3108
6586	sp|P54886-2|P5CS-2_HUMAN	ALDH18A1	Isoform of P54886, Isoform Short of Delta-1-pyrroline-5-carboxylate synthase OS=Homo sapiens OX=9606 GN=ALDH18A1 PE=1 SV=2	0.0118866	0.148762	20.9902	0.0389411	n.s.	0.756977	-0.0184224	21.1389	0.777487	n.s.	20.9717	1.76215e-07	5.14135e-07	sig	0.161145	-0.0547228	20.9354	0.184639	n.s.	0.00974116	-0.249503	20.7407	0.0176066	n.s.	0.000828672	-0.2086	20.7816	0.00457927	n.s.	0.00336506	-0.419976	20.5702	0.00842545	n.s.	0.000494398	-0.713024	20.2771	0.00385472	down	1	20.9859	20.9944	21.1231	21.1547	20.9199	21.0236
226	sp|P00352|AL1A1_HUMAN	ALDH1A1	Aldehyde dehydrogenase 1A1 OS=Homo sapiens OX=9606 GN=ALDH1A1 PE=1 SV=2	0.965759	0.00458611	17.26	0.969788	n.s.	0.109078	-0.689216	17.2646	0.136905	n.s.	16.5708	1.37162e-08	6.38538e-08	sig	0.3272	0.123428	17.3834	0.354333	n.s.	0.0510412	0.631535	17.8915	0.0656429	n.s.	0.0012312	3.95568	21.2157	0.00527927	up	0.000702279	3.63022	20.8902	0.00420032	up	0.00440831	3.46678	20.7268	0.00997859	up	7	17.1654	17.3546	17.2612	17.2679	16.8005	16.3411
6816	sp|P30837|AL1B1_HUMAN	ALDH1B1	Aldehyde dehydrogenase X, mitochondrial OS=Homo sapiens OX=9606 GN=ALDH1B1 PE=1 SV=3	0.0361013	-0.427248	21.6715	0.0724037	n.s.	9.70624e-05	-0.612241	21.2442	0.00568544	down	21.0592	8.27178e-06	1.43019e-05	sig	0.0014578	-0.522191	21.1493	0.00665858	n.s.	0.00772689	-0.552821	21.1187	0.0150177	n.s.	0.00191274	-0.707717	20.9638	0.00645167	down	0.000251247	-0.888129	20.7834	0.00318095	down	0.00350575	-0.782549	20.8889	0.00869897	down	9	21.6676	21.6754	21.1609	21.3276	21.0547	21.0638
318	sp|O75891|AL1L1_HUMAN	ALDH1L1	Cytosolic 10-formyltetrahydrofolate dehydrogenase OS=Homo sapiens OX=9606 GN=ALDH1L1 PE=1 SV=2	0.012091	1.63722	13.7959	0.0392433	up	0.00508519	3.28153	15.4331	0.0152422	up	17.0774	7.47355e-08	2.5527e-07	sig	0.0026999	3.35763	17.1535	0.00882777	up	0.00650936	2.33498	16.1309	0.0134144	up	0.0115273	1.8345	15.6304	0.0192642	up	0.0392234	0.9159	14.7118	0.0517402	n.s.	0.18232	0.377026	14.1729	0.20348	n.s.	6	13.6221	13.9697	15.3801	15.4861	16.9194	17.2355
2752	sp|Q3SY69|AL1L2_HUMAN	ALDH1L2	Mitochondrial 10-formyltetrahydrofolate dehydrogenase OS=Homo sapiens OX=9606 GN=ALDH1L2 PE=1 SV=2	0.00425527	1.14846	18.3308	0.0255375	up	0.00148816	1.7793	19.4792	0.0089073	up	20.1101	1.06351e-09	9.23094e-09	sig	0.00142262	1.89723	20.228	0.00657317	up	0.00170065	1.63972	19.9705	0.0063978	up	0.00115304	1.93479	20.2656	0.0051569	up	0.00138244	1.76918	20.0999	0.00533536	up	0.0016209	1.63292	19.9637	0.0058725	up	2	18.2656	18.396	19.4419	19.5166	20.1317	20.0884
2858	sp|P05091|ALDH2_HUMAN	ALDH2	Aldehyde dehydrogenase, mitochondrial OS=Homo sapiens OX=9606 GN=ALDH2 PE=1 SV=2	0.00388782	0.307942	22.9392	0.024796	n.s.	0.00634496	0.568935	23.2472	0.0173323	n.s.	23.5081	2.4648e-09	1.72588e-08	sig	0.000562588	0.811361	23.7506	0.00478584	up	0.00220044	0.878107	23.8173	0.00723025	up	0.00110967	1.44557	24.3848	0.00506501	up	0.000316946	1.45234	24.3915	0.0033947	up	0.000147626	1.2996	24.2388	0.00300861	up	2	22.9538	22.9247	23.2345	23.2598	23.465	23.5513
4449	sp|P51648|AL3A2_HUMAN	ALDH3A2	Aldehyde dehydrogenase family 3 member A2 OS=Homo sapiens OX=9606 GN=ALDH3A2 PE=1 SV=1	0.000791813	0.42508	22.2742	0.0181962	n.s.	0.00271561	0.957603	22.6993	0.0113101	up	23.2318	2.82499e-08	1.1509e-07	sig	0.00132191	0.372303	22.6465	0.00635942	n.s.	0.00355745	0.187164	22.4614	0.00926609	n.s.	0.0141999	0.197438	22.4717	0.0225121	n.s.	0.0142702	0.240226	22.5145	0.0227193	n.s.	0.0788232	0.0368435	22.3111	0.0948533	n.s.	5	22.2849	22.2636	22.6938	22.7048	23.2807	23.183
2581	sp|P30038|AL4A1_HUMAN	ALDH4A1	Delta-1-pyrroline-5-carboxylate dehydrogenase, mitochondrial OS=Homo sapiens OX=9606 GN=ALDH4A1 PE=1 SV=3	0.00355694	0.415514	19.9207	0.023868	n.s.	0.000674259	1.0608	20.3362	0.0070982	up	20.9815	1.02155e-10	1.78459e-09	sig	0.000261657	1.47802	21.3987	0.00414724	up	0.000339601	1.4159	21.3366	0.00375523	up	0.000314183	1.55641	21.4771	0.00349684	up	0.000704588	1.64641	21.5671	0.00420032	up	0.000701121	1.43915	21.3598	0.00423548	up	2	19.898	19.9433	20.326	20.3464	20.9972	20.9658
817	sp|P51649|SSDH_HUMAN	ALDH5A1	Succinate-semialdehyde dehydrogenase, mitochondrial OS=Homo sapiens OX=9606 GN=ALDH5A1 PE=1 SV=2	0.179612	0.199971	16.2032	0.237304	n.s.	0.00183552	1.2445	16.4032	0.00944917	up	17.4477	3.94831e-10	4.49266e-09	sig	0.00013998	2.21436	18.4176	0.00377571	up	0.000226535	2.27873	18.482	0.00349625	up	9.35147e-05	2.68481	18.888	0.00297027	up	2.4088e-05	2.63167	18.8349	0.00216918	up	0.000375373	1.87073	18.074	0.00361192	up	2	16.2145	16.1919	16.3053	16.5011	17.3955	17.4999
1724	sp|Q02252|MMSA_HUMAN	ALDH6A1	Methylmalonate-semialdehyde dehydrogenase [acylating], mitochondrial OS=Homo sapiens OX=9606 GN=ALDH6A1 PE=1 SV=2	0.00604271	0.722967	19.4366	0.0287245	up	0.00159638	1.60735	20.1596	0.00904757	up	21.044	5.87147e-10	6.02121e-09	sig	0.000770485	2.05291	21.4895	0.00532314	up	0.00083051	1.96273	21.3994	0.00482187	up	0.000986871	1.96898	21.4056	0.00488125	up	0.00165215	1.66739	21.104	0.00578425	up	0.0026356	1.37179	20.8084	0.00742901	up	2	19.4931	19.3802	20.1605	20.1587	21.0132	21.0748
4564	sp|P49419|AL7A1_HUMAN	ALDH7A1	Alpha-aminoadipic semialdehyde dehydrogenase OS=Homo sapiens OX=9606 GN=ALDH7A1 PE=1 SV=5	0.0588792	0.252672	21.0387	0.101301	n.s.	0.00146042	0.974141	21.2913	0.00886404	up	22.0128	2.84652e-07	7.62808e-07	sig	0.0048608	0.885939	21.9246	0.0119154	up	0.00174142	0.813069	21.8517	0.00647786	up	0.00131547	0.819235	21.8579	0.00543042	up	0.00240601	0.724472	21.7631	0.007001	up	0.00373596	0.572535	21.6112	0.00901406	n.s.	2	21.0089	21.0684	21.2345	21.3482	21.9903	22.0353
3488	sp|P49189|AL9A1_HUMAN	ALDH9A1	4-trimethylaminobutyraldehyde dehydrogenase OS=Homo sapiens OX=9606 GN=ALDH9A1 PE=1 SV=3	0.0091903	0.644075	20.4302	0.0344547	up	0.00167321	1.242	21.0743	0.00916644	up	21.6722	1.39375e-07	4.2292e-07	sig	0.00528169	0.941243	21.3715	0.0125707	up	0.00809911	0.625335	21.0556	0.0155179	up	0.00981325	0.561938	20.9922	0.017181	n.s.	0.0191056	0.474954	20.9052	0.0283989	n.s.	0.0406026	0.2429	20.6731	0.0534677	n.s.	5	20.3797	20.4807	21.038	21.1106	21.6661	21.6784
2421	sp|P04075-2|ALDOA-2_HUMAN	ALDOA	Isoform of P04075, Isoform 2 of Fructose-bisphosphate aldolase A OS=Homo sapiens OX=9606 GN=ALDOA PE=1 SV=2	0.534943	-0.0369268	22.5517	0.587493	n.s.	0.000897078	-0.335179	22.5148	0.00757492	n.s.	22.2165	4.73966e-09	2.81611e-08	sig	0.000118668	-0.861082	21.6906	0.00377571	down	0.00103465	-1.27828	21.2734	0.00530521	down	0.00010291	-1.06834	21.4834	0.00300597	down	0.00168618	-1.10168	21.45	0.00585299	down	0.0010333	-1.24646	21.3053	0.00487603	down	1	22.5611	22.5423	22.466	22.5636	22.2202	22.2129
74	sp|P05062|ALDOB_HUMAN	ALDOB	Fructose-bisphosphate aldolase B OS=Homo sapiens OX=9606 GN=ALDOB PE=1 SV=2	0.539819	0.331587	11.7321	0.59187	n.s.	0.0631091	0.589594	12.0637	0.0868533	n.s.	12.3217	3.13599e-08	1.26037e-07	sig	0.00218053	3.18315	14.9153	0.00793556	up	0.00335503	3.45315	15.1853	0.00893537	up	0.00114399	5.6453	17.3774	0.0051413	up	0.000766898	5.51037	17.2425	0.00428838	up	0.00110874	5.51618	17.2483	0.00500364	up	7	11.8792	11.585	12.4915	11.6359	12.271	12.3724
3474	sp|P09972|ALDOC_HUMAN	ALDOC	Fructose-bisphosphate aldolase C OS=Homo sapiens OX=9606 GN=ALDOC PE=1 SV=2	0.457097	-0.0583782	21.2822	0.512352	n.s.	0.0777716	-0.139234	21.2238	0.103317	n.s.	21.143	2.0244e-07	5.75682e-07	sig	0.00726052	-0.584325	20.6979	0.0152396	n.s.	0.00182845	-1.01574	20.2664	0.00664799	down	0.00547092	-0.709576	20.5726	0.0114463	down	0.00531655	-0.557883	20.7243	0.0111938	n.s.	0.010443	-0.617684	20.6645	0.0179858	down	3	21.2416	21.3228	21.1745	21.2731	21.1356	21.1503
5182	sp|Q9BT22|ALG1_HUMAN	ALG1	Chitobiosyldiphosphodolichol beta-mannosyltransferase OS=Homo sapiens OX=9606 GN=ALG1 PE=1 SV=2	0.0129821	-0.408356	17.5411	0.040782	n.s.	0.0121736	-0.567333	17.1327	0.0257064	n.s.	16.9737	2.37807e-07	6.56609e-07	sig	0.00343133	-0.832256	16.7088	0.0098998	down	0.0042603	-1.00936	16.5317	0.0103485	down	0.00254595	-0.919495	16.6216	0.00735865	down	0.00231848	-0.962407	16.5786	0.00687039	down	0.00468223	-1.06529	16.4758	0.0103661	down	9	17.5875	17.4947	17.1401	17.1253	17.0166	16.9308
3774	sp|Q5I7T1|AG10B_HUMAN	ALG10B	Putative Dol-P-Glc:Glc(2)Man(9)GlcNAc(2)-PP-Dol alpha-1,2-glucosyltransferase OS=Homo sapiens OX=9606 GN=ALG10B PE=1 SV=2	0.00472018	1.30617	14.6111	0.0263343	up	0.004726	1.39053	15.9172	0.0146648	up	16.0016	1.70802e-05	2.73543e-05	sig	0.00740942	1.29388	15.9049	0.015446	up	0.00320938	1.51524	16.1263	0.0087343	up	0.00996569	0.993644	15.6047	0.0173837	up	0.0229757	1.04199	15.6531	0.0330215	up	0.00948828	1.40377	16.0148	0.0167674	up	2	14.6943	14.5278	15.9516	15.8829	16.0493	15.9539
7379	sp|Q2TAA5|ALG11_HUMAN	ALG11	GDP-Man:Man(3)GlcNAc(2)-PP-Dol alpha-1,2-mannosyltransferase OS=Homo sapiens OX=9606 GN=ALG11 PE=1 SV=2	0.00593048	0.413063	16.7323	0.028616	n.s.	0.00740243	0.400938	17.1454	0.0189135	n.s.	17.1332	0.000290126	0.000368465	sig	0.103629	0.162422	16.8947	0.124202	n.s.	0.0763946	0.129535	16.8618	0.0931497	n.s.	0.117123	0.0562516	16.7885	0.135076	n.s.	0.922649	-0.0103536	16.7219	0.928449	n.s.	0.44296	-0.019481	16.7128	0.465296	n.s.	5	16.712	16.7526	17.1207	17.17	17.1614	17.1051
6666	sp|Q9BV10|ALG12_HUMAN	ALG12	Dol-P-Man:Man(7)GlcNAc(2)-PP-Dol alpha-1,6-mannosyltransferase OS=Homo sapiens OX=9606 GN=ALG12 PE=1 SV=1	0.104837	-0.0492982	21.3917	0.155403	n.s.	0.0444125	0.0225717	21.3424	0.065587	n.s.	21.4142	5.95994e-08	2.12294e-07	sig	0.896717	-0.00357916	21.3881	0.905093	n.s.	0.0356664	0.192802	21.5845	0.0482528	n.s.	0.000837582	0.411296	21.803	0.00458964	n.s.	0.000502963	0.469172	21.8608	0.00379983	n.s.	3.2826e-05	0.461443	21.8531	0.00240647	n.s.	7	21.3915	21.3919	21.325	21.3597	21.4192	21.4093
6268	sp|Q9NP73|ALG13_HUMAN	ALG13	Putative bifunctional UDP-N-acetylglucosamine transferase and deubiquitinase ALG13 OS=Homo sapiens OX=9606 GN=ALG13 PE=1 SV=2	0.0253124	-0.66762	17.145	0.0586302	n.s.	0.00398017	-1.04487	16.4773	0.0133387	down	16.1001	1.2605e-05	2.08316e-05	sig	0.00818062	-0.947156	16.1978	0.0165237	down	0.00637439	-1.08698	16.058	0.0132245	down	0.00503268	-1.04536	16.0996	0.010896	down	0.00448954	-1.02288	16.1221	0.0100367	down	0.0099354	-1.09629	16.0487	0.0173454	down	3	17.0795	17.2104	16.391	16.5636	16.0905	16.1097
7439	sp|Q9H553|ALG2_HUMAN	ALG2	Alpha-1,3/1,6-mannosyltransferase ALG2 OS=Homo sapiens OX=9606 GN=ALG2 PE=1 SV=1	0.057645	0.398713	18.2402	0.0997134	n.s.	0.033843	0.646154	18.6389	0.0531537	n.s.	18.8863	0.000873483	0.0010357	sig	0.0325233	0.566912	18.8071	0.0461909	n.s.	0.0465367	0.483342	18.7235	0.0605342	n.s.	0.034788	0.551398	18.7916	0.0464826	n.s.	0.0511942	0.415568	18.6558	0.0652572	n.s.	0.0657446	0.421926	18.6621	0.080848	n.s.	5	18.338	18.1424	18.6176	18.6602	18.9592	18.8135
5798	sp|Q92685|ALG3_HUMAN	ALG3	Dol-P-Man:Man(5)GlcNAc(2)-PP-Dol alpha-1,3-mannosyltransferase OS=Homo sapiens OX=9606 GN=ALG3 PE=1 SV=1	0.00421551	1.01865	17.9653	0.0253871	up	0.0160904	0.901698	18.9839	0.0310285	up	18.867	0.00420589	0.00466332	sig	0.033164	0.782801	18.7481	0.0468776	up	0.0862568	0.546617	18.5119	0.103496	n.s.	0.0192118	1.07717	19.0425	0.0285715	up	0.0311368	0.979088	18.9444	0.042551	up	0.0298177	1.00308	18.9684	0.0412005	up	5	18.0311	17.8995	18.9753	18.9926	18.9623	18.7717
8131	sp|Q9Y673|ALG5_HUMAN	ALG5	Dolichyl-phosphate beta-glucosyltransferase OS=Homo sapiens OX=9606 GN=ALG5 PE=1 SV=1	0.0424804	0.22309	18.8444	0.0808624	n.s.	0.0134398	0.429202	19.0675	0.0274416	n.s.	19.2736	7.22781e-05	0.000101766	sig	0.187933	0.130137	18.9746	0.212599	n.s.	0.0536795	0.208454	19.0529	0.068506	n.s.	0.0452926	0.231198	19.0756	0.0581373	n.s.	0.0249662	0.296827	19.1412	0.0353824	n.s.	0.0183583	0.374995	19.2194	0.0277074	n.s.	2	18.8918	18.797	19.0704	19.0646	19.2903	19.257
6148	sp|Q9Y672|ALG6_HUMAN	ALG6	Dolichyl pyrophosphate Man9GlcNAc2 alpha-1,3-glucosyltransferase OS=Homo sapiens OX=9606 GN=ALG6 PE=1 SV=2	0.01438	-0.0127604	17.0411	0.0431859	n.s.	0.109315	-0.0976468	17.0283	0.137167	n.s.	16.9435	3.0624e-05	4.64058e-05	sig	0.00906247	-0.256343	16.7848	0.0176353	n.s.	0.0150795	-0.285092	16.756	0.0240704	n.s.	0.0429981	-0.51714	16.524	0.0556132	n.s.	0.000204556	-0.687623	16.3535	0.00309087	down	0.00617289	-0.5855	16.4556	0.0124248	down	1	17.0427	17.0396	17.0283	17.0284	16.9083	16.9787
3687	sp|Q9BVK2|ALG8_HUMAN	ALG8	Probable dolichyl pyrophosphate Glc1Man9GlcNAc2 alpha-1,3-glucosyltransferase OS=Homo sapiens OX=9606 GN=ALG8 PE=1 SV=2	0.552909	-0.0342317	20.4351	0.603923	n.s.	0.520286	0.0261696	20.4009	0.552233	n.s.	20.4613	2.07307e-07	5.8625e-07	sig	0.0229044	-0.378745	20.0564	0.0347915	n.s.	0.00321515	-0.569204	19.8659	0.00873807	n.s.	0.00181552	-0.874846	19.5603	0.00627373	down	0.00734172	-0.842584	19.5926	0.0139102	down	0.00386343	-0.934853	19.5003	0.00919585	down	1	20.4028	20.4675	20.3649	20.437	20.4713	20.4514
2848	sp|Q9H6U8|ALG9_HUMAN	ALG9	Alpha-1,2-mannosyltransferase ALG9 OS=Homo sapiens OX=9606 GN=ALG9 PE=1 SV=2	0.0026319	0.680339	18.8111	0.0217447	up	0.00705571	0.835632	19.4915	0.0183878	up	19.6468	6.27127e-07	1.50347e-06	sig	0.00364492	1.22967	20.0408	0.0102107	up	0.00159902	1.48476	20.2959	0.00622682	up	0.00518577	1.5984	20.4095	0.0110584	up	0.00219328	1.57445	20.3856	0.00668816	up	0.000711062	1.88894	20.7001	0.00427775	up	2	18.8275	18.7948	19.4605	19.5224	19.7154	19.5781
428	sp|Q13686|ALKB1_HUMAN	ALKBH1	Nucleic acid dioxygenase ALKBH1 OS=Homo sapiens OX=9606 GN=ALKBH1 PE=1 SV=2	0.0221714	-1.518	14.163	0.0542024	n.s.	0.0255635	-1.65764	12.645	0.0430022	down	12.5053	0.000297614	0.000377642	sig	0.00833075	-1.90038	12.2626	0.0167292	down	0.0322748	-2.63309	11.5299	0.0443163	down	0.50663	-0.238776	13.9242	0.529219	n.s.	0.567165	-0.145128	14.0178	0.587196	n.s.	0.0201515	-2.14859	12.0144	0.0299175	down	3	14.0046	14.3213	12.4783	12.8116	12.2863	12.7243
3067	sp|Q6NS38|ALKB2_HUMAN	ALKBH2	DNA oxidative demethylase ALKBH2 OS=Homo sapiens OX=9606 GN=ALKBH2 PE=1 SV=1	0.0777893	-0.453324	15.5358	0.123713	n.s.	0.0557437	-0.25073	15.0825	0.0786472	n.s.	15.2851	3.49846e-05	5.23708e-05	sig	0.386913	-0.095572	15.4403	0.413457	n.s.	0.0521378	0.144681	15.6805	0.0667848	n.s.	0.00616437	-0.616216	14.9196	0.0123556	down	0.0025567	-0.944545	14.5913	0.00724915	down	0.00611882	-0.464077	15.0718	0.0123505	n.s.	9	15.5104	15.5612	15.2145	14.9505	15.3415	15.2288
6680	sp|Q96Q83|ALKB3_HUMAN	ALKBH3	Alpha-ketoglutarate-dependent dioxygenase alkB homolog 3 OS=Homo sapiens OX=9606 GN=ALKBH3 PE=1 SV=1	0.0406971	-0.21117	14.0979	0.0785405	n.s.	0.00723028	-0.504507	13.8868	0.0186653	n.s.	13.5934	0.000508588	0.00062136	sig	0.0349844	-0.524484	13.5734	0.0489385	n.s.	0.00432354	-0.586121	13.5118	0.0104318	down	0.0207808	-0.229252	13.8687	0.0304131	n.s.	0.00862232	-0.334455	13.7635	0.0156309	n.s.	0.0561488	-0.329924	13.768	0.0705123	n.s.	3	14.0723	14.1235	13.9225	13.851	13.6281	13.5587
7842	sp|Q9NXW9|ALKB4_HUMAN	ALKBH4	Alpha-ketoglutarate-dependent dioxygenase alkB homolog 4 OS=Homo sapiens OX=9606 GN=ALKBH4 PE=1 SV=1	0.408886	0.0457577	15.1415	0.46513	n.s.	0.0327686	0.257267	15.1873	0.0518431	n.s.	15.3988	0.0216172	0.0227183	sig	0.0490601	0.210068	15.3516	0.0649204	n.s.	0.850084	0.0200338	15.1615	0.859329	n.s.	0.17413	0.182658	15.3242	0.194616	n.s.	0.399297	-0.0611418	15.0804	0.422771	n.s.	0.508195	-0.062076	15.0794	0.529318	n.s.	5	15.1733	15.1097	15.2179	15.1567	15.3632	15.4344
6624	sp|Q6P6C2|ALKB5_HUMAN	ALKBH5	RNA demethylase ALKBH5 OS=Homo sapiens OX=9606 GN=ALKBH5 PE=1 SV=2	0.497047	-0.0416446	17.306	0.551433	n.s.	0.013049	0.498803	17.2643	0.026885	n.s.	17.8048	7.69825e-05	0.00010781	sig	0.0129394	0.493444	17.7994	0.0226073	n.s.	0.00859329	0.369411	17.6754	0.0161568	n.s.	0.0315309	0.179507	17.4855	0.0427172	n.s.	0.0173516	0.405321	17.7113	0.0263767	n.s.	0.0351999	0.345184	17.6511	0.047281	n.s.	4	17.2788	17.3332	17.307	17.2216	17.7541	17.8555
7198	sp|Q3KRA9|ALKB6_HUMAN	ALKBH6	Alpha-ketoglutarate-dependent dioxygenase alkB homolog 6 OS=Homo sapiens OX=9606 GN=ALKBH6 PE=1 SV=2	0.176697	0.389796	17.3193	0.234336	n.s.	0.185587	0.42934	17.7091	0.218264	n.s.	17.7486	0.0207709	0.0218448	sig	0.758356	0.0652599	17.3846	0.773386	n.s.	0.162185	0.405523	17.7248	0.184218	n.s.	0.269437	0.29836	17.6177	0.292293	n.s.	0.338846	0.276617	17.5959	0.362547	n.s.	0.0776055	0.66665	17.986	0.0935181	n.s.	2	17.5042	17.1344	17.6651	17.7531	17.861	17.6363
6252	sp|Q9BT30|ALKB7_HUMAN	ALKBH7	Alpha-ketoglutarate-dependent dioxygenase alkB homolog 7, mitochondrial OS=Homo sapiens OX=9606 GN=ALKBH7 PE=1 SV=1	0.0141305	-0.416604	17.204	0.0427826	n.s.	0.00186346	-0.737983	16.7874	0.00948531	down	16.466	4.71843e-08	1.75823e-07	sig	0.00175744	-0.540651	16.6634	0.00726043	n.s.	0.0027694	-0.485623	16.7184	0.00807396	n.s.	0.00260603	-0.418733	16.7853	0.00745839	n.s.	0.00169785	-0.666107	16.5379	0.00585712	down	0.000520623	-0.954193	16.2498	0.00391521	down	1	17.2251	17.183	16.742	16.8328	16.4421	16.49
4941	sp|Q96BT7|ALKB8_HUMAN	ALKBH8	Alkylated DNA repair protein alkB homolog 8 OS=Homo sapiens OX=9606 GN=ALKBH8 PE=1 SV=2	0.476427	0.0460903	14.7812	0.531742	n.s.	0.0699811	-0.226948	14.8273	0.0946128	n.s.	14.5542	2.91439e-05	4.43572e-05	sig	0.0714692	-0.512959	14.2682	0.0893106	n.s.	0.00737858	-0.607194	14.174	0.0145801	down	0.0113435	-0.510428	14.2707	0.0190675	n.s.	0.00791795	-0.798722	13.9824	0.0146965	down	0.0100637	-0.949914	13.8313	0.0175229	down	1	14.8332	14.7291	14.8375	14.817	14.518	14.5905
4354	sp|Q8TCU4|ALMS1_HUMAN	ALMS1	Alstrom syndrome protein 1 OS=Homo sapiens OX=9606 GN=ALMS1 PE=1 SV=4	0.00199249	-0.474044	19.3398	0.0205907	n.s.	0.000748763	-1.18415	18.8657	0.00724894	down	18.1556	1.19769e-09	1.00801e-08	sig	0.00061683	-0.958342	18.3814	0.00493293	down	0.00106165	-0.917589	18.4222	0.00531718	down	0.000166196	-0.973018	18.3668	0.00311266	down	0.000455473	-1.06401	18.2758	0.00369031	down	0.000272088	-1.13706	18.2027	0.00333507	down	1	19.3523	19.3272	18.8487	18.8828	18.1257	18.1855
297	sp|P05186|PPBT_HUMAN	ALPL	Alkaline phosphatase, tissue-nonspecific isozyme OS=Homo sapiens OX=9606 GN=ALPL PE=1 SV=4	0.523902	-0.0314822	20.423	0.577274	n.s.	0.00781556	-0.773284	20.3915	0.0195457	down	19.6497	2.03443e-11	6.46603e-10	sig	0.00023579	-1.91987	18.5031	0.00405805	down	8.93149e-05	-2.87768	17.5453	0.00323093	down	0.000388944	-3.75164	16.6714	0.0036788	down	0.000646241	-4.45823	15.9648	0.00410776	down	3.13659e-05	-4.48693	15.9361	0.00240647	down	1	20.4455	20.4005	20.3571	20.4259	19.5847	19.7147
1111	sp|P05187|PPB1_HUMAN	ALPP	Alkaline phosphatase, placental type OS=Homo sapiens OX=9606 GN=ALPP PE=1 SV=2	0.00662604	1.4255	11.3776	0.0300706	up	0.00351082	2.09474	12.8031	0.0126713	up	13.4724	2.07858e-05	3.2731e-05	sig	0.00548195	1.58344	12.9611	0.0128623	up	0.0148657	1.10592	12.4836	0.0238298	up	0.0629122	0.407993	11.7856	0.0772003	n.s.	0.0946877	0.453839	11.8315	0.11193	n.s.	0.836849	0.0761214	11.4538	0.846444	n.s.	5	11.2708	11.4844	12.85	12.7563	13.5363	13.4085
8466	sp|Q96Q42|ALS2_HUMAN	ALS2	Alsin OS=Homo sapiens OX=9606 GN=ALS2 PE=1 SV=2	0.146362	-0.0939493	18.9409	0.201443	n.s.	0.960771	-0.00254092	18.8469	0.966024	n.s.	18.9384	0.00409081	0.00454038	sig	0.99171	-0.000499331	18.9404	0.992284	n.s.	0.288248	0.0585327	18.9994	0.313566	n.s.	0.0582981	0.185513	19.1264	0.0721734	n.s.	0.153219	0.169295	19.1102	0.173578	n.s.	0.360251	0.0683877	19.0093	0.383213	n.s.	13	18.9004	18.9814	18.8464	18.8475	18.9171	18.9596
7961	sp|Q86V81|THOC4_HUMAN	ALYREF	THO complex subunit 4 OS=Homo sapiens OX=9606 GN=ALYREF PE=1 SV=3	0.0143859	-0.328953	18.7686	0.0431859	n.s.	0.012167	-0.350669	18.4396	0.0256988	n.s.	18.4179	7.36092e-05	0.000103438	sig	0.148175	-0.0873249	18.6813	0.171184	n.s.	0.233954	-0.0639959	18.7046	0.258735	n.s.	0.0395585	-0.187879	18.5807	0.0518942	n.s.	0.0628963	-0.147839	18.6207	0.0779442	n.s.	0.156608	-0.135952	18.6326	0.176769	n.s.	11	18.805	18.7321	18.4559	18.4234	18.4319	18.4039
8216	sp|Q9UHK6|AMACR_HUMAN	AMACR	Alpha-methylacyl-CoA racemase OS=Homo sapiens OX=9606 GN=AMACR PE=1 SV=2	0.0275407	0.233722	16.585	0.0614845	n.s.	0.103105	0.293966	16.8187	0.130531	n.s.	16.879	0.00341464	0.00381734	sig	0.164919	0.202414	16.7874	0.188638	n.s.	0.00716521	0.473528	17.0585	0.0142891	n.s.	0.0138801	0.407413	16.9924	0.0221391	n.s.	0.0231538	0.377738	16.9627	0.0332334	n.s.	0.129179	0.140085	16.7251	0.148189	n.s.	2	16.6243	16.5457	16.8235	16.814	16.9736	16.7843
8448	sp|Q9C0C7|AMRA1_HUMAN	AMBRA1	Activating molecule in BECN1-regulated autophagy protein 1 OS=Homo sapiens OX=9606 GN=AMBRA1 PE=1 SV=2	0.842594	-0.014648	18.5919	0.865221	n.s.	0.332195	-0.0976811	18.5772	0.366921	n.s.	18.4942	0.0055978	0.00611408	sig	0.0172737	-0.226992	18.3649	0.0279019	n.s.	0.144622	-0.0987188	18.4932	0.165949	n.s.	0.0261189	-0.252702	18.3392	0.0365961	n.s.	0.0137074	-0.211867	18.38	0.022063	n.s.	0.0172911	-0.287915	18.304	0.0263869	n.s.	1	18.6161	18.5676	18.6375	18.517	18.5673	18.4211
1921	sp|P17707|DCAM_HUMAN	AMD1	S-adenosylmethionine decarboxylase proenzyme OS=Homo sapiens OX=9606 GN=AMD1 PE=1 SV=2	0.0599596	0.178259	18.709	0.102629	n.s.	0.00917378	-0.358397	18.8872	0.0214585	n.s.	18.3506	5.69372e-09	3.26407e-08	sig	0.000791669	-1.26044	17.4485	0.00537626	down	0.00105423	-1.20034	17.5086	0.00531718	down	0.00208704	-0.789606	17.9193	0.00666958	down	0.00673898	-0.940425	17.7685	0.013127	down	0.00174015	-1.18055	17.5284	0.00600183	down	1	18.675	18.7429	18.8566	18.9178	18.3443	18.3568
5996	sp|Q9Y303|NAGA_HUMAN	AMDHD2	N-acetylglucosamine-6-phosphate deacetylase OS=Homo sapiens OX=9606 GN=AMDHD2 PE=1 SV=2	0.158525	-0.0938213	15.9895	0.214779	n.s.	0.0492798	-0.325704	15.8957	0.0711417	n.s.	15.6638	4.00423e-05	5.93054e-05	sig	0.0008237	-0.514812	15.4747	0.00543924	n.s.	0.00447315	-0.671178	15.3184	0.0106183	down	0.0117273	-0.822715	15.1668	0.0195154	down	0.0013118	-0.61137	15.3782	0.00524538	down	0.0139634	-0.604397	15.3851	0.0223213	down	1	16.0028	15.9762	15.8552	15.9362	15.7378	15.5899
5024	sp|Q9UKV5|AMFR_HUMAN	AMFR	E3 ubiquitin-protein ligase AMFR OS=Homo sapiens OX=9606 GN=AMFR PE=1 SV=2	0.00256581	0.541845	16.887	0.0216604	n.s.	0.00075701	0.552016	17.4288	0.0072525	n.s.	17.439	6.7303e-06	1.18936e-05	sig	0.195473	-0.135022	16.752	0.220264	n.s.	0.964541	-0.00342431	16.8835	0.967339	n.s.	0.0412262	0.16269	17.0497	0.0536829	n.s.	0.0122794	0.101468	16.9884	0.0203052	n.s.	0.183157	-0.0390383	16.8479	0.204362	n.s.	12	16.8757	16.8982	17.4037	17.4539	17.4492	17.4288
1581	sp|P03971|MIS_HUMAN	AMH	Muellerian-inhibiting factor OS=Homo sapiens OX=9606 GN=AMH PE=1 SV=3	0.0139598	2.35621	13.1097	0.042464	up	0.00870548	2.96418	15.4659	0.0208483	up	16.0739	9.29493e-08	3.04951e-07	sig	0.00630443	3.45515	16.5649	0.0139641	up	0.00482895	3.94363	17.0534	0.0111205	up	0.00543235	3.75659	16.8663	0.0113867	up	0.00683486	3.42409	16.5338	0.0132424	up	0.00683418	3.30013	16.4099	0.0133334	up	2	13.384	12.8355	15.5288	15.4031	16.1219	16.0259
521	sp|Q86WK6|AMGO1_HUMAN	AMIGO1	Amphoterin-induced protein 1 OS=Homo sapiens OX=9606 GN=AMIGO1 PE=1 SV=1	0.00563526	0.580985	16.0292	0.0279537	n.s.	0.022313	0.697945	16.6102	0.0389835	up	16.7271	1.82448e-11	6.203e-10	sig	0.00187926	1.00282	17.032	0.00746027	up	0.000504819	2.10601	18.1352	0.00414245	up	0.000223272	2.93504	18.9642	0.00326282	up	0.000184513	3.27423	19.3034	0.00308061	up	0.000185114	3.47091	19.5001	0.00307385	up	2	15.9858	16.0725	16.6041	16.6162	16.6304	16.8239
1349	sp|Q9Y4X0|AMMR1_HUMAN	AMMECR1	AMME syndrome candidate gene 1 protein OS=Homo sapiens OX=9606 GN=AMMECR1 PE=1 SV=1	0.0300328	-0.331479	15.236	0.0645471	n.s.	0.00235008	-0.856755	14.9045	0.0105188	down	14.3793	2.05966e-07	5.83414e-07	sig	0.00134118	-1.11522	14.1208	0.00638461	down	0.00186632	-1.52502	13.711	0.00670647	down	0.00160507	-1.81577	13.4203	0.00588956	down	0.00184705	-2.20682	13.0292	0.00611376	down	0.00579441	-2.65612	12.5799	0.011924	down	1	15.1963	15.2757	14.8612	14.9479	14.3917	14.3668
1664	sp|Q4VCS5|AMOT_HUMAN	AMOT	Angiomotin OS=Homo sapiens OX=9606 GN=AMOT PE=1 SV=1	0.00162672	1.91967	16.7007	0.0203564	up	0.00147113	1.81257	18.6204	0.00886681	up	18.5133	9.68924e-10	8.6622e-09	sig	0.00103089	2.15754	18.8583	0.00586547	up	0.000952891	2.7745	19.4752	0.00512969	up	0.00115486	2.07394	18.7747	0.0051569	up	0.00165718	2.07601	18.7768	0.00578841	up	0.000959594	2.40486	19.1056	0.00472958	up	2	16.7697	16.6317	18.6557	18.5851	18.5043	18.5224
4329	sp|Q8IY63|AMOL1_HUMAN	AMOTL1	Angiomotin-like protein 1 OS=Homo sapiens OX=9606 GN=AMOTL1 PE=1 SV=1	0.0725328	0.962722	14.6702	0.117692	n.s.	0.112035	0.723418	15.6329	0.140031	n.s.	15.3936	0.00127272	0.00148283	sig	0.0554256	1.08334	15.7535	0.0719342	n.s.	0.0404799	1.39631	16.0665	0.053706	n.s.	0.0597071	1.03454	15.7047	0.0736961	n.s.	0.0857356	0.937903	15.6081	0.102345	n.s.	0.0607229	1.10091	15.7711	0.0753372	n.s.	2	14.935	14.4054	15.705	15.5608	15.4024	15.3848
1010	sp|Q9Y2J4|AMOL2_HUMAN	AMOTL2	Angiomotin-like protein 2 OS=Homo sapiens OX=9606 GN=AMOTL2 PE=1 SV=3	0.0192782	1.59996	17.2976	0.0501209	n.s.	0.0419998	0.960457	18.8975	0.0628034	n.s.	18.258	8.13641e-06	1.40876e-05	sig	0.0316599	1.08952	18.3871	0.0452293	up	0.044822	0.868743	18.1663	0.0586212	n.s.	0.673186	-0.0935894	17.204	0.691503	n.s.	0.051011	-0.85354	16.444	0.0650428	n.s.	0.740275	0.109634	17.4072	0.75379	n.s.	6	17.4868	17.1083	19.02	18.7751	18.3323	18.1838
5350	sp|Q01433|AMPD2_HUMAN	AMPD2	AMP deaminase 2 OS=Homo sapiens OX=9606 GN=AMPD2 PE=1 SV=2	0.00814288	-0.345817	20.0404	0.032976	n.s.	0.000545656	-0.623413	19.6946	0.00688722	down	19.417	2.10871e-07	5.95161e-07	sig	0.00325279	-0.598861	19.4416	0.00958757	down	0.00241018	-0.49197	19.5484	0.00752762	n.s.	0.178931	-0.0275712	20.0128	0.199441	n.s.	0.0715793	-0.143381	19.897	0.0872167	n.s.	0.0451937	-0.123831	19.9166	0.0585757	n.s.	3	20.0271	20.0537	19.6661	19.723	19.411	19.423
1328	sp|P49418|AMPH_HUMAN	AMPH	Amphiphysin OS=Homo sapiens OX=9606 GN=AMPH PE=1 SV=1	0.00689647	0.342662	18.8756	0.0306005	n.s.	0.000517887	1.13381	19.2182	0.00688722	up	20.0094	8.15528e-13	1.13714e-10	sig	0.000186556	1.31583	20.1914	0.00383688	up	0.000182869	1.79165	20.6672	0.0033925	up	1.77105e-05	2.16018	21.0357	0.0029314	up	1.24826e-05	2.28779	21.1633	0.00182903	up	1.81145e-05	2.153	21.0286	0.00216563	up	2	18.8833	18.8678	19.1907	19.2458	19.9848	20.034
7079	sp|P48728|GCST_HUMAN	AMT	Aminomethyltransferase, mitochondrial OS=Homo sapiens OX=9606 GN=AMT PE=1 SV=1	0.00305881	-0.629084	17.9324	0.0228275	down	0.00686133	-0.604375	17.3034	0.0181021	down	17.3281	0.00422276	0.00468022	sig	0.0129444	-0.369606	17.5628	0.0226114	n.s.	0.0261283	-0.644623	17.2878	0.0372553	down	0.054651	-0.43604	17.4964	0.0683632	n.s.	0.0357361	-0.535096	17.3973	0.0478158	n.s.	0.0309463	-0.846545	17.0859	0.0424113	down	3	17.9279	17.9369	17.3379	17.2688	17.2779	17.3782
4457	sp|Q86W34|AMZ2_HUMAN	AMZ2	Archaemetzincin-2 OS=Homo sapiens OX=9606 GN=AMZ2 PE=2 SV=2	0.0485533	0.22411	17.2587	0.08856	n.s.	0.0333213	0.565023	17.4828	0.0525541	n.s.	17.8238	4.70788e-06	8.65212e-06	sig	0.00216267	1.11282	18.3716	0.00790541	up	0.0156018	0.637943	17.8967	0.0246939	up	0.00677753	0.578864	17.8376	0.0132053	n.s.	0.00568526	0.641114	17.8999	0.0117022	up	0.0130397	0.434522	17.6933	0.0212134	n.s.	6	17.3066	17.2108	17.4646	17.5011	17.9181	17.7294
7792	sp|Q9H1A4|APC1_HUMAN	ANAPC1	Anaphase-promoting complex subunit 1 OS=Homo sapiens OX=9606 GN=ANAPC1 PE=1 SV=1	0.00142007	-0.311784	20.5686	0.0199225	n.s.	0.00166422	-0.332026	20.2568	0.00915004	n.s.	20.2365	1.62645e-09	1.25429e-08	sig	0.00391529	-0.188283	20.3803	0.0105448	n.s.	0.00215944	-0.373074	20.1955	0.00718565	n.s.	0.001942	-0.430726	20.1378	0.0064961	n.s.	0.000807512	-0.556021	20.0125	0.00437129	n.s.	0.000482501	-0.626327	19.9422	0.0038198	down	1	20.5798	20.5573	20.2601	20.2535	20.2441	20.229
5751	sp|Q9UM13|APC10_HUMAN	ANAPC10	Anaphase-promoting complex subunit 10 OS=Homo sapiens OX=9606 GN=ANAPC10 PE=1 SV=1	0.479638	0.0579486	17.0688	0.534843	n.s.	0.815788	0.0129413	17.1267	0.832155	n.s.	17.0817	1.48864e-06	3.14421e-06	sig	0.159463	-0.108467	16.9603	0.182881	n.s.	0.0159573	-0.354417	16.7144	0.0251048	n.s.	0.0134006	-0.420585	16.6482	0.0215812	n.s.	0.00797056	-0.583738	16.485	0.0147647	n.s.	0.010922	-0.729219	16.3396	0.0186088	down	1	17.0235	17.1141	17.1764	17.077	17.0635	17.1
4950	sp|Q96DE5|APC16_HUMAN	ANAPC16	Anaphase-promoting complex subunit 16 OS=Homo sapiens OX=9606 GN=ANAPC16 PE=1 SV=1	0.000878813	0.391403	17.5297	0.0183887	n.s.	0.00197576	0.352342	17.9211	0.00965863	n.s.	17.882	1.1589e-07	3.63919e-07	sig	0.502678	0.0431599	17.5729	0.527065	n.s.	0.0733868	-0.0362	17.4935	0.0898498	n.s.	0.00392241	-0.209296	17.3204	0.00938636	n.s.	0.0170752	-0.416373	17.1133	0.0260665	n.s.	0.00165046	-0.516607	17.0131	0.00590777	n.s.	1	17.5193	17.5401	17.9263	17.9159	17.8703	17.8938
7813	sp|Q9UJX6|ANC2_HUMAN	ANAPC2	Anaphase-promoting complex subunit 2 OS=Homo sapiens OX=9606 GN=ANAPC2 PE=1 SV=1	0.00120122	0.269848	17.9682	0.0189465	n.s.	0.00706696	0.316868	18.2381	0.018403	n.s.	18.2851	3.48225e-06	6.61483e-06	sig	0.0101424	0.332372	18.3006	0.0190569	n.s.	0.0331653	0.15648	18.1247	0.0453683	n.s.	0.0379962	0.0647814	18.033	0.0501339	n.s.	0.194502	-0.0151411	17.9531	0.216349	n.s.	0.222622	-0.0423876	17.9258	0.245481	n.s.	6	17.9743	17.9621	18.2309	18.2452	18.259	18.3112
6564	sp|Q9UJX5|APC4_HUMAN	ANAPC4	Anaphase-promoting complex subunit 4 OS=Homo sapiens OX=9606 GN=ANAPC4 PE=1 SV=2	0.0220558	0.522317	19.5891	0.0540547	n.s.	0.0252418	0.321465	20.1114	0.0426436	n.s.	19.9106	0.00187008	0.00213791	sig	0.0664637	0.1919	19.781	0.0839169	n.s.	0.302173	0.0773184	19.6664	0.327641	n.s.	0.630118	0.0551805	19.6443	0.650044	n.s.	0.503551	-0.119721	19.4694	0.525876	n.s.	0.270805	-0.138372	19.4508	0.294146	n.s.	5	19.5377	19.6405	20.0516	20.1713	19.9023	19.9188
7668	sp|Q9UJX4|APC5_HUMAN	ANAPC5	Anaphase-promoting complex subunit 5 OS=Homo sapiens OX=9606 GN=ANAPC5 PE=1 SV=2	0.161001	-0.0599598	20.4209	0.217436	n.s.	0.0330333	-0.0826434	20.361	0.052176	n.s.	20.3383	4.04032e-06	7.55539e-06	sig	0.019627	-0.106864	20.314	0.030655	n.s.	0.0222559	-0.239065	20.1818	0.0327382	n.s.	0.00831695	-0.276332	20.1446	0.0152298	n.s.	0.0122897	-0.460536	19.9604	0.0203183	n.s.	0.00278986	-0.541664	19.8792	0.00765105	n.s.	1	20.4337	20.4082	20.3853	20.3366	20.3469	20.3296
5974	sp|Q9UJX3|APC7_HUMAN	ANAPC7	Anaphase-promoting complex subunit 7 OS=Homo sapiens OX=9606 GN=ANAPC7 PE=1 SV=4	0.11694	0.126373	19.0267	0.169052	n.s.	0.182558	0.122965	19.1531	0.21523	n.s.	19.1497	2.24888e-05	3.51756e-05	sig	0.000279152	-0.165638	18.8611	0.00418245	n.s.	0.0143714	-0.314695	18.7121	0.0232226	n.s.	0.0425854	-0.23306	18.7937	0.0551619	n.s.	0.00575151	-0.506539	18.5202	0.0117852	n.s.	0.014376	-0.550014	18.4767	0.022833	n.s.	1	19.0295	19.024	19.1057	19.2005	19.2109	19.0885
7019	sp|Q5VTE6|ANGE2_HUMAN	ANGEL2	Protein angel homolog 2 OS=Homo sapiens OX=9606 GN=ANGEL2 PE=1 SV=1	0.145839	0.237822	16.5109	0.200819	n.s.	0.00363796	0.207373	16.7487	0.0128286	n.s.	16.7183	0.00489973	0.00538976	sig	0.202633	0.179821	16.6907	0.227709	n.s.	0.226128	0.313308	16.8242	0.250465	n.s.	0.734626	-0.0210726	16.4898	0.750424	n.s.	0.0502293	-0.0995839	16.4113	0.0641881	n.s.	0.00148856	-0.397368	16.1135	0.00564414	n.s.	1	16.5234	16.4984	16.8503	16.6471	16.7177	16.7188
4607	sp|Q9UKU9|ANGL2_HUMAN	ANGPTL2	Angiopoietin-related protein 2 OS=Homo sapiens OX=9606 GN=ANGPTL2 PE=1 SV=1	0.12834	0.35707	14.6309	0.181435	n.s.	0.00138224	0.987748	14.988	0.00874973	up	15.6186	5.30597e-06	9.62041e-06	sig	0.00270861	1.25967	15.8906	0.00883723	up	0.000524875	1.36458	15.9955	0.00419583	up	0.000500918	1.17203	15.8029	0.00390957	up	0.00228588	1.18961	15.8205	0.00682371	up	0.00553413	1.18129	15.8122	0.011545	up	2	14.621	14.6408	15.1296	14.8463	15.5832	15.6541
1327	sp|P16157|ANK1_HUMAN	ANK1	Ankyrin-1 OS=Homo sapiens OX=9606 GN=ANK1 PE=1 SV=3	0.0113568	-0.463805	18.5911	0.0379675	n.s.	0.000138753	-1.45952	18.1273	0.00584529	down	17.1316	2.10834e-09	1.53165e-08	sig	0.000461961	-1.90098	16.6901	0.0046929	down	0.00202854	-1.52035	17.0707	0.00695349	down	0.00098951	-0.883292	17.7078	0.00489097	down	0.00389085	-0.464395	18.1267	0.00917272	n.s.	0.0680397	-0.102684	18.4884	0.0833503	n.s.	3	18.6021	18.5801	18.1759	18.0786	17.1183	17.1448
910	sp|Q01484|ANK2_HUMAN	ANK2	Ankyrin-2 OS=Homo sapiens OX=9606 GN=ANK2 PE=1 SV=4	0.0210504	-0.413262	19.2865	0.0527756	n.s.	0.0378196	-0.306161	18.8732	0.0579052	n.s.	18.9803	5.72911e-11	1.21691e-09	sig	0.0755205	0.173252	19.4598	0.0936289	n.s.	0.00478693	0.719341	20.0058	0.0110887	up	0.00144642	1.34304	20.6296	0.00565002	up	0.000870105	1.7644	21.0509	0.00452044	up	0.00121233	1.96158	21.2481	0.00518073	up	7	19.2368	19.3362	18.9085	18.838	19.0162	18.9445
2453	sp|Q12955|ANK3_HUMAN	ANK3	Ankyrin-3 OS=Homo sapiens OX=9606 GN=ANK3 PE=1 SV=3	0.137025	-0.065741	20.7046	0.190748	n.s.	0.000297443	-0.572631	20.6389	0.00650836	n.s.	20.132	4.60477e-09	2.74919e-08	sig	0.000631949	-1.10374	19.6009	0.00498013	down	0.000499329	-1.31125	19.3934	0.00414217	down	0.000422669	-1.28512	19.4195	0.00373603	down	0.00118471	-1.37668	19.328	0.0050502	down	0.00299178	-1.01414	19.6905	0.00792465	down	1	20.6978	20.7115	20.6652	20.6126	20.1391	20.1249
5189	sp|Q9P2R3|ANFY1_HUMAN	ANKFY1	Rabankyrin-5 OS=Homo sapiens OX=9606 GN=ANKFY1 PE=1 SV=2	0.906451	-0.00574407	18.5959	0.919842	n.s.	0.163024	0.148117	18.5902	0.194294	n.s.	18.744	1.82363e-07	5.28681e-07	sig	0.00875126	0.430685	19.0266	0.01725	n.s.	0.00804617	0.533015	19.1289	0.0154573	n.s.	0.00294722	0.754013	19.3499	0.00793235	up	0.00504887	0.670686	19.2666	0.0108279	up	0.00411119	0.63801	19.2339	0.00953284	up	7	18.6365	18.5554	18.6051	18.5752	18.6889	18.7992
870	sp|Q9HCJ1|ANKH_HUMAN	ANKH	Progressive ankylosis protein homolog OS=Homo sapiens OX=9606 GN=ANKH PE=1 SV=2	0.0108985	1.09116	14.1219	0.0372421	up	0.0119894	1.01367	15.2131	0.0254231	up	15.1356	3.59502e-10	4.1829e-09	sig	0.0105504	1.11384	15.2357	0.019602	up	0.00654025	1.34644	15.4683	0.0134492	up	0.00262514	2.1217	16.2436	0.00747508	up	0.00134487	2.93315	17.0551	0.00528712	up	0.00106422	3.42365	17.5456	0.00492251	up	2	14.0143	14.2295	15.2533	15.1728	15.1667	15.1044
7119	sp|Q8IWZ3|ANKH1_HUMAN	ANKHD1	Ankyrin repeat and KH domain-containing protein 1 OS=Homo sapiens OX=9606 GN=ANKHD1 PE=1 SV=1	6.50628e-05	0.576355	19.8172	0.0154664	n.s.	0.00337217	0.571559	20.3936	0.0124767	n.s.	20.3888	4.82166e-07	1.1947e-06	sig	0.000953327	0.705806	20.523	0.00567705	up	0.000299643	0.652127	20.4693	0.00370022	up	0.00113932	0.480413	20.2976	0.00513742	n.s.	0.00610078	0.408442	20.2257	0.0122569	n.s.	0.0152225	0.300944	20.1182	0.0238489	n.s.	6	19.8164	19.818	20.3981	20.389	20.422	20.3555
8174	sp|Q9P2G1|AKIB1_HUMAN	ANKIB1	Ankyrin repeat and IBR domain-containing protein 1 OS=Homo sapiens OX=9606 GN=ANKIB1 PE=1 SV=3	0.0979392	0.33596	15.0333	0.147378	n.s.	0.0513327	0.402943	15.3693	0.0734672	n.s.	15.4362	0.00520248	0.00570682	sig	0.0650313	0.3492	15.3825	0.0824939	n.s.	0.270738	0.201753	15.2351	0.29612	n.s.	0.0399649	0.435461	15.4688	0.0523459	n.s.	0.0374476	0.464773	15.4981	0.0497747	n.s.	0.0300753	0.554048	15.5874	0.041441	n.s.	2	14.9482	15.1184	15.4446	15.2939	15.4784	15.3941
6091	sp|Q86XL3|ANKL2_HUMAN	ANKLE2	Ankyrin repeat and LEM domain-containing protein 2 OS=Homo sapiens OX=9606 GN=ANKLE2 PE=1 SV=4	0.0272926	0.340857	18.3217	0.0611961	n.s.	0.0678216	0.204587	18.6626	0.0923266	n.s.	18.5263	4.81169e-06	8.82228e-06	sig	0.0478208	-0.257339	18.0644	0.0634747	n.s.	0.0643814	-0.211146	18.1106	0.0801753	n.s.	0.208442	-0.104775	18.2169	0.230021	n.s.	0.0907036	-0.233636	18.0881	0.107748	n.s.	0.550438	0.0423835	18.3641	0.570363	n.s.	1	18.377	18.2664	18.6467	18.6784	18.5364	18.5161
5986	sp|Q8IV38|ANKY2_HUMAN	ANKMY2	Ankyrin repeat and MYND domain-containing protein 2 OS=Homo sapiens OX=9606 GN=ANKMY2 PE=1 SV=1	0.0528973	-0.198732	18.0044	0.094042	n.s.	0.0942407	-0.143007	17.8057	0.121119	n.s.	17.8614	1.38655e-06	2.95896e-06	sig	0.686146	0.0331003	18.0375	0.704397	n.s.	0.244558	0.0823345	18.0868	0.269325	n.s.	0.0127748	0.422496	18.4269	0.0207629	n.s.	0.0164968	0.362454	18.3669	0.0253268	n.s.	0.0324605	0.25465	18.2591	0.0441714	n.s.	7	18.0511	17.9577	17.815	17.7964	17.8691	17.8538
433	sp|Q9NXR5|ANR10_HUMAN	ANKRD10	Ankyrin repeat domain-containing protein 10 OS=Homo sapiens OX=9606 GN=ANKRD10 PE=1 SV=2	0.154595	0.12185	18.202	0.210652	n.s.	0.0129943	-0.415335	18.3238	0.0268294	n.s.	17.7866	1.20163e-12	1.50552e-10	sig	0.000412939	-2.34728	15.8547	0.00451854	down	0.000647508	-2.07942	16.1226	0.00441278	down	0.000298686	-2.60025	15.6017	0.00348	down	0.000316332	-2.60662	15.5954	0.0033947	down	0.000371252	-2.30792	15.8941	0.00361192	down	1	18.158	18.246	18.2918	18.3559	17.8053	17.768
5762	sp|Q6UB99|ANR11_HUMAN	ANKRD11	Ankyrin repeat domain-containing protein 11 OS=Homo sapiens OX=9606 GN=ANKRD11 PE=1 SV=3	0.113485	-0.607841	18.76	0.165219	n.s.	0.00278839	-0.745563	18.1522	0.0113773	down	18.0145	0.00204258	0.00232711	sig	0.00588656	-0.500781	18.2593	0.0134088	n.s.	0.00348213	-0.222737	18.5373	0.00912212	n.s.	0.00331881	-0.454229	18.3058	0.00854702	n.s.	0.104731	-0.182552	18.5775	0.122733	n.s.	0.469599	-0.0368718	18.7232	0.490536	n.s.	11	18.7471	18.773	18.3762	17.9283	18.0517	17.9772
2309	sp|Q8IZ07|AN13A_HUMAN	ANKRD13A	Ankyrin repeat domain-containing protein 13A OS=Homo sapiens OX=9606 GN=ANKRD13A PE=1 SV=3	0.00901571	0.708727	17.1351	0.0341547	up	0.00154364	1.28311	17.8438	0.00896616	up	18.4182	5.51878e-10	5.76206e-09	sig	0.000902246	1.58667	18.7218	0.00556591	up	0.000737721	1.65391	18.789	0.00463096	up	0.00052848	1.88587	19.021	0.00397625	up	0.000363543	2.05319	19.1883	0.003448	up	0.000547199	2.16472	19.2998	0.0039553	up	2	17.1739	17.0963	17.8994	17.7883	18.4505	18.3859
1049	sp|Q86YJ7|AN13B_HUMAN	ANKRD13B	Ankyrin repeat domain-containing protein 13B OS=Homo sapiens OX=9606 GN=ANKRD13B PE=1 SV=4	0.815062	0.0161486	15.3302	0.841348	n.s.	0.00565878	0.758604	15.3463	0.0161677	up	16.0888	2.09163e-10	2.87884e-09	sig	0.00166128	1.30856	16.6388	0.00707127	up	0.000689502	1.80952	17.1397	0.004526	up	0.000340956	2.18276	17.513	0.00355557	up	0.000748611	2.45716	17.7874	0.00425417	up	0.000656132	2.66626	17.9965	0.00413207	up	2	15.2906	15.3698	15.3923	15.3003	16.1303	16.0473
4480	sp|Q8N6S4|AN13C_HUMAN	ANKRD13C	Ankyrin repeat domain-containing protein 13C OS=Homo sapiens OX=9606 GN=ANKRD13C PE=1 SV=2	0.998254	0.000856044	11.5542	0.998485	n.s.	0.523102	-0.149537	11.5551	0.554982	n.s.	11.4047	0.256795	0.259163	n.s.	0.71484	0.0844399	11.6387	0.731596	n.s.	0.878096	0.0654492	11.6197	0.885884	n.s.	0.0680627	0.655268	12.2095	0.0828268	n.s.	0.0929956	0.631711	12.1859	0.110115	n.s.	0.993034	0.00473027	11.559	0.993609	n.s.	13	11.7299	11.3785	11.2562	11.854	11.3204	11.489
1646	sp|Q6ZTN6-3|AN13D-3_HUMAN	ANKRD13D	Isoform of Q6ZTN6, Isoform 3 of Ankyrin repeat domain-containing protein 13D OS=Homo sapiens OX=9606 GN=ANKRD13D PE=1 SV=2	0.204024	0.675438	12.5205	0.263065	n.s.	0.0766831	1.18108	13.1959	0.10209	n.s.	13.7015	7.66902e-06	1.33609e-05	sig	0.0437369	1.58779	14.1083	0.0588034	n.s.	0.0310125	1.83684	14.3573	0.0428896	up	0.0195818	2.40483	14.9253	0.029017	up	0.0156408	2.62992	15.1504	0.0243323	up	0.0148405	2.7544	15.2749	0.0233647	up	2	12.1895	12.8514	13.0462	13.3456	13.596	13.8071
6811	sp|O75179|ANR17_HUMAN	ANKRD17	Ankyrin repeat domain-containing protein 17 OS=Homo sapiens OX=9606 GN=ANKRD17 PE=1 SV=3	0.904989	-0.00804595	21.8309	0.918702	n.s.	0.0427542	-0.379974	21.8229	0.0636892	n.s.	21.451	2.33313e-05	3.6303e-05	sig	0.0400036	-0.352928	21.478	0.0545991	n.s.	0.0186397	-0.426114	21.4048	0.0283161	n.s.	0.0166843	-0.552473	21.2785	0.0255646	n.s.	0.0082335	-0.620187	21.2107	0.0151312	down	0.0212196	-0.409038	21.4219	0.0311799	n.s.	9	21.8872	21.7747	21.8426	21.8031	21.5095	21.3924
6467	sp|Q8TF21|ANR24_HUMAN	ANKRD24	Ankyrin repeat domain-containing protein 24 OS=Homo sapiens OX=9606 GN=ANKRD24 PE=2 SV=2	0.488427	0.190236	13.9018	0.543311	n.s.	0.178149	-0.25016	14.0921	0.210266	n.s.	13.6517	0.029301	0.030589	sig	0.0867506	-0.225477	13.6763	0.105941	n.s.	0.0150799	-0.48735	13.4145	0.0240704	n.s.	0.0151801	-0.491285	13.4105	0.023718	n.s.	0.183936	-0.435663	13.4662	0.205469	n.s.	0.0914529	-0.188538	13.7133	0.108437	n.s.	3	13.8428	13.9608	14.3102	13.874	13.5442	13.7592
2001	sp|Q9UPS8|ANR26_HUMAN	ANKRD26	Ankyrin repeat domain-containing protein 26 OS=Homo sapiens OX=9606 GN=ANKRD26 PE=1 SV=4	0.759073	0.0408221	17.3662	0.79173	n.s.	0.0227839	0.282839	17.407	0.0395503	n.s.	17.649	7.26031e-07	1.70004e-06	sig	0.366731	0.0719671	17.4381	0.393446	n.s.	0.0662388	-0.169132	17.197	0.0821688	n.s.	0.00380205	-1.06558	16.3006	0.00920951	down	0.0108357	-1.0558	16.3104	0.0185165	down	0.00237107	-0.860668	16.5055	0.00700566	down	9	17.4081	17.3242	17.5154	17.2985	17.6378	17.6602
4647	sp|Q96NW4|ANR27_HUMAN	ANKRD27	Ankyrin repeat domain-containing protein 27 OS=Homo sapiens OX=9606 GN=ANKRD27 PE=1 SV=2	0.0105769	-0.655076	15.2422	0.0366209	down	0.126415	-0.476187	14.5871	0.155731	n.s.	14.766	6.33537e-05	9.01107e-05	sig	0.0116138	-0.902107	14.34	0.0209782	down	0.0153673	-0.986578	14.2556	0.024421	down	0.00453506	-1.0451	14.1971	0.0102095	down	0.00506617	-1.42241	13.8197	0.010849	down	0.0032808	-1.34951	13.8926	0.00835667	down	9	15.1849	15.2994	14.6236	14.5506	14.9446	14.5873
8071	sp|O15084|ANR28_HUMAN	ANKRD28	Serine/threonine-protein phosphatase 6 regulatory ankyrin repeat subunit A OS=Homo sapiens OX=9606 GN=ANKRD28 PE=1 SV=5	0.683253	-0.0310078	16.0582	0.723612	n.s.	0.0430068	-0.316653	16.0272	0.0639882	n.s.	15.7415	0.00263178	0.00296943	sig	0.133025	-0.162213	15.896	0.155237	n.s.	0.156435	-0.192952	15.8652	0.178039	n.s.	0.0691242	-0.360139	15.698	0.084024	n.s.	0.0427049	-0.407143	15.651	0.0556619	n.s.	0.0859602	-0.204178	15.854	0.102444	n.s.	9	15.995	16.1213	16.0093	16.0451	15.7167	15.7664
6502	sp|Q53RE8|ANR39_HUMAN	ANKRD39	Ankyrin repeat domain-containing protein 39 OS=Homo sapiens OX=9606 GN=ANKRD39 PE=1 SV=1	0.941223	-0.00884475	12.9606	0.950017	n.s.	0.0792332	-0.326895	12.9517	0.104903	n.s.	12.6337	0.0844582	0.0864277	n.s.	0.449225	0.220059	13.1806	0.474335	n.s.	0.37391	-0.234954	12.7256	0.399759	n.s.	0.133134	-0.317966	12.6426	0.1517	n.s.	0.538011	-0.123519	12.8371	0.559388	n.s.	0.130569	-0.705422	12.2552	0.149625	n.s.	1	13.0243	12.8969	13.0367	12.8667	12.5593	12.7081
5059	sp|Q6AI12|ANR40_HUMAN	ANKRD40	Ankyrin repeat domain-containing protein 40 OS=Homo sapiens OX=9606 GN=ANKRD40 PE=1 SV=2	0.228128	0.206603	15.8554	0.287179	n.s.	0.530655	-0.0748696	16.062	0.561928	n.s.	15.7806	0.000117715	0.000158982	sig	0.0260135	-0.543623	15.3118	0.0386099	n.s.	0.026622	-0.557495	15.2979	0.0378407	n.s.	0.0247348	-0.481254	15.3742	0.0350429	n.s.	0.0208954	-0.531979	15.3235	0.0305549	n.s.	0.034531	-0.516186	15.3392	0.0464913	n.s.	1	15.7855	15.9254	15.9641	16.1599	15.7097	15.8515
1534	sp|Q8N8A2|ANR44_HUMAN	ANKRD44	Serine/threonine-protein phosphatase 6 regulatory ankyrin repeat subunit B OS=Homo sapiens OX=9606 GN=ANKRD44 PE=1 SV=3	0.0152974	1.78204	13.9998	0.0444844	up	0.00846093	2.42087	15.7818	0.0204668	up	16.4206	8.04879e-08	2.72016e-07	sig	0.00512103	3.1033	17.1031	0.0123318	up	0.00545572	3.01033	17.0101	0.0120042	up	0.00712872	2.75109	16.7509	0.013673	up	0.00660288	2.7324	16.7322	0.0129336	up	0.00747603	2.57145	16.5712	0.0142452	up	2	13.7768	14.2227	15.7866	15.777	16.3976	16.4436
7706	sp|Q86W74|ANR46_HUMAN	ANKRD46	Ankyrin repeat domain-containing protein 46 OS=Homo sapiens OX=9606 GN=ANKRD46 PE=1 SV=2	0.0392911	0.363368	20.0645	0.0767715	n.s.	0.0210444	0.501773	20.4279	0.0374793	n.s.	20.5663	0.0300067	0.0312879	sig	0.421117	0.123208	20.1877	0.446914	n.s.	0.150691	0.220537	20.285	0.172226	n.s.	0.135462	0.379702	20.4442	0.154129	n.s.	0.0703081	0.299464	20.364	0.0858373	n.s.	0.272077	0.178838	20.2433	0.295343	n.s.	5	20.1383	19.9907	20.436	20.4197	20.5714	20.5611
6440	sp|Q8WVL7|ANR49_HUMAN	ANKRD49	Ankyrin repeat domain-containing protein 49 OS=Homo sapiens OX=9606 GN=ANKRD49 PE=1 SV=1	0.000616545	0.375082	17.4733	0.0179739	n.s.	0.000421657	0.630275	17.8483	0.00684266	up	18.1035	1.76657e-06	3.64834e-06	sig	0.00401619	0.767022	18.2403	0.0106775	up	0.00766928	0.872632	18.3459	0.0149572	up	0.000453582	0.825108	18.2984	0.00378664	up	0.000887062	0.830705	18.304	0.00456041	up	0.00233518	0.722837	18.1961	0.00694448	up	2	17.4759	17.4706	17.8394	17.8573	18.1162	18.0909
2209	sp|Q9ULJ7|ANR50_HUMAN	ANKRD50	Ankyrin repeat domain-containing protein 50 OS=Homo sapiens OX=9606 GN=ANKRD50 PE=1 SV=4	0.207188	0.207608	16.5031	0.266248	n.s.	0.058358	0.399067	16.7107	0.0815239	n.s.	16.9021	9.92363e-08	3.2131e-07	sig	0.0258321	0.682826	17.1859	0.0383643	up	0.0178661	0.677179	17.1802	0.0273961	up	0.00420811	1.39001	17.8931	0.00977733	up	0.00322265	1.59914	18.1022	0.00822092	up	0.00431874	1.36045	17.8635	0.00984767	up	7	16.5926	16.4135	16.642	16.7794	16.9486	16.8557
6240	sp|Q8NB46|ANR52_HUMAN	ANKRD52	Serine/threonine-protein phosphatase 6 regulatory ankyrin repeat subunit C OS=Homo sapiens OX=9606 GN=ANKRD52 PE=1 SV=3	0.0100571	-0.33484	16.4934	0.0358765	n.s.	0.00983918	-0.451094	16.1586	0.022438	n.s.	16.0423	0.00024	0.000308475	sig	0.00380451	-0.443821	16.0496	0.0103918	n.s.	0.00588471	-0.537025	15.9564	0.0125864	n.s.	0.193426	-0.0411497	16.4523	0.21471	n.s.	0.150943	-0.242989	16.2504	0.171292	n.s.	0.0137976	-0.489381	16.0041	0.0221422	n.s.	3	16.4723	16.5146	16.1322	16.185	16.0025	16.0822
1813	sp|Q6NXT1|ANR54_HUMAN	ANKRD54	Ankyrin repeat domain-containing protein 54 OS=Homo sapiens OX=9606 GN=ANKRD54 PE=1 SV=2	0.0133245	1.03676	12.481	0.0414445	up	0.00741768	1.86883	13.5178	0.0189285	up	14.3499	8.62667e-05	0.000119535	sig	0.000449534	2.20601	14.687	0.00464304	up	0.00412721	1.66917	14.1502	0.0101063	up	0.00742134	1.71918	14.2002	0.0140514	up	0.00227952	1.53089	14.0119	0.00682256	up	0.0329979	1.47887	13.9599	0.0447681	up	2	12.5227	12.4394	13.4043	13.6313	14.1935	14.5063
8333	sp|Q92625|ANS1A_HUMAN	ANKS1A	Ankyrin repeat and SAM domain-containing protein 1A OS=Homo sapiens OX=9606 GN=ANKS1A PE=1 SV=4	0.0632814	-0.122536	20.8101	0.106396	n.s.	0.0213426	-0.27741	20.6876	0.0378621	n.s.	20.5327	6.44666e-06	1.14462e-05	sig	0.00804914	-0.360855	20.4492	0.0163178	n.s.	0.01527	-0.313449	20.4967	0.0243103	n.s.	0.00755913	-0.354887	20.4552	0.0142408	n.s.	0.00717517	-0.364589	20.4455	0.01369	n.s.	0.0236456	-0.223122	20.587	0.0341025	n.s.	9	20.8407	20.7795	20.6981	20.6771	20.5602	20.5052
622	sp|Q7Z6G8|ANS1B_HUMAN	ANKS1B	Ankyrin repeat and sterile alpha motif domain-containing protein 1B OS=Homo sapiens OX=9606 GN=ANKS1B PE=1 SV=2	0.929464	0.0214238	10.4187	0.939905	n.s.	0.888617	-0.0608767	10.4401	0.899124	n.s.	10.3578	3.39131e-06	6.46765e-06	sig	0.238404	0.272296	10.691	0.2644	n.s.	0.0292327	0.996909	11.4156	0.0408861	up	0.0105632	1.82276	12.2414	0.0181476	up	0.0047759	2.39213	12.8108	0.0104552	up	0.00354386	2.71665	13.1353	0.00875332	up	7	10.2575	10.5799	10.299	10.5812	10.7064	10.0092
5666	sp|Q68DC2|ANKS6_HUMAN	ANKS6	Ankyrin repeat and SAM domain-containing protein 6 OS=Homo sapiens OX=9606 GN=ANKS6 PE=1 SV=2	0.298182	-0.0469261	17.4492	0.357702	n.s.	0.00310864	0.458361	17.4022	0.0119893	n.s.	17.9075	1.70487e-05	2.73089e-05	sig	0.0141658	0.477973	17.9271	0.0240833	n.s.	0.00913034	0.347327	17.7965	0.016819	n.s.	0.0633945	0.344269	17.7934	0.077737	n.s.	0.0888744	0.113221	17.5624	0.105771	n.s.	0.044489	-0.186828	17.2623	0.0578357	n.s.	6	17.4748	17.4236	17.4241	17.3804	17.9084	17.9067
5034	sp|Q9H8Y5|ANKZ1_HUMAN	ANKZF1	Ankyrin repeat and zinc finger domain-containing protein 1 OS=Homo sapiens OX=9606 GN=ANKZF1 PE=1 SV=1	0.0158917	-0.577952	16.9028	0.0453703	n.s.	0.00154192	-0.913259	16.3249	0.00896583	down	15.9896	2.04413e-07	5.80373e-07	sig	0.00307908	-1.11677	15.7861	0.00933619	down	0.000542293	-1.07255	15.8303	0.00424524	down	0.000316591	-1.0836	15.8193	0.00349684	down	0.000315876	-1.10842	15.7944	0.0033947	down	0.000653146	-1.09273	15.8101	0.00412863	down	9	16.921	16.8847	16.3964	16.2534	16.0205	15.9586
342	sp|Q9NQW6|ANLN_HUMAN	ANLN	Anillin OS=Homo sapiens OX=9606 GN=ANLN PE=1 SV=2	0.000953732	1.22391	19.8813	0.0183947	up	0.0979629	-0.0546783	21.1052	0.125029	n.s.	19.8266	1.21804e-13	4.88367e-11	sig	0.000316751	-1.34442	18.5369	0.00425543	down	0.000174765	-1.45893	18.4224	0.00338344	down	0.000208061	-2.31757	17.5637	0.00324038	down	6.37643e-05	-2.31872	17.5626	0.00280118	down	0.000157206	-2.27399	17.6073	0.00300937	down	1	19.8982	19.8644	21.1391	21.0714	19.8342	19.819
7405	sp|Q9NW15|ANO10_HUMAN	ANO10	Anoctamin-10 OS=Homo sapiens OX=9606 GN=ANO10 PE=1 SV=2	0.15849	0.136707	19.0276	0.214779	n.s.	0.618375	-0.0302234	19.1643	0.646836	n.s.	18.9974	0.000375673	0.000468102	sig	0.032893	-0.250999	18.7766	0.0465706	n.s.	0.0141494	-0.339086	18.6885	0.0229694	n.s.	0.0377165	-0.202512	18.8251	0.0498105	n.s.	0.125094	-0.195579	18.832	0.144231	n.s.	0.0622056	-0.246711	18.7809	0.0769118	n.s.	1	19.0675	18.9877	19.1168	19.2118	18.9644	19.0304
7406	sp|Q9NW15|ANO10_HUMAN	ANO10	Anoctamin-10 OS=Homo sapiens OX=9606 GN=ANO10 PE=1 SV=2	0.15849	0.136707	19.0276	0.214779	n.s.	0.618375	-0.0302234	19.1643	0.646836	n.s.	18.9974	0.000375673	0.000468102	sig	0.032893	-0.250999	18.7766	0.0465706	n.s.	0.0141494	-0.339086	18.6885	0.0229694	n.s.	0.0377165	-0.202512	18.8251	0.0498105	n.s.	0.125094	-0.195579	18.832	0.144231	n.s.	0.0622056	-0.246711	18.7809	0.0769118	n.s.	1	19.0675	18.9877	19.1168	19.2118	18.9644	19.0304
2985	sp|Q4KMQ2|ANO6_HUMAN	ANO6	Anoctamin-6 OS=Homo sapiens OX=9606 GN=ANO6 PE=1 SV=2	0.000196486	1.46714	16.7062	0.0169803	up	0.000543224	1.85447	18.1733	0.00688722	up	18.5607	7.02047e-09	3.76035e-08	sig	0.000172276	1.63381	18.34	0.00383688	up	0.000381386	1.54662	18.2528	0.00388584	up	0.000549984	1.11004	17.8162	0.0040268	up	0.00249466	1.16296	17.8692	0.00714275	up	0.00258013	1.26851	17.9747	0.00734932	up	5	16.6857	16.7268	18.1743	18.1724	18.5987	18.5226
568	sp|Q9HCE9|ANO8_HUMAN	ANO8	Anoctamin-8 OS=Homo sapiens OX=9606 GN=ANO8 PE=1 SV=3	0.0601611	0.59252	12.7391	0.102851	n.s.	0.0121006	1.27538	13.3316	0.0255835	up	14.0145	1.51733e-09	1.19032e-08	sig	0.00733174	1.82364	14.5627	0.0153247	up	0.00309714	2.60325	15.3423	0.00855721	up	0.00228285	2.99223	15.7313	0.0069607	up	0.00182768	3.36289	16.102	0.00609403	up	0.00165716	3.661	16.4001	0.00591551	up	7	12.5995	12.8787	13.3925	13.2707	14.0382	13.9908
417	sp|A1A5B4|ANO9_HUMAN	ANO9	Anoctamin-9 OS=Homo sapiens OX=9606 GN=ANO9 PE=1 SV=3	0.0200604	0.868836	14.4994	0.0513668	n.s.	0.00384309	1.79959	15.3683	0.01316	up	16.299	5.93175e-07	1.4336e-06	sig	0.0154647	0.741062	15.2405	0.0256311	up	0.152841	-0.295715	14.2037	0.174361	n.s.	0.0522748	-0.936109	13.5633	0.0658216	n.s.	0.00933673	-0.968069	13.5314	0.0165537	down	0.0360985	-0.704655	13.7948	0.0482635	down	6	14.5838	14.4151	15.2761	15.4604	16.2255	16.3725
10	sp|P23352|KALM_HUMAN	ANOS1	Anosmin-1 OS=Homo sapiens OX=9606 GN=ANOS1 PE=1 SV=3	0.00101721	-2.81104	16.21	0.0184619	down	0.000381792	-4.73018	13.3989	0.00672634	down	11.4798	1.92855e-10	2.71094e-09	sig	0.00203858	-6.40296	9.80702	0.0077312	down	0.00118478	-6.71292	9.49706	0.00553347	down	3.14034e-06	-16.21	0	0.00237789	down	0.00231143	-6.70203	9.50795	0.00686443	down	0.000146087	-6.12956	10.0804	0.00300697	down	9	16.2387	16.1813	13.4839	13.3139	11.3919	11.5677
4214	sp|P39687|AN32A_HUMAN	ANP32A	Acidic leucine-rich nuclear phosphoprotein 32 family member A OS=Homo sapiens OX=9606 GN=ANP32A PE=1 SV=1	0.00242689	0.516224	17.3533	0.0214889	n.s.	0.00218418	0.653807	17.8695	0.0101399	up	18.0071	1.19776e-06	2.61414e-06	sig	0.000564083	1.05661	18.4099	0.00478584	up	0.00349988	1.1632	18.5165	0.00915754	up	0.00389106	1.01476	18.368	0.00934627	up	0.0183234	0.771212	18.1245	0.0274676	up	0.000538101	1.33687	18.6901	0.00394771	up	2	17.3777	17.3288	17.8624	17.8766	18.0255	17.9887
3363	sp|Q92688|AN32B_HUMAN	ANP32B	Acidic leucine-rich nuclear phosphoprotein 32 family member B OS=Homo sapiens OX=9606 GN=ANP32B PE=1 SV=1	0.0152279	0.588904	18.2609	0.044462	up	0.0185004	0.827818	18.8498	0.0340718	up	19.0887	3.36609e-06	6.42665e-06	sig	0.01119	1.19009	19.451	0.0204218	up	0.0050825	1.13845	19.3993	0.0114746	up	0.00177419	1.60119	19.8621	0.0061809	up	0.00288609	1.53245	19.7933	0.00776659	up	0.00773814	1.42253	19.6834	0.0146005	up	2	18.1938	18.328	18.8197	18.8799	18.9963	19.1811
3522	sp|Q9BTT0|AN32E_HUMAN	ANP32E	Acidic leucine-rich nuclear phosphoprotein 32 family member E OS=Homo sapiens OX=9606 GN=ANP32E PE=1 SV=1	0.0413412	-0.34812	18.4263	0.0793582	n.s.	0.0779392	-0.258035	18.0782	0.103508	n.s.	18.1683	9.31663e-05	0.000128089	sig	0.468813	-0.0910823	18.3353	0.493653	n.s.	0.306765	-0.104802	18.3215	0.33237	n.s.	0.0306522	0.58331	19.0097	0.041678	n.s.	0.0273552	0.666237	19.0926	0.0381984	up	0.522839	-0.123714	18.3026	0.543785	n.s.	13	18.356	18.4967	18.0584	18.098	18.1986	18.138
871	sp|P15144|AMPN_HUMAN	ANPEP	Aminopeptidase N OS=Homo sapiens OX=9606 GN=ANPEP PE=1 SV=4	0.000396925	1.04749	18.3958	0.01744	up	0.00183976	0.69165	19.4433	0.00945929	up	19.0875	1.58589e-11	5.7527e-10	sig	0.181062	0.0588144	18.4546	0.205418	n.s.	0.00908161	-0.381804	18.014	0.016757	n.s.	0.00331758	-1.03997	17.3558	0.00854702	down	0.000269593	-1.31726	17.0786	0.00325962	down	0.000192703	-1.48836	16.9075	0.00308992	down	1	18.3752	18.4164	19.4467	19.4399	19.0661	19.1089
2430	sp|Q9BQD7|ANKMT_HUMAN	ANTKMT	Adenine nucleotide translocase lysine N-methyltransferase OS=Homo sapiens OX=9606 GN=ANTKMT PE=1 SV=1	0.135914	0.383444	15.386	0.189737	n.s.	0.255342	0.260837	15.7694	0.289935	n.s.	15.6468	0.000410536	0.000508684	sig	0.158581	-0.670903	14.7151	0.18199	n.s.	0.047162	-0.706375	14.6796	0.061191	n.s.	0.0588222	-0.544471	14.8415	0.0727286	n.s.	0.0680784	-0.496456	14.8895	0.0834569	n.s.	0.0245297	-0.911055	14.4749	0.0351266	down	1	15.5226	15.2494	15.8487	15.6901	15.7399	15.5537
2833	sp|Q9H6X2|ANTR1_HUMAN	ANTXR1	Anthrax toxin receptor 1 OS=Homo sapiens OX=9606 GN=ANTXR1 PE=1 SV=2	0.0480593	0.214865	13.1642	0.0879876	n.s.	0.0282382	0.617388	13.379	0.0463381	up	13.7816	3.82705e-06	7.19236e-06	sig	0.00359689	0.864003	14.0282	0.010136	up	0.0015928	1.2325	14.3967	0.00621972	up	0.0245431	0.621492	13.7857	0.0348114	up	0.192825	0.276945	13.4411	0.214622	n.s.	0.0131376	-0.405796	12.7584	0.0213246	n.s.	6	13.118	13.2104	13.395	13.3631	13.877	13.6862
1307	sp|P58335|ANTR2_HUMAN	ANTXR2	Anthrax toxin receptor 2 OS=Homo sapiens OX=9606 GN=ANTXR2 PE=1 SV=5	0.0124433	0.641664	17.7993	0.0398277	up	0.00490515	1.20048	18.4409	0.0149437	up	18.9998	7.71959e-10	7.35994e-09	sig	0.00084145	1.81963	19.6189	0.00547844	up	0.000404143	2.21483	20.0141	0.00391245	up	0.000542523	2.36869	20.168	0.00401895	up	0.000353018	2.42435	20.2236	0.00344702	up	0.000696787	2.44153	20.2408	0.00422768	up	2	17.8438	17.7547	18.4978	18.384	19.0714	18.9281
434	sp|P04083|ANXA1_HUMAN	ANXA1	Annexin A1 OS=Homo sapiens OX=9606 GN=ANXA1 PE=1 SV=2	0.000675211	-1.09895	19.8085	0.0179801	down	0.000551403	-1.94243	18.7096	0.00688722	down	17.8661	5.80235e-07	1.40784e-06	sig	0.000855612	-2.44841	17.3601	0.00549352	down	0.0348552	-1.91688	17.8916	0.0473704	down	0.000627967	-3.35582	16.4527	0.00415998	down	0.00194529	-3.94621	15.8623	0.00627671	down	5.92195e-05	-4.03097	15.7776	0.00268412	down	9	19.8365	19.7805	18.7039	18.7152	17.9021	17.8301
2146	sp|P50995|ANX11_HUMAN	ANXA11	Annexin A11 OS=Homo sapiens OX=9606 GN=ANXA11 PE=1 SV=1	0.537591	0.0513357	21.4643	0.590026	n.s.	0.251254	-0.218343	21.5157	0.285885	n.s.	21.246	1.04026e-07	3.34313e-07	sig	0.0706059	-0.345763	21.1186	0.0883852	n.s.	0.0126899	-0.8048	20.6595	0.0212344	down	0.00282942	-1.25019	20.2141	0.00777033	down	0.00173982	-1.61432	19.85	0.00594025	down	0.00159552	-1.76139	19.7029	0.00583471	down	1	21.5288	21.3999	21.5419	21.4894	21.3665	21.1255
949	sp|P07355|ANXA2_HUMAN	ANXA2	Annexin A2 OS=Homo sapiens OX=9606 GN=ANXA2 PE=1 SV=2	0.217412	-0.0593994	21.4305	0.276099	n.s.	0.444862	0.0305826	21.3711	0.478643	n.s.	21.4611	6.61697e-10	6.55558e-09	sig	0.00587836	-0.443116	20.9874	0.0134015	n.s.	0.00135364	-1.36162	20.0689	0.00579885	down	0.000958916	-1.84393	19.5866	0.00482685	down	0.00117617	-2.58011	18.8504	0.00503202	down	0.00148228	-2.99716	18.4334	0.00563267	down	1	21.4629	21.3982	21.3628	21.3795	21.4631	21.4592
255	sp|P12429|ANXA3_HUMAN	ANXA3	Annexin A3 OS=Homo sapiens OX=9606 GN=ANXA3 PE=1 SV=3	0.128762	-0.122178	17.6819	0.181794	n.s.	0.00160682	-0.801509	17.5598	0.00906237	down	16.8804	9.79305e-10	8.72793e-09	sig	0.000110773	-1.7556	15.9263	0.00377571	down	7.27355e-06	-2.64512	15.0368	0.00261999	down	0.000468543	-3.26246	14.4195	0.00383603	down	0.000839253	-3.8948	13.7871	0.00444338	down	0.00161842	-4.06335	13.6186	0.0058725	down	1	17.6756	17.6883	17.5115	17.608	16.912	16.8489
5358	sp|P09525|ANXA4_HUMAN	ANXA4	Annexin A4 OS=Homo sapiens OX=9606 GN=ANXA4 PE=1 SV=4	0.455857	-0.0434346	18.2563	0.511161	n.s.	0.864402	0.00533369	18.2128	0.877293	n.s.	18.2616	5.22879e-06	9.49641e-06	sig	0.000143711	0.672913	18.9292	0.00377571	up	0.0493945	0.141944	18.3982	0.0637622	n.s.	0.000382686	0.219758	18.476	0.0036788	n.s.	0.275226	0.113449	18.3697	0.298798	n.s.	0.00094693	-0.146487	18.1098	0.00472035	n.s.	6	18.2599	18.2527	18.1656	18.2601	18.2889	18.2343
4392	sp|P08758|ANXA5_HUMAN	ANXA5	Annexin A5 OS=Homo sapiens OX=9606 GN=ANXA5 PE=1 SV=2	0.0397221	0.691556	21.6206	0.0772107	n.s.	0.00515161	1.03647	22.3121	0.0153661	up	22.657	6.37635e-05	9.06637e-05	sig	0.00851979	0.762725	22.3833	0.0169826	up	0.0336345	0.453596	22.0742	0.0459172	n.s.	0.0399694	0.474449	22.095	0.0523459	n.s.	0.0386952	0.491954	22.1125	0.0511342	n.s.	0.40162	0.0919781	21.7125	0.424606	n.s.	5	21.5499	21.6913	22.1889	22.4354	22.633	22.6811
2437	sp|P08133|ANXA6_HUMAN	ANXA6	Annexin A6 OS=Homo sapiens OX=9606 GN=ANXA6 PE=1 SV=3	0.00982678	0.382977	22.6225	0.0354141	n.s.	0.000777149	1.42411	23.0055	0.00730892	up	24.0466	3.24578e-10	3.93545e-09	sig	0.000478382	1.47861	24.1011	0.00471966	up	0.00040298	1.39736	24.0199	0.00390995	up	0.000862236	1.28437	23.9069	0.00462696	up	0.000543323	1.11319	23.7357	0.003913	up	0.0020067	0.742769	23.3653	0.0064038	up	2	22.5967	22.6484	22.9773	23.0337	24.0768	24.0165
8416	sp|P20073|ANXA7_HUMAN	ANXA7	Annexin A7 OS=Homo sapiens OX=9606 GN=ANXA7 PE=1 SV=3	0.554954	0.0432566	19.9638	0.605545	n.s.	0.16102	-0.127028	20.0071	0.19225	n.s.	19.8368	0.00777147	0.00839594	sig	0.665246	-0.0327729	19.9311	0.684567	n.s.	0.178021	-0.128615	19.8352	0.200677	n.s.	0.54271	0.0557481	20.0196	0.56486	n.s.	0.220575	-0.106998	19.8568	0.242789	n.s.	0.0710264	-0.210094	19.7537	0.0865187	n.s.	1	19.9093	20.0184	19.9786	20.0356	19.8164	19.8572
2925	sp|Q06278|AOXA_HUMAN	AOX1	Aldehyde oxidase OS=Homo sapiens OX=9606 GN=AOX1 PE=1 SV=2	0.00817216	0.142133	18.1353	0.0330045	n.s.	0.00615903	-0.459882	18.2775	0.0170235	n.s.	17.6755	0.000163402	0.000216193	sig	0.000194994	-0.931203	17.2041	0.00383688	down	0.0047005	-1.27292	16.8624	0.0109442	down	0.912925	-0.0192723	18.1161	0.919182	n.s.	0.0695612	-0.373805	17.7615	0.0850094	n.s.	0.406946	0.278586	18.4139	0.429817	n.s.	8	18.1467	18.124	18.2713	18.2837	17.7099	17.641
8489	sp|Q10567|AP1B1_HUMAN	AP1B1	AP-1 complex subunit beta-1 OS=Homo sapiens OX=9606 GN=AP1B1 PE=1 SV=2	0.00295518	0.219499	22.232	0.0225208	n.s.	0.000672048	0.30846	22.4515	0.0070982	n.s.	22.5405	2.51303e-05	3.88226e-05	sig	0.00236604	0.376125	22.6082	0.00829459	n.s.	0.0004566	0.30192	22.534	0.00404864	n.s.	0.00340546	0.290882	22.5229	0.00865125	n.s.	0.00563084	0.32293	22.555	0.0116317	n.s.	0.0150645	0.376303	22.6083	0.0236356	n.s.	2	22.237	22.2271	22.4406	22.4624	22.5468	22.5342
6886	sp|O43747|AP1G1_HUMAN	AP1G1	AP-1 complex subunit gamma-1 OS=Homo sapiens OX=9606 GN=AP1G1 PE=1 SV=5	0.0210434	0.222608	20.118	0.0527756	n.s.	0.0386412	0.105392	20.3407	0.0588607	n.s.	20.2234	5.14803e-07	1.26455e-06	sig	0.0394725	-0.126777	19.9913	0.0539867	n.s.	0.000361461	-0.29895	19.8191	0.00384755	n.s.	0.0269073	-0.125136	19.9929	0.0374821	n.s.	0.00552432	-0.253621	19.8644	0.0114775	n.s.	0.00404343	-0.344559	19.7735	0.00944232	n.s.	1	20.1206	20.1154	20.3734	20.3079	20.2446	20.2023
556	sp|O75843|AP1G2_HUMAN	AP1G2	AP-1 complex subunit gamma-like 2 OS=Homo sapiens OX=9606 GN=AP1G2 PE=1 SV=1	0.542241	-0.0459135	14.7318	0.593923	n.s.	0.00516561	-0.439638	14.6859	0.01537	n.s.	14.2922	6.03733e-09	3.38694e-08	sig	0.00687277	-1.59396	13.1379	0.014714	down	0.00019472	-2.2565	12.4753	0.00344343	down	0.000460367	-2.39793	12.3339	0.00380074	down	0.000431435	-2.36763	12.3642	0.00360907	down	0.00188143	-2.87076	11.8611	0.00617314	down	1	14.7632	14.7004	14.6312	14.7406	14.2878	14.2965
4612	sp|Q9BXS5|AP1M1_HUMAN	AP1M1	AP-1 complex subunit mu-1 OS=Homo sapiens OX=9606 GN=AP1M1 PE=1 SV=3	0.0936821	0.243262	20.7229	0.142505	n.s.	0.00284088	0.577333	20.9662	0.0114657	n.s.	21.3002	1.10885e-07	3.51023e-07	sig	0.000336581	0.957534	21.6804	0.00428997	up	0.000213928	1.00793	21.7308	0.00347633	up	0.000333119	1.00767	21.7306	0.00354012	up	0.00219571	0.900751	21.6237	0.00669319	up	0.000316979	0.960322	21.6832	0.00344824	up	2	20.7375	20.7083	20.8873	21.045	21.2731	21.3274
30	sp|Q9Y6Q5-2|AP1M2-2_HUMAN	AP1M2	Isoform of Q9Y6Q5, Isoform 2 of AP-1 complex subunit mu-2 OS=Homo sapiens OX=9606 GN=AP1M2 PE=1 SV=4	0.0800114	-0.0682542	23.2832	0.126386	n.s.	0.000532017	-0.686381	23.2149	0.00688722	down	22.5968	8.32787e-10	7.71644e-09	sig	0.000129079	-2.09403	21.1892	0.00377571	down	0.000260814	-3.99537	19.2878	0.00358487	down	0.000102667	-5.83287	17.4503	0.00300597	down	0.00222303	-7.40354	15.8796	0.00673723	down	0.000851383	-8.09747	15.1857	0.00453152	down	1	23.2708	23.2955	23.1985	23.2314	22.5869	22.6067
5828	sp|P61966|AP1S1_HUMAN	AP1S1	AP-1 complex subunit sigma-1A OS=Homo sapiens OX=9606 GN=AP1S1 PE=1 SV=1	0.0129029	0.459297	18.5354	0.0406281	n.s.	0.00278875	0.712133	18.9947	0.0113773	up	19.2475	2.31296e-06	4.63611e-06	sig	0.0017791	0.975592	19.5109	0.00728817	up	0.000505202	0.765237	19.3006	0.00414245	up	0.00209037	0.838472	19.3738	0.00666958	up	0.00522956	0.751921	19.2873	0.0110801	up	0.0018328	0.670042	19.2054	0.00610644	up	2	18.5331	18.5377	18.942	19.0473	19.2851	19.2099
7156	tr|A0A5F9ZHW1|A0A5F9ZHW1_HUMAN	AP1S2	Isoform of P56377, AP complex subunit sigma OS=Homo sapiens OX=9606 GN=AP1S2 PE=1 SV=1	0.00183034	-0.194195	16.1498	0.0204497	n.s.	0.0702677	0.0525912	15.9556	0.0949241	n.s.	16.2024	4.2183e-05	6.21564e-05	sig	0.242387	0.0939623	16.2437	0.268611	n.s.	0.00721802	0.201453	16.3512	0.0143613	n.s.	0.00402441	0.342708	16.4925	0.00953702	n.s.	0.0266963	0.332223	16.482	0.0374293	n.s.	0.0300314	0.254457	16.4042	0.0414028	n.s.	7	16.1427	16.1568	15.96	15.9512	16.2153	16.1894
842	sp|Q96PC3|AP1S3_HUMAN	AP1S3	AP-1 complex subunit sigma-3 OS=Homo sapiens OX=9606 GN=AP1S3 PE=1 SV=1	0.000979936	1.64095	16.4064	0.0184055	up	0.00929909	1.23505	18.0474	0.0216204	up	17.6415	1.32325e-08	6.19693e-08	sig	0.0368225	0.735061	17.1415	0.0509574	n.s.	0.166388	-0.153388	16.253	0.188547	n.s.	0.00335311	-0.873813	15.5326	0.00856608	down	0.000598936	-1.44187	14.9646	0.00396767	down	0.000464166	-1.33937	15.0671	0.00378994	down	1	16.4232	16.3897	18.096	17.9988	17.7602	17.5227
8090	sp|O95782|AP2A1_HUMAN	AP2A1	AP-2 complex subunit alpha-1 OS=Homo sapiens OX=9606 GN=AP2A1 PE=1 SV=3	0.0607314	0.153199	20.0468	0.103437	n.s.	0.00374043	0.174215	20.2	0.0129833	n.s.	20.2211	0.00305748	0.00343094	sig	0.0568577	0.251049	20.2979	0.0736161	n.s.	0.0614577	0.103214	20.1501	0.0769333	n.s.	0.0350567	-0.0853467	19.9615	0.0467658	n.s.	0.556801	0.0186219	20.0655	0.57751	n.s.	0.155194	0.132167	20.179	0.175264	n.s.	4	20.041	20.0527	20.2392	20.1609	20.2121	20.23
3216	sp|O94973|AP2A2_HUMAN	AP2A2	AP-2 complex subunit alpha-2 OS=Homo sapiens OX=9606 GN=AP2A2 PE=1 SV=2	0.00921074	0.456009	18.823	0.0344624	n.s.	0.000947654	1.0659	19.2791	0.00767306	up	19.8889	3.28373e-10	3.96479e-09	sig	0.000139491	1.30102	20.1241	0.00377571	up	7.13552e-05	1.30692	20.13	0.00323093	up	0.000422495	1.35736	20.1804	0.00373603	up	0.000304356	1.53381	20.3569	0.00333762	up	3.31255e-05	1.67115	20.4942	0.00240647	up	2	18.8137	18.8324	19.3221	19.236	19.8575	19.9204
7688	sp|P63010|AP2B1_HUMAN	AP2B1	AP-2 complex subunit beta OS=Homo sapiens OX=9606 GN=AP2B1 PE=1 SV=1	0.482084	-0.0455995	20.5105	0.537085	n.s.	0.0295851	0.157743	20.4649	0.0479745	n.s.	20.6682	0.000172285	0.000226905	sig	0.00614388	0.363441	20.8739	0.0137724	n.s.	0.0230129	0.301145	20.8116	0.0336286	n.s.	0.0897631	0.129962	20.6404	0.106316	n.s.	0.0570874	0.264749	20.7752	0.071743	n.s.	0.00913801	0.347044	20.8575	0.0163489	n.s.	7	20.4838	20.5372	20.511	20.4188	20.6606	20.6758
5761	sp|Q96CW1|AP2M1_HUMAN	AP2M1	AP-2 complex subunit mu OS=Homo sapiens OX=9606 GN=AP2M1 PE=1 SV=2	0.0113267	0.305367	20.2577	0.037896	n.s.	0.0042778	0.504414	20.563	0.0138269	n.s.	20.7621	1.39671e-05	2.28382e-05	sig	0.00367233	0.768623	21.0263	0.0102487	up	0.003639	0.831205	21.0889	0.00936515	up	0.00413695	0.530272	20.7879	0.00968687	n.s.	0.0373905	0.507006	20.7647	0.0497141	n.s.	0.00682918	0.853774	21.1114	0.0133272	up	2	20.2901	20.2252	20.5583	20.5678	20.7555	20.7687
6616	sp|P53680|AP2S1_HUMAN	AP2S1	AP-2 complex subunit sigma OS=Homo sapiens OX=9606 GN=AP2S1 PE=1 SV=2	0.0353172	0.0946125	19.5739	0.0715612	n.s.	0.00225485	0.373839	19.6685	0.0103144	n.s.	19.9477	1.32448e-06	2.84971e-06	sig	0.00556381	0.527484	20.1013	0.0129947	n.s.	0.000803717	0.563032	20.1369	0.00476553	n.s.	0.00218686	0.41833	19.9922	0.00681275	n.s.	0.0146288	0.573199	20.147	0.0231477	n.s.	0.00128054	0.736167	20.31	0.00531457	up	2	19.5579	19.5898	19.6773	19.6596	19.9399	19.9555
3968	sp|O00203|AP3B1_HUMAN	AP3B1	AP-3 complex subunit beta-1 OS=Homo sapiens OX=9606 GN=AP3B1 PE=1 SV=3	0.0388516	-0.860364	21.4161	0.0761695	n.s.	0.00203596	-0.996295	20.5557	0.0097923	down	20.4198	6.40023e-05	9.09434e-05	sig	0.00310727	-0.700252	20.7158	0.00935318	down	0.00241572	-0.615621	20.8005	0.00752943	down	0.00362525	-1.33926	20.0768	0.00894312	down	0.0115604	-1.30256	20.1135	0.0194044	down	0.0012287	-1.15468	20.2614	0.00521644	down	10	21.3888	21.4434	20.7283	20.3832	20.384	20.4556
984	sp|Q13367|AP3B2_HUMAN	AP3B2	AP-3 complex subunit beta-2 OS=Homo sapiens OX=9606 GN=AP3B2 PE=1 SV=2	0.135311	-0.348312	17.2537	0.189094	n.s.	0.216633	-0.193704	16.9054	0.250516	n.s.	17.06	1.12532e-08	5.45618e-08	sig	0.0883152	0.416065	17.6698	0.10767	n.s.	0.00437571	1.56794	18.8216	0.0105023	up	0.00551749	1.61599	18.8697	0.0114992	up	0.00503487	2.27262	19.5263	0.0108113	up	0.00132744	2.85485	20.1085	0.00537438	up	7	17.3566	17.1508	17.0048	16.806	17.095	17.025
4000	sp|O14617|AP3D1_HUMAN	AP3D1	AP-3 complex subunit delta-1 OS=Homo sapiens OX=9606 GN=AP3D1 PE=1 SV=1	0.0541927	-0.697784	20.9257	0.0956447	n.s.	0.0200996	-0.60083	20.2279	0.0361918	down	20.3249	0.00739093	0.00799982	sig	0.0398424	-0.384575	20.5411	0.0544297	n.s.	0.276784	-0.117277	20.8084	0.302121	n.s.	0.0339679	-0.895007	20.0307	0.0455698	down	0.167779	-0.593038	20.3327	0.188837	n.s.	0.634592	-0.0571925	20.8685	0.651859	n.s.	9	20.8468	21.0046	20.3778	20.078	20.2895	20.3602
6904	sp|Q9Y2T2|AP3M1_HUMAN	AP3M1	AP-3 complex subunit mu-1 OS=Homo sapiens OX=9606 GN=AP3M1 PE=1 SV=1	0.0816602	-0.589079	15.1241	0.128497	n.s.	0.0172441	-0.408023	14.5351	0.0325063	n.s.	14.7161	0.0364414	0.0378604	sig	0.132858	-0.455949	14.6682	0.155106	n.s.	0.00292313	-0.211348	14.9128	0.00831967	n.s.	0.00102624	-0.581649	14.5425	0.00496189	n.s.	0.469071	-0.176008	14.9481	0.492203	n.s.	0.249171	-0.0417256	15.0824	0.27229	n.s.	11	15.1341	15.1142	14.7143	14.3558	14.7695	14.6628
3579	sp|P53677|AP3M2_HUMAN	AP3M2	AP-3 complex subunit mu-2 OS=Homo sapiens OX=9606 GN=AP3M2 PE=1 SV=1	0.18718	-0.942656	12.5859	0.245167	n.s.	0.0534675	-0.819443	11.6433	0.0759192	n.s.	11.7665	0.0216922	0.0227944	sig	0.446284	-0.206356	12.3796	0.471422	n.s.	0.39659	0.238756	12.8247	0.422128	n.s.	0.0871073	-0.637799	11.9481	0.103497	n.s.	0.372722	-0.223527	12.3624	0.396284	n.s.	0.961892	0.0161619	12.6021	0.965129	n.s.	7	12.3923	12.7795	12.08	11.2066	11.8054	11.7275
5340	sp|Q92572|AP3S1_HUMAN	AP3S1	AP-3 complex subunit sigma-1 OS=Homo sapiens OX=9606 GN=AP3S1 PE=1 SV=1	0.122748	-0.352228	15.9603	0.175066	n.s.	0.286434	0.344913	15.608	0.321054	n.s.	16.3052	0.0179185	0.0189163	sig	0.244615	0.202024	16.1623	0.270872	n.s.	0.113997	0.335501	16.2958	0.133609	n.s.	0.571129	-0.118852	15.8414	0.592656	n.s.	0.571309	0.118447	16.0787	0.591139	n.s.	0.174862	0.26026	16.2205	0.195814	n.s.	4	15.8365	16.0841	15.665	15.5511	16.5102	16.1002
7615	sp|Q9Y6B7|AP4B1_HUMAN	AP4B1	AP-4 complex subunit beta-1 OS=Homo sapiens OX=9606 GN=AP4B1 PE=1 SV=2	0.0344579	0.324687	16.5274	0.0703318	n.s.	0.0211738	0.419306	16.8521	0.0376708	n.s.	16.9467	1.3839e-05	2.26374e-05	sig	0.0146946	0.595279	17.1227	0.0247102	up	0.0107547	0.614829	17.1422	0.0188895	up	0.0097585	0.647573	17.175	0.017125	up	0.00899618	0.648969	17.1764	0.0161219	up	0.0187267	0.68511	17.2125	0.02817	up	2	16.5893	16.4655	16.8534	16.8508	16.9508	16.9426
7020	sp|Q9UPM8|AP4E1_HUMAN	AP4E1	AP-4 complex subunit epsilon-1 OS=Homo sapiens OX=9606 GN=AP4E1 PE=1 SV=2	0.0257617	0.377659	17.8803	0.0591323	n.s.	0.015985	0.482931	18.258	0.0308665	n.s.	18.3632	8.62574e-07	1.97092e-06	sig	0.008256	0.671044	18.5513	0.0166177	up	0.00756242	0.685226	18.5655	0.0148348	up	0.0072949	0.734829	18.6151	0.0139065	up	0.00735581	0.68063	18.5609	0.0139179	up	0.00553048	0.755649	18.6359	0.0115402	up	2	17.8239	17.9367	18.2833	18.2326	18.3886	18.3379
6954	sp|O00189|AP4M1_HUMAN	AP4M1	AP-4 complex subunit mu-1 OS=Homo sapiens OX=9606 GN=AP4M1 PE=1 SV=2	0.0494607	0.302666	16.5291	0.0896804	n.s.	0.147264	0.26921	16.8318	0.177617	n.s.	16.7983	0.00115427	0.00135011	sig	0.0224892	0.458721	16.9879	0.0342589	n.s.	0.0221564	0.564353	17.0935	0.0326195	n.s.	0.0418626	0.673137	17.2023	0.0544051	n.s.	0.0289179	0.629631	17.1588	0.0400954	up	0.0123587	0.696573	17.2257	0.0203662	up	2	16.5991	16.4592	16.8316	16.832	16.8916	16.705
8239	sp|Q9Y587|AP4S1_HUMAN	AP4S1	AP-4 complex subunit sigma-1 OS=Homo sapiens OX=9606 GN=AP4S1 PE=1 SV=1	0.570981	0.0433183	15.9282	0.620286	n.s.	0.183861	-0.0916217	15.9715	0.216559	n.s.	15.8366	0.00948986	0.0101875	sig	0.114979	0.169474	16.0977	0.136295	n.s.	0.540589	0.0474057	15.9756	0.563399	n.s.	0.120444	0.165758	16.0939	0.138573	n.s.	0.0322055	0.249743	16.1779	0.043783	n.s.	0.138047	0.17612	16.1043	0.157319	n.s.	7	15.8882	15.9682	16.0221	15.9209	15.8141	15.8591
4756	sp|Q2VPB7|AP5B1_HUMAN	AP5B1	AP-5 complex subunit beta-1 OS=Homo sapiens OX=9606 GN=AP5B1 PE=1 SV=4	0.0170356	0.221592	17.5641	0.0469757	n.s.	0.245059	0.00774369	17.7857	0.279573	n.s.	17.5718	2.02504e-07	5.75682e-07	sig	0.016267	-0.392136	17.172	0.0266745	n.s.	0.00361963	-0.593342	16.9708	0.00935507	down	0.011267	-0.499937	17.0642	0.018969	n.s.	0.000140138	-0.670975	16.8931	0.00293965	down	0.0022275	-0.719404	16.8447	0.00680841	down	1	17.5665	17.5617	17.7565	17.8149	17.5759	17.5677
5246	sp|Q9H0R1|AP5M1_HUMAN	AP5M1	AP-5 complex subunit mu-1 OS=Homo sapiens OX=9606 GN=AP5M1 PE=1 SV=2	0.0122339	0.638767	17.4257	0.0394793	up	0.00410514	0.495748	18.0644	0.0135204	n.s.	17.9214	4.34361e-06	8.06496e-06	sig	0.812267	0.0173346	17.443	0.824668	n.s.	0.495483	0.033748	17.4594	0.519332	n.s.	0.499634	0.0317919	17.4575	0.522416	n.s.	0.471136	0.0270316	17.4527	0.494173	n.s.	0.320556	-0.039942	17.3857	0.343694	n.s.	1	17.4547	17.3967	17.9993	18.1296	17.9346	17.9082
7784	sp|O43299|AP5Z1_HUMAN	AP5Z1	AP-5 complex subunit zeta-1 OS=Homo sapiens OX=9606 GN=AP5Z1 PE=1 SV=2	0.0366003	0.254074	15.0122	0.0730302	n.s.	0.652011	0.0625368	15.2663	0.678874	n.s.	15.0748	0.113753	0.115857	n.s.	0.25876	0.0828775	15.0951	0.285111	n.s.	0.720243	0.0412426	15.0535	0.736167	n.s.	0.108506	0.330037	15.3423	0.126097	n.s.	0.0488436	0.17066	15.1829	0.0626395	n.s.	0.83838	-0.0289338	14.9833	0.847795	n.s.	12	14.9733	15.0512	15.2977	15.2349	14.9622	15.1873
2243	sp|O14727|APAF_HUMAN	APAF1	Apoptotic protease-activating factor 1 OS=Homo sapiens OX=9606 GN=APAF1 PE=1 SV=2	0.291663	0.0364864	19.4988	0.351345	n.s.	0.00192622	0.425791	19.5352	0.00955702	n.s.	19.9245	4.77822e-11	1.10334e-09	sig	0.000387647	1.10561	20.6044	0.00444559	up	0.00022809	1.2651	20.7639	0.00349625	up	0.000645124	1.27059	20.7693	0.00421231	up	0.000136709	1.24752	20.7463	0.00293965	up	0.000592979	1.22139	20.7201	0.00404893	up	2	19.4842	19.5133	19.5141	19.5564	19.9128	19.9363
912	sp|Q02410|APBA1_HUMAN	APBA1	Amyloid-beta A4 precursor protein-binding family A member 1 OS=Homo sapiens OX=9606 GN=APBA1 PE=1 SV=3	0.654495	0.178626	12.3468	0.698463	n.s.	0.132989	0.783411	12.5254	0.162532	n.s.	13.1302	1.0322e-05	1.74114e-05	sig	0.227353	0.562943	12.9097	0.253184	n.s.	0.0594979	1.29562	13.6424	0.0748812	n.s.	0.0198707	2.20907	14.5558	0.0293594	up	0.0207764	2.30788	14.6546	0.0304014	up	0.0205254	2.39182	14.7386	0.0303371	up	2	12.6604	12.0331	12.3865	12.6643	13.1846	13.0757
3829	sp|Q99767|APBA2_HUMAN	APBA2	Amyloid-beta A4 precursor protein-binding family A member 2 OS=Homo sapiens OX=9606 GN=APBA2 PE=1 SV=3	0.00245198	1.15363	17.6638	0.021501	up	0.00160569	1.37056	18.8174	0.00906237	up	19.0343	5.70584e-09	3.26453e-08	sig	0.00107914	0.962614	18.6264	0.00594697	up	0.000547728	1.3544	19.0182	0.00424524	up	0.00110593	1.58058	19.2443	0.00506501	up	0.000694932	1.51338	19.1772	0.00417206	up	0.000445002	1.63362	19.2974	0.00374978	up	2	17.6953	17.6322	18.7697	18.8651	18.9893	19.0794
4981	sp|O00213|APBB1_HUMAN	APBB1	Amyloid beta precursor protein binding family B member 1 OS=Homo sapiens OX=9606 GN=APBB1 PE=1 SV=2	0.0172386	0.3015	17.8939	0.0472788	n.s.	0.0271177	0.239324	18.1954	0.0449689	n.s.	18.1332	0.000170615	0.000224979	sig	0.0610607	-0.158991	17.7349	0.0782609	n.s.	0.019983	0.312175	18.206	0.0299502	n.s.	0.00355547	0.69831	18.5922	0.00885029	up	0.0674911	0.69928	18.5931	0.0828544	n.s.	0.00596627	0.519124	18.413	0.0121376	n.s.	2	17.8541	17.9336	18.2007	18.19	18.1269	18.1394
353	sp|O95704|APBB3_HUMAN	APBB3	Amyloid-beta A4 precursor protein-binding family B member 3 OS=Homo sapiens OX=9606 GN=APBB3 PE=1 SV=2	0.00741899	1.7728	13.2553	0.0317873	up	0.00440867	2.3454	15.0281	0.0140814	up	15.6007	2.66474e-10	3.48991e-09	sig	0.00185782	3.45212	16.7074	0.00743903	up	0.00177007	3.86546	17.1208	0.00655061	up	0.00149237	4.29655	17.5519	0.00571648	up	0.00104232	4.67777	17.9331	0.00484224	up	0.000927935	4.90157	18.1569	0.00465842	up	2	13.4043	13.1064	14.9907	15.0655	15.648	15.5535
7137	sp|P25054|APC_HUMAN	APC	Adenomatous polyposis coli protein OS=Homo sapiens OX=9606 GN=APC PE=1 SV=2	0.162146	0.0851345	18.4728	0.218743	n.s.	0.158315	-0.0870298	18.5579	0.189387	n.s.	18.3858	0.000125665	0.000168928	sig	0.0299031	-0.215781	18.257	0.0431142	n.s.	0.458428	0.0367756	18.5096	0.483423	n.s.	0.082214	-0.200843	18.272	0.0982906	n.s.	0.0364459	-0.432194	18.0406	0.0486452	n.s.	0.110097	-0.114315	18.3585	0.128222	n.s.	9	18.511	18.4346	18.5489	18.5669	18.3958	18.3757
6670	sp|P13798|ACPH_HUMAN	APEH	Acylamino-acid-releasing enzyme OS=Homo sapiens OX=9606 GN=APEH PE=1 SV=4	0.0929335	-0.180823	21.6112	0.141596	n.s.	0.0844485	-0.161758	21.4304	0.110422	n.s.	21.4495	1.37501e-07	4.18114e-07	sig	0.0246903	-0.348137	21.2631	0.0369479	n.s.	0.0113258	-0.483623	21.1276	0.0195774	n.s.	0.00925381	-0.521532	21.0897	0.0165045	n.s.	0.00591851	-0.650984	20.9603	0.0120022	down	0.00426749	-0.76798	20.8433	0.00978321	down	1	21.561	21.6615	21.3989	21.462	21.4494	21.4496
4743	sp|P27695|APEX1_HUMAN	APEX1	DNA-(apurinic or apyrimidinic site) endonuclease OS=Homo sapiens OX=9606 GN=APEX1 PE=1 SV=2	0.0265212	-0.165194	19.2407	0.060188	n.s.	0.0108378	-0.399171	19.0755	0.0238409	n.s.	18.8415	1.32428e-05	2.17691e-05	sig	0.409295	-0.0339698	19.2067	0.435169	n.s.	0.256754	0.0632132	19.3039	0.281715	n.s.	0.0139078	0.505885	19.7466	0.0221628	n.s.	0.0583314	0.414986	19.6557	0.0730516	n.s.	0.0140533	0.466153	19.7069	0.0224277	n.s.	7	19.2243	19.2571	19.0535	19.0975	18.8801	18.803
1821	sp|Q9UBZ4|APEX2_HUMAN	APEX2	DNA-(apurinic or apyrimidinic site) endonuclease 2 OS=Homo sapiens OX=9606 GN=APEX2 PE=1 SV=1	0.14222	0.0908293	17.3017	0.19665	n.s.	0.00618362	-0.490411	17.3925	0.0170521	n.s.	16.8113	2.14128e-11	6.68658e-10	sig	0.00823377	-0.470924	16.8308	0.0165909	n.s.	0.00332974	-0.676117	16.6256	0.00891195	down	0.000721502	-1.48585	15.8158	0.00438327	down	0.000648299	-1.50878	15.7929	0.00411428	down	0.00117495	-1.4033	15.8984	0.00511197	down	1	17.3401	17.2633	17.395	17.39	16.8062	16.8164
1964	sp|Q8WW43|APH1B_HUMAN	APH1B	Gamma-secretase subunit APH-1B OS=Homo sapiens OX=9606 GN=APH1B PE=1 SV=3	0.120244	0.281817	12.6741	0.172616	n.s.	0.126887	0.271421	12.9559	0.156153	n.s.	12.9455	6.41492e-07	1.53408e-06	sig	0.0723737	0.65383	13.3279	0.0902063	n.s.	0.00956942	1.13625	13.8103	0.0173907	up	0.00556325	1.45949	14.1336	0.0115577	up	0.00451116	1.56497	14.2391	0.0100617	up	0.00451724	1.67562	14.3497	0.0101417	up	7	12.5692	12.779	12.9315	12.9803	12.9674	12.9236
8486	sp|Q9BZZ5|API5_HUMAN	API5	Apoptosis inhibitor 5 OS=Homo sapiens OX=9606 GN=API5 PE=1 SV=3	0.0658478	0.121828	23.0883	0.109497	n.s.	0.0291711	0.221075	23.2101	0.0474546	n.s.	23.3094	0.000323195	0.000408005	sig	0.00867122	0.306732	23.395	0.0171461	n.s.	0.0124891	0.301617	23.3899	0.0209729	n.s.	0.0103191	0.257421	23.3457	0.0178346	n.s.	0.0171219	0.196599	23.2849	0.0261227	n.s.	0.0457912	0.249275	23.3376	0.0592258	n.s.	2	23.0624	23.1143	23.2304	23.1899	23.338	23.2808
5463	sp|Q96GX9|MTNB_HUMAN	APIP	Methylthioribulose-1-phosphate dehydratase OS=Homo sapiens OX=9606 GN=APIP PE=1 SV=1	0.206618	0.0908641	19.5889	0.265644	n.s.	0.104642	0.0552454	19.6798	0.132148	n.s.	19.6442	3.45732e-08	1.36602e-07	sig	0.0464765	-0.065882	19.5231	0.0619949	n.s.	0.000531027	-0.333014	19.2559	0.0042233	n.s.	0.00153174	-0.459926	19.129	0.00577729	n.s.	0.000526123	-0.610105	18.9788	0.00385779	down	0.00105651	-0.608864	18.9801	0.00491214	down	1	19.5839	19.594	19.6308	19.7288	19.6254	19.663
3396	sp|Q8IW19|APLF_HUMAN	APLF	Aprataxin and PNK-like factor OS=Homo sapiens OX=9606 GN=APLF PE=1 SV=1	0.0843617	0.759345	16.7125	0.131836	n.s.	0.0490158	1.01489	17.4718	0.0708078	n.s.	17.7274	0.000154822	0.000205629	sig	0.194645	0.485899	17.1984	0.219446	n.s.	0.286309	0.337482	17.05	0.31177	n.s.	0.652898	0.12447	16.8369	0.672021	n.s.	0.988616	-0.00384922	16.7086	0.98979	n.s.	0.382828	-0.259268	16.4532	0.406229	n.s.	5	16.4791	16.9458	17.4383	17.5053	17.725	17.7297
2169	sp|Q06481-6|APLP2-6_HUMAN	APLP2	Isoform of Q06481, Isoform 6 of Amyloid beta precursor like protein 2 OS=Homo sapiens OX=9606 GN=APLP2 PE=1 SV=2	0.00238996	-0.611628	20.5505	0.0214254	down	7.70906e-05	-1.06205	19.9388	0.00547099	down	19.4884	4.62971e-09	2.76127e-08	sig	9.13015e-05	-1.71299	18.8375	0.00373186	down	0.000484942	-1.69619	18.8543	0.0041178	down	0.000472311	-1.62772	18.9227	0.00384912	down	0.00144213	-1.45612	19.0943	0.00545371	down	0.00140055	-1.74333	18.8071	0.00549423	down	3	20.5413	20.5596	19.9103	19.9673	19.4866	19.4902
1081	sp|Q9HDC9|APMAP_HUMAN	APMAP	Adipocyte plasma membrane-associated protein OS=Homo sapiens OX=9606 GN=APMAP PE=1 SV=2	0.00598773	0.537445	20.0206	0.0286628	n.s.	0.000438142	1.34094	20.5581	0.00688722	up	21.3616	8.1174e-08	2.738e-07	sig	0.000252554	1.75104	21.7717	0.00413509	up	0.000158238	2.05248	22.0731	0.00331956	up	8.84706e-05	2.61785	22.6385	0.0029625	up	0.00768067	2.31151	22.3321	0.0143628	up	0.000806304	2.32967	22.3503	0.00447975	up	2	20.0448	19.9965	20.524	20.5922	21.3472	21.3759
1611	sp|P02647|APOA1_HUMAN	APOA1	Apolipoprotein A-I OS=Homo sapiens OX=9606 GN=APOA1 PE=1 SV=1	0.00616403	1.91384	14.5359	0.0290174	up	0.00878826	1.80271	16.4497	0.020958	up	16.3386	7.80977e-06	1.35764e-05	sig	0.00048908	1.02852	15.5644	0.00471966	up	0.0335577	0.7502	15.2861	0.0458448	up	0.000159059	1.75394	16.2898	0.00310399	up	0.000671156	1.26956	15.8054	0.00414092	up	0.000271133	1.31637	15.8522	0.00333507	up	5	14.5575	14.5142	16.5991	16.3003	16.5073	16.1698
64	sp|Q9Y235|ABEC2_HUMAN	APOBEC2	C->U-editing enzyme APOBEC-2 OS=Homo sapiens OX=9606 GN=APOBEC2 PE=1 SV=1	0.0032373	3.69435	12.3697	0.0230262	up	0.00131097	6.14897	16.064	0.00853487	up	18.5186	1.86809e-10	2.66056e-09	sig	0.000765995	7.66653	20.0362	0.0053198	up	0.00108326	6.60298	18.9726	0.00537516	up	0.00170468	5.351	17.7207	0.00606458	up	0.00213482	4.74641	17.1161	0.00658891	up	0.00253716	4.26582	16.6355	0.00726043	up	2	12.5801	12.1592	16.0536	16.0744	18.592	18.4453
270	sp|Q9UH17|ABC3B_HUMAN	APOBEC3B	DNA dC->dU-editing enzyme APOBEC-3B OS=Homo sapiens OX=9606 GN=APOBEC3B PE=1 SV=1	0.00237997	-1.0715	18.5016	0.0214247	down	0.001162	-2.85069	17.4301	0.00832187	down	15.6509	4.1904e-09	2.54524e-08	sig	0.000350196	-4.00914	14.4924	0.00432352	down	0.000870957	-3.89984	14.6017	0.00491768	down	0.000432623	-4.31337	14.1882	0.00375075	down	0.000360482	-4.26596	14.2356	0.003448	down	0.0017297	-4.57286	13.9287	0.0059957	down	9	18.4661	18.537	17.4686	17.3915	15.7415	15.5603
936	sp|Q9NRW3|ABC3C_HUMAN	APOBEC3C	DNA dC->dU-editing enzyme APOBEC-3C OS=Homo sapiens OX=9606 GN=APOBEC3C PE=1 SV=2	0.000816218	-0.592501	19.5829	0.0181962	down	0.00160638	-1.34222	18.9904	0.00906237	down	18.2407	1.74432e-09	1.32278e-08	sig	0.00045605	-1.19513	18.3877	0.00464561	down	0.000394669	-2.10588	17.477	0.00390381	down	0.00219422	-2.59881	16.9841	0.00682585	down	0.000149016	-2.63709	16.9458	0.00295469	down	0.000387723	-2.97133	16.6115	0.00363609	down	1	19.5674	19.5983	18.9834	18.9973	18.1891	18.2922
815	sp|P02649|APOE_HUMAN	APOE	Apolipoprotein E OS=Homo sapiens OX=9606 GN=APOE PE=1 SV=1	0.0121895	-0.234267	20.2733	0.0393949	n.s.	0.0136498	-0.426398	20.039	0.0277363	n.s.	19.8469	2.25169e-09	1.60742e-08	sig	0.000537703	-1.14405	19.1292	0.00476587	down	0.00998776	-1.37339	18.8999	0.017925	down	0.000306767	-2.30625	17.967	0.00349005	down	0.000187729	-2.40844	17.8648	0.00308061	down	0.000192102	-2.56423	17.709	0.00308992	down	1	20.2977	20.2488	20.0482	20.0298	19.8029	19.8909
1014	sp|Q9BQE5|APOL2_HUMAN	APOL2	Apolipoprotein L2 OS=Homo sapiens OX=9606 GN=APOL2 PE=1 SV=1	0.0494722	-0.949702	14.828	0.0896804	n.s.	0.0285292	-1.30535	13.8783	0.046665	down	13.5226	2.38474e-05	3.69862e-05	sig	0.00306526	-2.36062	12.4673	0.00931103	down	0.010719	-2.22216	12.6058	0.018846	down	0.00244103	-2.15542	12.6725	0.00720228	down	0.027621	-2.18798	12.64	0.0385321	down	0.00144987	-3.58748	11.2405	0.00557973	down	1	14.7232	14.9328	14.0711	13.6854	13.3231	13.7221
1015	sp|Q9BQE5|APOL2_HUMAN	APOL2	Apolipoprotein L2 OS=Homo sapiens OX=9606 GN=APOL2 PE=1 SV=1	0.0494722	-0.949702	14.828	0.0896804	n.s.	0.0285292	-1.30535	13.8783	0.046665	down	13.5226	2.38474e-05	3.69862e-05	sig	0.00306526	-2.36062	12.4673	0.00931103	down	0.010719	-2.22216	12.6058	0.018846	down	0.00244103	-2.15542	12.6725	0.00720228	down	0.027621	-2.18798	12.64	0.0385321	down	0.00144987	-3.58748	11.2405	0.00557973	down	1	14.7232	14.9328	14.0711	13.6854	13.3231	13.7221
6266	sp|Q9BUR5|MIC26_HUMAN	APOO	MICOS complex subunit MIC26 OS=Homo sapiens OX=9606 GN=APOO PE=1 SV=1	0.546638	-0.0465942	16.9806	0.598219	n.s.	0.76031	0.0132108	16.934	0.780539	n.s.	16.9938	1.68922e-05	2.70783e-05	sig	0.0151448	0.314224	17.2948	0.025256	n.s.	0.0140501	0.290949	17.2715	0.022883	n.s.	0.0522665	0.416205	17.3968	0.0658216	n.s.	0.00674042	0.584899	17.5655	0.013127	n.s.	0.00321432	0.629565	17.6101	0.0082442	up	7	16.9468	17.0143	16.8787	16.9893	17.0109	16.9767
1905	sp|Q6UXV4|MIC27_HUMAN	APOOL	MICOS complex subunit MIC27 OS=Homo sapiens OX=9606 GN=APOOL PE=1 SV=1	0.013609	0.450918	18.0201	0.0418885	n.s.	0.00722944	0.773842	18.4711	0.0186653	up	18.794	3.3518e-09	2.15598e-08	sig	0.00118165	1.40575	19.4259	0.00613039	up	5.82151e-05	1.69081	19.7109	0.00323093	up	0.000266463	1.74074	19.7609	0.00337768	up	0.000341579	1.79799	19.8181	0.00342666	up	0.000423244	1.77554	19.7957	0.00370143	up	2	18.0074	18.0329	18.5226	18.4195	18.8589	18.7291
2288	sp|P05067|A4_HUMAN	APP	Amyloid-beta precursor protein OS=Homo sapiens OX=9606 GN=APP PE=1 SV=3	3.31155e-05	-1.28112	20.1175	0.0133027	down	0.000525433	-1.76176	18.8363	0.00688722	down	18.3557	4.11263e-08	1.56762e-07	sig	0.00139269	-1.76724	18.3502	0.00650965	down	0.000442053	-1.75939	18.3581	0.00402624	down	0.00123557	-1.39875	18.7187	0.00529048	down	0.00635807	-0.993235	19.1242	0.012616	down	0.00099441	-0.913266	19.2042	0.00481388	down	3	20.1248	20.1101	18.836	18.8367	18.3954	18.316
4134	sp|Q92624|APBP2_HUMAN	APPBP2	Amyloid protein-binding protein 2 OS=Homo sapiens OX=9606 GN=APPBP2 PE=1 SV=2	0.0433575	0.660213	12.4025	0.0817905	n.s.	0.0254255	0.909424	13.0627	0.042854	up	13.3119	7.68721e-06	1.33849e-05	sig	0.00618603	1.36628	13.7688	0.0138151	up	0.00394026	1.36341	13.7659	0.00983074	up	0.00458985	1.57395	13.9765	0.0102823	up	0.00227981	1.56286	13.9654	0.00682256	up	0.00380642	1.2832	13.6857	0.00911611	up	2	12.4772	12.3278	13.1836	12.9418	13.4395	13.1844
7331	sp|Q9UKG1|DP13A_HUMAN	APPL1	DCC-interacting protein 13-alpha OS=Homo sapiens OX=9606 GN=APPL1 PE=1 SV=1	0.0246079	0.185714	19.4815	0.0575695	n.s.	0.0072476	0.374712	19.6672	0.0186815	n.s.	19.8562	0.000113626	0.000153748	sig	0.00265671	0.576081	20.0576	0.00878962	n.s.	0.00343242	0.501575	19.9831	0.00904673	n.s.	0.0162955	0.53617	20.0177	0.0250934	n.s.	0.00860932	0.528401	20.0099	0.0156262	n.s.	0.0304759	0.552474	20.034	0.0419062	n.s.	2	19.511	19.4521	19.671	19.6635	19.8435	19.8689
935	sp|Q8NEU8|DP13B_HUMAN	APPL2	DCC-interacting protein 13-beta OS=Homo sapiens OX=9606 GN=APPL2 PE=1 SV=3	0.0797724	0.298495	17.0859	0.126147	n.s.	0.00400713	1.32863	17.3844	0.0133803	up	18.4146	1.24182e-10	2.02677e-09	sig	0.00134885	2.06301	19.1489	0.00639738	up	0.00107767	2.40081	19.4867	0.00536046	up	0.000778632	2.62191	19.7079	0.00449692	up	0.000809183	2.53837	19.6243	0.00437485	up	0.000866144	2.51934	19.6053	0.00455271	up	2	17.1582	17.0137	17.4377	17.3312	18.4581	18.371
2229	sp|P07741|APT_HUMAN	APRT	Adenine phosphoribosyltransferase OS=Homo sapiens OX=9606 GN=APRT PE=1 SV=2	0.0683605	-0.1193	21.821	0.112442	n.s.	0.0489518	-0.168146	21.7017	0.0707391	n.s.	21.6528	9.76893e-09	4.87319e-08	sig	0.175531	-0.0670816	21.7539	0.199719	n.s.	0.00809831	-0.544794	21.2762	0.0155179	n.s.	0.00882091	-0.962735	20.8583	0.0159034	down	0.00129028	-1.39854	20.4224	0.00521723	down	0.000646673	-1.55536	20.2656	0.0041142	down	1	21.8525	21.7895	21.6922	21.7112	21.6305	21.6752
7569	sp|Q7Z2E3|APTX_HUMAN	APTX	Aprataxin OS=Homo sapiens OX=9606 GN=APTX PE=1 SV=2	0.128632	0.193566	17.7097	0.1817	n.s.	0.898685	0.00325925	17.9033	0.908672	n.s.	17.713	2.22423e-05	3.48406e-05	sig	0.00829055	0.247782	17.9575	0.0166717	n.s.	0.0184746	0.212353	17.9221	0.0281184	n.s.	0.00861968	0.385401	18.0951	0.0156286	n.s.	0.00342077	0.385353	18.0951	0.0085014	n.s.	0.00237115	0.487537	18.1973	0.00700566	n.s.	7	17.732	17.6874	17.977	17.8295	17.7168	17.7092
8350	sp|O60306|AQR_HUMAN	AQR	RNA helicase aquarius OS=Homo sapiens OX=9606 GN=AQR PE=1 SV=4	0.0237655	-0.0509664	19.8155	0.0564995	n.s.	0.0171224	0.0772279	19.7645	0.0323757	n.s.	19.8927	0.00208314	0.00236988	sig	0.0030932	0.219088	20.0346	0.00933792	n.s.	0.0993521	0.0994547	19.915	0.117964	n.s.	0.0772901	0.149228	19.9647	0.0930733	n.s.	0.966895	0.00260985	19.8181	0.97015	n.s.	0.312172	-0.0444093	19.7711	0.335496	n.s.	6	19.8099	19.8211	19.7703	19.7588	19.9013	19.8841
8036	sp|P10398|ARAF_HUMAN	ARAF	Serine/threonine-protein kinase A-Raf OS=Homo sapiens OX=9606 GN=ARAF PE=1 SV=2	0.0159654	0.440301	18.5719	0.0454764	n.s.	0.00788362	0.461328	19.0122	0.019642	n.s.	19.0332	0.000185405	0.000242926	sig	0.0229826	0.385181	18.957	0.0348875	n.s.	0.0148192	0.29419	18.8661	0.0237773	n.s.	0.0110136	0.418281	18.9901	0.0186655	n.s.	0.0233505	0.287547	18.8594	0.0334712	n.s.	0.0957786	0.187932	18.7598	0.113146	n.s.	5	18.6081	18.5357	19.0553	18.969	19.0135	19.0529
831	sp|Q96P48|ARAP1_HUMAN	ARAP1	Arf-GAP with Rho-GAP domain, ANK repeat and PH domain-containing protein 1 OS=Homo sapiens OX=9606 GN=ARAP1 PE=1 SV=3	0.00963973	-0.21486	19.4201	0.035106	n.s.	0.00117991	-0.84834	19.2053	0.00837269	down	18.5718	2.34132e-10	3.14297e-09	sig	0.000175473	-1.778	17.6421	0.00383688	down	0.00136444	-2.40463	17.0155	0.00581642	down	0.000107968	-2.36728	17.0528	0.00306204	down	8.83882e-05	-2.25486	17.1653	0.00286099	down	0.00091899	-2.16028	17.2598	0.00465334	down	1	19.399	19.4412	19.2028	19.2077	18.5517	18.5919
291	sp|Q8WWN8|ARAP3_HUMAN	ARAP3	Arf-GAP with Rho-GAP domain, ANK repeat and PH domain-containing protein 3 OS=Homo sapiens OX=9606 GN=ARAP3 PE=1 SV=1	0.0840655	-1.34838	21.8695	0.131444	n.s.	0.000319125	-1.62143	20.5211	0.00656666	down	20.248	7.81326e-08	2.65465e-07	sig	0.000200142	-2.99957	18.8699	0.00383688	down	7.62246e-05	-3.62191	18.2475	0.00323093	down	3.73955e-05	-4.13917	17.7303	0.0029314	down	1.80807e-05	-4.80529	17.0642	0.00202413	down	2.17511e-05	-5.14885	16.7206	0.00222945	down	1	21.8526	21.8863	20.1037	20.9385	20.2244	20.2716
6920	sp|P48444|COPD_HUMAN	ARCN1	Coatomer subunit delta OS=Homo sapiens OX=9606 GN=ARCN1 PE=1 SV=1	0.00127803	0.605886	20.2107	0.0190756	up	0.00144149	0.528949	20.8166	0.00883601	n.s.	20.7397	6.85244e-06	1.20675e-05	sig	0.00413074	0.413772	20.6245	0.0108674	n.s.	0.0127025	0.226579	20.4373	0.0212487	n.s.	0.00734869	0.249378	20.4601	0.0139687	n.s.	0.112816	0.160134	20.3708	0.131282	n.s.	0.0958307	0.171755	20.3825	0.113193	n.s.	5	20.2308	20.1906	20.8084	20.8247	20.739	20.7403
5343	sp|O15033|AREL1_HUMAN	AREL1	Apoptosis-resistant E3 ubiquitin protein ligase 1 OS=Homo sapiens OX=9606 GN=AREL1 PE=1 SV=3	0.0439198	0.42683	15.9389	0.0824582	n.s.	0.022771	0.601656	16.3657	0.0395359	up	16.5405	2.53927e-05	3.91718e-05	sig	0.0285801	0.815209	16.7541	0.0415672	up	0.00432609	0.917027	16.8559	0.010435	up	0.00260161	1.07277	17.0117	0.00745839	up	0.00275777	1.03889	16.9778	0.00755415	up	0.00448318	1.03658	16.9755	0.0100909	up	2	15.9935	15.8843	16.4404	16.291	16.6151	16.466
8384	sp|P84077|ARF1_HUMAN	ARF1	ADP-ribosylation factor 1 OS=Homo sapiens OX=9606 GN=ARF1 PE=1 SV=2	0.00546896	0.225103	20.4187	0.0277364	n.s.	0.0202186	0.263165	20.6438	0.0363381	n.s.	20.6819	7.7854e-05	0.000108907	sig	0.0311927	0.171938	20.5907	0.044674	n.s.	0.0340882	0.103497	20.5222	0.0464595	n.s.	0.00416149	0.295968	20.7147	0.00970867	n.s.	1.01552e-05	0.291402	20.7101	0.00174486	n.s.	3.08786e-06	0.256228	20.6749	0.00122128	n.s.	5	20.4184	20.4191	20.6271	20.6605	20.7199	20.6439
8023	sp|P18085|ARF4_HUMAN	ARF4	ADP-ribosylation factor 4 OS=Homo sapiens OX=9606 GN=ARF4 PE=1 SV=3	0.590325	0.0362536	20.0792	0.638656	n.s.	0.576021	0.0408556	20.1154	0.606253	n.s.	20.12	5.01849e-05	7.29034e-05	sig	0.616288	0.0372281	20.1164	0.636917	n.s.	0.284227	0.0820682	20.1613	0.309659	n.s.	0.0391995	0.27729	20.3565	0.0515092	n.s.	0.0301339	0.343216	20.4224	0.0414623	n.s.	0.0429593	0.267286	20.3465	0.0560832	n.s.	7	20.1357	20.0226	20.1232	20.1077	20.0954	20.1447
6198	sp|P84085|ARF5_HUMAN	ARF5	ADP-ribosylation factor 5 OS=Homo sapiens OX=9606 GN=ARF5 PE=1 SV=2	0.0743589	0.277765	20.1197	0.119935	n.s.	0.00940831	0.546071	20.3975	0.0217916	n.s.	20.6658	0.000243317	0.00031232	sig	0.0116734	0.65703	20.7768	0.0210549	up	0.0216882	0.328154	20.4479	0.0320777	n.s.	0.326357	0.12597	20.2457	0.349827	n.s.	0.0586675	0.133032	20.2528	0.0734406	n.s.	0.0640294	0.144799	20.2645	0.0789635	n.s.	4	20.086	20.1534	20.3246	20.4704	20.6245	20.7071
7345	sp|P62330|ARF6_HUMAN	ARF6	ADP-ribosylation factor 6 OS=Homo sapiens OX=9606 GN=ARF6 PE=1 SV=2	0.045194	0.0823403	18.6306	0.0840112	n.s.	0.00666222	0.208567	18.7129	0.0177907	n.s.	18.8391	4.38438e-06	8.13186e-06	sig	0.0653655	0.192431	18.823	0.0828448	n.s.	0.784919	-0.00693463	18.6236	0.798308	n.s.	0.0157158	-0.222124	18.4084	0.0243526	n.s.	0.0610153	-0.0904518	18.5401	0.0759945	n.s.	0.00418433	-0.222492	18.4081	0.00965658	n.s.	6	18.6165	18.6446	18.7015	18.7243	18.8294	18.8489
7971	sp|Q8N6T3|ARFG1_HUMAN	ARFGAP1	ADP-ribosylation factor GTPase-activating protein 1 OS=Homo sapiens OX=9606 GN=ARFGAP1 PE=1 SV=2	0.0675578	-0.0868008	18.7099	0.111525	n.s.	0.0317752	-0.144081	18.6231	0.0506609	n.s.	18.5658	0.000300888	0.000381594	sig	0.00723594	-0.333561	18.3763	0.015209	n.s.	0.00350285	-0.404188	18.3057	0.00916251	n.s.	0.0111789	-0.258466	18.4514	0.0188568	n.s.	0.0714953	-0.210981	18.4989	0.0871267	n.s.	0.109637	-0.178932	18.531	0.127755	n.s.	3	18.7333	18.6865	18.6189	18.6273	18.5778	18.5538
6394	sp|Q8N6H7|ARFG2_HUMAN	ARFGAP2	ADP-ribosylation factor GTPase-activating protein 2 OS=Homo sapiens OX=9606 GN=ARFGAP2 PE=1 SV=1	0.492308	0.0288069	19.1127	0.547136	n.s.	0.0332657	0.158763	19.1415	0.0525046	n.s.	19.2715	3.03837e-07	8.05728e-07	sig	0.000356053	0.585308	19.698	0.00434756	up	0.000766986	0.444905	19.5576	0.00466291	n.s.	0.00104875	0.472107	19.5848	0.00497846	n.s.	0.00111021	0.322443	19.4351	0.00493203	n.s.	0.0173772	0.224781	19.3375	0.0265042	n.s.	7	19.1077	19.1177	19.1757	19.1073	19.2422	19.3007
5219	sp|Q9NP61|ARFG3_HUMAN	ARFGAP3	ADP-ribosylation factor GTPase-activating protein 3 OS=Homo sapiens OX=9606 GN=ARFGAP3 PE=1 SV=1	0.000534981	0.614081	17.6113	0.0178562	up	0.000428839	0.993472	18.2254	0.00686381	up	18.6048	5.69653e-08	2.05536e-07	sig	0.000175626	1.03711	18.6484	0.00383688	up	0.000338573	0.817191	18.4285	0.00375523	up	0.00356007	0.740472	18.3518	0.00885409	up	0.0040548	0.618502	18.2298	0.00942142	up	0.00465396	0.593455	18.2048	0.0103216	up	2	17.598	17.6246	18.2204	18.2304	18.6205	18.5891
3334	sp|Q9Y6D6|BIG1_HUMAN	ARFGEF1	Brefeldin A-inhibited guanine nucleotide-exchange protein 1 OS=Homo sapiens OX=9606 GN=ARFGEF1 PE=1 SV=2	0.0132474	-0.423441	20.9352	0.0413599	n.s.	2.64197e-05	-0.586273	20.5117	0.00531037	down	20.3489	3.92396e-09	2.42477e-08	sig	0.00249261	-0.558453	20.3767	0.00851388	n.s.	0.000141884	-0.96611	19.9691	0.00326896	down	8.73156e-05	-1.33005	19.6051	0.0029625	down	0.0010755	-1.34694	19.5882	0.00488069	down	0.000471554	-1.25925	19.6759	0.00378994	down	9	20.9325	20.9378	20.4626	20.5609	20.3504	20.3475
7141	sp|Q9Y6D5|BIG2_HUMAN	ARFGEF2	Brefeldin A-inhibited guanine nucleotide-exchange protein 2 OS=Homo sapiens OX=9606 GN=ARFGEF2 PE=1 SV=3	0.00766223	0.374706	21.0023	0.0322514	n.s.	0.0025228	0.526495	21.377	0.0109132	n.s.	21.5288	4.75696e-08	1.77021e-07	sig	0.000177488	0.65214	21.6544	0.00383688	up	0.00297781	0.573157	21.5754	0.00837626	n.s.	0.000463687	0.646579	21.6488	0.00381405	up	9.35128e-05	0.749544	21.7518	0.00286633	up	0.000172019	0.803915	21.8062	0.00304733	up	2	21.0064	20.9981	21.3442	21.4097	21.5549	21.5026
591	sp|Q5TH69|BIG3_HUMAN	ARFGEF3	Brefeldin A-inhibited guanine nucleotide-exchange protein 3 OS=Homo sapiens OX=9606 GN=ARFGEF3 PE=1 SV=3	0.010063	-0.378204	18.608	0.0358765	n.s.	0.00115344	-1.37668	18.2298	0.00832187	down	17.2313	8.07505e-09	4.19524e-08	sig	0.000202491	-2.72246	15.8855	0.0038558	down	0.000243224	-2.86939	15.7386	0.00351791	down	0.000894988	-2.15096	16.457	0.00469257	down	0.00120481	-2.14495	16.463	0.0050783	down	0.00544087	-2.13056	16.4774	0.0114221	down	1	18.645	18.571	18.2394	18.2201	17.26	17.2026
402	sp|P53367|ARFP1_HUMAN	ARFIP1	Arfaptin-1 OS=Homo sapiens OX=9606 GN=ARFIP1 PE=1 SV=2	0.022902	-0.2589	17.554	0.0551767	n.s.	0.00121706	-1.01218	17.2951	0.00842409	down	16.5418	3.22836e-09	2.09685e-08	sig	0.00308635	-1.99121	15.5628	0.00933711	down	0.0020639	-2.67714	14.8769	0.00703464	down	0.000571285	-2.94569	14.6083	0.00403199	down	0.000652339	-3.26602	14.288	0.00411428	down	0.000516385	-3.56982	13.9842	0.00391521	down	1	17.5345	17.5735	17.2604	17.3299	16.5713	16.5124
3180	sp|P53365|ARFP2_HUMAN	ARFIP2	Arfaptin-2 OS=Homo sapiens OX=9606 GN=ARFIP2 PE=1 SV=1	0.458766	0.073261	18.4546	0.513956	n.s.	0.14818	0.0649363	18.5279	0.178572	n.s.	18.5196	8.49119e-08	2.83681e-07	sig	0.00218721	-0.328467	18.1262	0.00794471	n.s.	0.00333888	-0.634457	17.8202	0.0089171	down	0.000549044	-0.872569	17.5821	0.0040268	down	0.00258236	-0.976968	17.4777	0.00729111	down	0.000489458	-0.815427	17.6392	0.00382583	down	9	18.4691	18.4401	18.4487	18.6071	18.5438	18.4953
6352	sp|Q13795|ARFRP_HUMAN	ARFRP1	ADP-ribosylation factor-related protein 1 OS=Homo sapiens OX=9606 GN=ARFRP1 PE=1 SV=1	0.129733	-0.0897465	16.9814	0.182896	n.s.	0.373807	-0.0492199	16.8916	0.40788	n.s.	16.9322	1.74146e-05	2.78485e-05	sig	0.201357	0.14673	17.1281	0.226363	n.s.	0.496128	-0.0301727	16.9512	0.519929	n.s.	0.0583354	-0.290622	16.6908	0.0722092	n.s.	0.00894688	-0.431304	16.5501	0.0160535	n.s.	0.00743348	-0.575003	16.4064	0.014198	n.s.	6	17.0165	16.9463	16.884	16.8992	16.9068	16.9576
579	sp|P78540|ARGI2_HUMAN	ARG2	Arginase-2, mitochondrial OS=Homo sapiens OX=9606 GN=ARG2 PE=1 SV=1	0.00354532	0.428057	21.5517	0.023868	n.s.	0.0158622	0.258158	21.9797	0.0307048	n.s.	21.8098	1.5926e-10	2.36159e-09	sig	0.00388941	-0.862395	20.6893	0.0105141	down	0.000555965	-1.58049	19.9712	0.00424524	down	0.00121895	-1.85098	19.7007	0.00527233	down	0.000744065	-2.28678	19.2649	0.00425218	down	0.000827606	-2.54683	19.0048	0.00450234	down	1	21.5767	21.5267	21.9744	21.985	21.8312	21.7884
3077	sp|Q9NWB6|ARGL1_HUMAN	ARGLU1	Arginine and glutamate-rich protein 1 OS=Homo sapiens OX=9606 GN=ARGLU1 PE=1 SV=1	0.00793049	-1.32048	16.1682	0.0326809	down	0.0279464	-1.3843	14.8477	0.046007	down	14.7839	0.000492656	0.000603174	sig	0.00439278	-1.1191	15.0491	0.0112587	down	0.0155766	-0.608832	15.5594	0.0246799	down	0.0386375	-0.934774	15.2334	0.0508636	n.s.	0.00862635	-1.02731	15.1409	0.0156309	down	0.00594152	-0.926402	15.2418	0.0121085	down	3	16.0998	16.2366	14.9442	14.7512	14.5576	15.0102
5804	sp|Q07960|RHG01_HUMAN	ARHGAP1	Rho GTPase-activating protein 1 OS=Homo sapiens OX=9606 GN=ARHGAP1 PE=1 SV=1	0.133425	-0.201248	19.0558	0.187154	n.s.	0.047465	-0.315632	18.8545	0.0690175	n.s.	18.7402	8.43392e-07	1.93296e-06	sig	0.0110555	-0.624294	18.4315	0.0202489	down	0.00656343	-0.814407	18.2414	0.0134744	down	0.0114842	-0.613071	18.4427	0.0192136	down	0.0116005	-0.62634	18.4294	0.019455	down	0.00756326	-0.769602	18.2862	0.0143674	down	1	18.9901	19.1214	18.8055	18.9036	18.7123	18.7681
2086	sp|A1A4S6|RHG10_HUMAN	ARHGAP10	Rho GTPase-activating protein 10 OS=Homo sapiens OX=9606 GN=ARHGAP10 PE=1 SV=1	0.198904	0.345167	15.7583	0.257325	n.s.	0.000566596	1.09728	16.1035	0.00688722	up	16.8556	0.000163297	0.000216088	sig	0.0209726	1.42581	17.1841	0.032365	up	0.00350497	1.2555	17.0138	0.0091653	up	0.0080908	0.357186	16.1155	0.0149484	n.s.	0.0909241	0.335449	16.0937	0.10794	n.s.	0.0181394	0.748645	16.5069	0.0274488	up	4	15.7811	15.7355	16.2844	15.9225	16.8684	16.8428
2733	sp|Q6P4F7|RHGBA_HUMAN	ARHGAP11A	Rho GTPase-activating protein 11A OS=Homo sapiens OX=9606 GN=ARHGAP11A PE=1 SV=2	0.00464247	0.677892	16.3276	0.0262285	up	0.0078226	0.444831	17.0055	0.0195463	n.s.	16.7724	2.27574e-09	1.62057e-08	sig	0.0375368	-0.258313	16.0693	0.0518214	n.s.	0.0193779	-0.254933	16.0727	0.0292206	n.s.	0.00896277	-0.464112	15.8635	0.0160991	n.s.	0.00530702	-0.48348	15.8441	0.0111792	n.s.	0.0032405	-0.634138	15.6935	0.00828086	down	1	16.3627	16.2925	17.0358	16.9752	16.7541	16.7908
5521	sp|Q8IWW6|RHG12_HUMAN	ARHGAP12	Rho GTPase-activating protein 12 OS=Homo sapiens OX=9606 GN=ARHGAP12 PE=1 SV=1	5.03035e-05	-0.492349	20.6051	0.0142124	n.s.	0.00107409	-0.889032	20.1128	0.00807488	down	19.7161	2.55506e-08	1.05737e-07	sig	1.81143e-05	-0.965225	19.6399	0.0033213	down	0.000315631	-0.912992	19.6922	0.00370022	down	0.000340797	-0.864495	19.7407	0.00355557	down	0.00438455	-0.766484	19.8387	0.00990525	down	0.000379982	-0.845444	19.7597	0.003617	down	3	20.6044	20.6059	20.1094	20.1162	19.687	19.7453
8199	sp|Q68EM7|RHG17_HUMAN	ARHGAP17	Rho GTPase-activating protein 17 OS=Homo sapiens OX=9606 GN=ARHGAP17 PE=1 SV=1	0.053831	0.247314	18.9696	0.0951928	n.s.	0.00353698	0.350963	19.2169	0.0127164	n.s.	19.3206	0.000128076	0.000171928	sig	0.00734957	0.249101	19.2187	0.0153545	n.s.	0.00265133	0.434589	19.4042	0.00787705	n.s.	0.0138597	0.460624	19.4303	0.0221146	n.s.	0.0138702	0.324262	19.2939	0.0222381	n.s.	0.00363255	0.331978	19.3016	0.00887353	n.s.	2	18.9896	18.9497	19.2733	19.1605	19.3269	19.3143
3338	sp|Q8N392|RHG18_HUMAN	ARHGAP18	Rho GTPase-activating protein 18 OS=Homo sapiens OX=9606 GN=ARHGAP18 PE=1 SV=3	0.00664923	-0.548382	19.2615	0.0300797	n.s.	0.00349257	-0.808853	18.7131	0.0126579	down	18.4526	5.21571e-10	5.54211e-09	sig	0.00275631	-0.908502	18.353	0.00888713	down	0.00158279	-1.16261	18.0989	0.00620273	down	0.00111298	-1.38528	17.8762	0.00506541	down	0.00180901	-1.44395	17.8175	0.00606627	down	0.000725229	-1.77151	17.49	0.0043181	down	1	19.3064	19.2166	18.7133	18.7129	18.4693	18.436
1600	sp|Q14CB8|RHG19_HUMAN	ARHGAP19	Rho GTPase-activating protein 19 OS=Homo sapiens OX=9606 GN=ARHGAP19 PE=1 SV=1	0.0143157	-0.931988	19.3935	0.0430497	down	0.00101667	-1.02003	18.4615	0.00790921	down	18.3735	3.58423e-08	1.40397e-07	sig	0.00140099	-1.41915	17.9744	0.006521	down	0.000750843	-1.15291	18.2406	0.00464309	down	0.0020818	-2.17783	17.2157	0.00666741	down	0.000251384	-2.23481	17.1587	0.00318095	down	0.000832731	-2.18027	17.2132	0.00451629	down	1	19.3629	19.4241	18.57	18.353	18.3846	18.3623
1130	sp|Q5T5U3|RHG21_HUMAN	ARHGAP21	Rho GTPase-activating protein 21 OS=Homo sapiens OX=9606 GN=ARHGAP21 PE=1 SV=2	0.128365	0.0997682	17.9461	0.181441	n.s.	0.0309048	0.204121	18.0459	0.0495566	n.s.	18.1502	2.17291e-12	2.18428e-10	sig	0.00210553	0.823554	18.7697	0.00781215	up	0.000694043	1.36663	19.3127	0.00453058	up	0.000737521	1.71164	19.6578	0.00441848	up	0.000335301	1.96572	19.9118	0.00341468	up	0.000350297	2.13484	20.081	0.00353718	up	7	17.9821	17.9101	18.0626	18.0292	18.1428	18.1576
1453	sp|Q9P227|RHG23_HUMAN	ARHGAP23	Rho GTPase-activating protein 23 OS=Homo sapiens OX=9606 GN=ARHGAP23 PE=1 SV=2	0.000669333	-1.28784	16.2094	0.0179739	down	0.000565302	-2.19353	14.9216	0.00688722	down	14.0159	3.57608e-07	9.26994e-07	sig	0.00319125	-2.78076	13.4287	0.00948379	down	0.00130443	-2.78258	13.4269	0.00570112	down	0.000355068	-2.43687	13.7726	0.00358175	down	0.00535775	-2.27555	13.9339	0.0112531	down	0.00157203	-1.84463	14.3648	0.00579045	down	3	16.1779	16.2409	14.9324	14.9107	14.0575	13.9743
1520	sp|Q9UNA1|RHG26_HUMAN	ARHGAP26	Rho GTPase-activating protein 26 OS=Homo sapiens OX=9606 GN=ARHGAP26 PE=1 SV=1	0.0450433	-0.626794	17.3248	0.083839	n.s.	0.0113705	0.7017	16.698	0.0245321	up	18.0265	7.11711e-06	1.24726e-05	sig	0.00935817	0.821609	18.1464	0.0179926	up	0.0122152	0.525213	17.85	0.020613	n.s.	0.0603294	-0.220541	17.1042	0.07439	n.s.	0.469087	0.0627676	17.3875	0.492203	n.s.	0.00245961	0.418795	17.7436	0.00714136	n.s.	4	17.3086	17.3409	16.8347	16.5612	18.1002	17.9527
585	sp|Q6ZUM4|RHG27_HUMAN	ARHGAP27	Rho GTPase-activating protein 27 OS=Homo sapiens OX=9606 GN=ARHGAP27 PE=1 SV=3	0.0129376	-0.270418	15.2614	0.0407001	n.s.	0.00774806	-0.35198	14.991	0.0194331	n.s.	14.9094	7.0365e-09	3.7666e-08	sig	0.00234396	-1.15939	14.102	0.00825437	down	0.000235664	-2.038	13.2234	0.00349625	down	0.00761895	-2.26814	12.9933	0.0143342	down	0.00010665	-2.83759	12.4238	0.00287308	down	0.000101903	-3.0011	12.2603	0.00282806	down	1	15.2907	15.2322	15.0015	14.9806	14.9202	14.8987
1247	sp|Q9P2N2|RHG28_HUMAN	ARHGAP28	Rho GTPase-activating protein 28 OS=Homo sapiens OX=9606 GN=ARHGAP28 PE=1 SV=3	0.00491429	0.732448	18.2822	0.0266767	up	0.000368817	1.72578	19.0147	0.00672529	up	20.008	1.79576e-09	1.35112e-08	sig	2.5678e-05	2.34768	20.6299	0.00337372	up	5.3496e-05	2.2833	20.5655	0.00323093	up	0.00242781	1.65266	19.9349	0.00717799	up	0.000146606	1.66411	19.9463	0.00295469	up	0.000895614	1.47605	19.7583	0.00461698	up	2	18.2731	18.2913	19.0654	18.9639	20.0399	19.9761
7645	sp|Q2M1Z3|RHG31_HUMAN	ARHGAP31	Rho GTPase-activating protein 31 OS=Homo sapiens OX=9606 GN=ARHGAP31 PE=1 SV=2	0.139419	-0.0974651	16.5513	0.193489	n.s.	0.0822186	0.0967096	16.4538	0.108078	n.s.	16.648	0.00979204	0.0105041	sig	0.509195	-0.106792	16.4445	0.533445	n.s.	0.0325217	-0.242782	16.3085	0.0445678	n.s.	0.346481	-0.0357964	16.5155	0.369977	n.s.	0.0159562	-0.344774	16.2065	0.0246853	n.s.	0.0575118	-0.294615	16.2567	0.0719522	n.s.	1	16.5606	16.542	16.4935	16.4141	16.6761	16.6199
3132	sp|A7KAX9|RHG32_HUMAN	ARHGAP32	Rho GTPase-activating protein 32 OS=Homo sapiens OX=9606 GN=ARHGAP32 PE=1 SV=1	0.0177533	0.353144	17.6961	0.0480431	n.s.	0.00302465	0.850536	18.0492	0.0118401	up	18.5466	5.2356e-10	5.54211e-09	sig	0.0024605	1.16452	18.8606	0.00846101	up	0.00193265	1.21795	18.914	0.00683395	up	0.00135911	1.30131	18.9974	0.00551361	up	0.00108144	1.49423	19.1903	0.00489155	up	0.00103206	1.47702	19.1731	0.00487281	up	2	17.6493	17.7429	18.0583	18.0401	18.5491	18.5441
1609	sp|O14559|RHG33_HUMAN	ARHGAP33	Rho GTPase-activating protein 33 OS=Homo sapiens OX=9606 GN=ARHGAP33 PE=1 SV=2	0.176715	-0.268008	16.2915	0.234336	n.s.	0.0556922	0.0909379	16.0235	0.0786003	n.s.	16.3825	4.88618e-08	1.81137e-07	sig	0.00652894	0.240093	16.5316	0.0142655	n.s.	0.00310623	0.866612	17.1581	0.00856567	up	0.00187651	1.1348	17.4263	0.00638426	up	0.00045482	1.43617	17.7277	0.00368848	up	0.000355088	1.57613	17.8677	0.00356338	up	7	16.2812	16.3019	16.1538	15.8933	16.3626	16.4023
4567	sp|Q9NRY4|RHG35_HUMAN	ARHGAP35	Rho GTPase-activating protein 35 OS=Homo sapiens OX=9606 GN=ARHGAP35 PE=1 SV=3	0.162975	0.182745	20.3841	0.219622	n.s.	0.0462162	0.378415	20.5669	0.0676225	n.s.	20.7626	2.28877e-07	6.35198e-07	sig	0.0199731	0.586915	20.9711	0.0311056	up	0.00958394	0.897153	21.2813	0.0174113	up	0.00786624	0.985994	21.3701	0.0146623	up	0.00795954	1.02689	21.411	0.0147566	up	0.00536834	1.15903	21.5432	0.0113186	up	2	20.4654	20.3029	20.59	20.5438	20.7401	20.785
4636	sp|Q9C0H5|RHG39_HUMAN	ARHGAP39	Rho GTPase-activating protein 39 OS=Homo sapiens OX=9606 GN=ARHGAP39 PE=1 SV=2	0.396479	0.174726	14.3306	0.453723	n.s.	0.097399	-0.583976	14.5054	0.124437	n.s.	13.7467	0.000306974	0.00038855	sig	0.0440049	-0.605546	13.7251	0.0590718	n.s.	0.463589	-0.140022	14.1906	0.488508	n.s.	0.948367	0.0105427	14.3412	0.952554	n.s.	0.292303	0.283215	14.6139	0.31591	n.s.	0.0372218	0.654583	14.9852	0.0495584	up	8	14.4605	14.2008	14.6043	14.4064	13.5986	13.8948
1157	sp|P98171|RHG04_HUMAN	ARHGAP4	Rho GTPase-activating protein 4 OS=Homo sapiens OX=9606 GN=ARHGAP4 PE=1 SV=2	0.0102447	-0.688939	18.8871	0.0361808	down	0.00188125	-1.20004	18.1982	0.00951428	down	17.6871	8.12586e-10	7.59165e-09	sig	0.00247802	-1.72139	17.1657	0.00849424	down	0.000380126	-2.30774	16.5794	0.00388584	down	0.000545606	-2.43365	16.4535	0.00402497	down	0.000359127	-2.33128	16.5558	0.00344702	down	0.000558272	-2.29283	16.5943	0.00395595	down	9	18.844	18.9302	18.2537	18.1426	17.6577	17.7164
2223	sp|A6NI28|RHG42_HUMAN	ARHGAP42	Rho GTPase-activating protein 42 OS=Homo sapiens OX=9606 GN=ARHGAP42 PE=1 SV=3	0.0299656	0.677647	15.6955	0.0644566	n.s.	0.00183548	1.07563	16.3732	0.00944917	up	16.7712	6.71872e-07	1.5957e-06	sig	0.00379312	1.86584	17.5614	0.0103869	up	0.0044614	1.82838	17.5239	0.0106114	up	0.00108923	1.4865	17.182	0.00502681	up	0.00117638	1.54765	17.2432	0.00503202	up	0.000749445	1.70243	17.398	0.00433846	up	2	15.6495	15.7415	16.484	16.2623	16.7746	16.7678
6125	sp|Q17R89|RHG44_HUMAN	ARHGAP44	Rho GTPase-activating protein 44 OS=Homo sapiens OX=9606 GN=ARHGAP44 PE=1 SV=1	0.0152406	0.727707	16.2061	0.044462	up	0.00817178	1.02113	16.9338	0.0200059	up	17.2272	0.00109723	0.001286	sig	0.0271065	0.574582	16.7807	0.0398734	n.s.	0.00251819	0.504939	16.711	0.00769522	n.s.	0.0117105	0.635865	16.8419	0.0194911	up	0.0228041	0.739723	16.9458	0.0327859	up	0.0218224	0.914337	17.1204	0.0318996	up	2	16.2058	16.2063	17.0247	16.8429	17.3201	17.1343
5064	sp|Q13017|RHG05_HUMAN	ARHGAP5	Rho GTPase-activating protein 5 OS=Homo sapiens OX=9606 GN=ARHGAP5 PE=1 SV=2	0.00286967	0.397321	19.1561	0.0223289	n.s.	0.00289586	0.467104	19.5534	0.0115714	n.s.	19.6232	1.66939e-09	1.27833e-08	sig	0.000491043	0.997929	20.154	0.00471966	up	0.000758625	0.85398	20.0101	0.00465459	up	0.000862182	0.576987	19.7331	0.00462696	n.s.	0.00270375	0.481392	19.6375	0.00748685	n.s.	0.00830506	0.27981	19.4359	0.0152511	n.s.	6	19.1729	19.1393	19.5665	19.5403	19.642	19.6044
1277	sp|O43182|RHG06_HUMAN	ARHGAP6	Rho GTPase-activating protein 6 OS=Homo sapiens OX=9606 GN=ARHGAP6 PE=1 SV=3	0.00488992	1.37433	14.0981	0.0266467	up	0.000189165	2.19178	15.4724	0.00592832	up	16.2899	1.39809e-08	6.4819e-08	sig	0.00166569	2.59287	16.691	0.00707891	up	0.00019972	2.60517	16.7033	0.00345012	up	0.000472402	2.78989	16.888	0.00384912	up	0.0008011	2.33977	16.4379	0.00436052	up	0.000860185	2.15489	16.253	0.00455079	up	2	14.1282	14.068	15.5641	15.3808	16.2893	16.2905
1066	sp|Q9BRR9|RHG09_HUMAN	ARHGAP9	Rho GTPase-activating protein 9 OS=Homo sapiens OX=9606 GN=ARHGAP9 PE=1 SV=2	7.86271e-05	2.81036	14.1651	0.0157896	up	0.000208536	3.35007	16.9755	0.00604775	up	17.5152	2.17219e-11	6.73896e-10	sig	0.000327202	2.90568	17.0708	0.00428208	up	0.000347372	2.57026	16.7354	0.0038013	up	7.65561e-05	2.64764	16.8128	0.00293642	up	0.000116793	2.39024	16.5554	0.00292232	up	7.98979e-05	2.34075	16.5059	0.0027014	up	5	14.186	14.1442	16.9891	16.9619	17.5588	17.4715
6460	sp|P52565|GDIR1_HUMAN	ARHGDIA	Rho GDP-dissociation inhibitor 1 OS=Homo sapiens OX=9606 GN=ARHGDIA PE=1 SV=3	0.549772	0.0540286	22.2344	0.601104	n.s.	0.0101944	0.331378	22.2885	0.0229362	n.s.	22.5658	1.1634e-06	2.55075e-06	sig	0.0133889	0.43201	22.6664	0.023128	n.s.	0.00597338	0.538608	22.773	0.0127282	n.s.	0.00373115	0.56233	22.7968	0.00910923	n.s.	0.00306954	0.674752	22.9092	0.00802909	up	0.00233361	0.803481	23.0379	0.00694448	up	2	22.2011	22.2677	22.2204	22.3565	22.5607	22.571
4206	sp|Q92888|ARHG1_HUMAN	ARHGEF1	Rho guanine nucleotide exchange factor 1 OS=Homo sapiens OX=9606 GN=ARHGEF1 PE=1 SV=2	0.786027	0.00962039	20.0829	0.815958	n.s.	0.000834463	0.188311	20.0926	0.00751123	n.s.	20.2713	3.43969e-10	4.09025e-09	sig	0.0360943	-0.108161	19.9748	0.0501313	n.s.	0.00496936	-0.293538	19.7894	0.0113248	n.s.	7.98777e-05	-0.578406	19.5045	0.00293642	n.s.	0.000108126	-0.687347	19.3956	0.00287308	down	0.000161116	-0.8312	19.2517	0.00301824	down	1	20.0778	20.0881	20.0619	20.1232	20.2694	20.2731
1680	sp|O15013|ARHGA_HUMAN	ARHGEF10	Rho guanine nucleotide exchange factor 10 OS=Homo sapiens OX=9606 GN=ARHGEF10 PE=1 SV=4	0.16693	-0.208721	18.7656	0.223903	n.s.	0.0266997	-0.449927	18.5569	0.0444121	n.s.	18.3157	1.52563e-08	6.94525e-08	sig	0.00842397	-1.08701	17.6786	0.016846	down	0.00436717	-1.2404	17.5252	0.010496	down	0.00350801	-1.5037	17.2619	0.00878019	down	0.0015156	-1.91859	16.847	0.00555656	down	0.00207092	-1.89351	16.8721	0.00653439	down	1	18.8402	18.691	18.6205	18.4933	18.324	18.3073
1971	sp|Q9HCE6|ARGAL_HUMAN	ARHGEF10L	Rho guanine nucleotide exchange factor 10-like protein OS=Homo sapiens OX=9606 GN=ARHGEF10L PE=1 SV=4	0.310921	0.0512708	18.3085	0.370107	n.s.	0.00600731	0.407222	18.3598	0.0167704	n.s.	18.7157	1.22074e-10	2.01014e-09	sig	0.00139066	0.82337	19.1318	0.00650907	up	0.000430561	1.2851	19.5936	0.00401099	up	0.00106518	1.25004	19.5585	0.00499463	up	0.00117086	1.43461	19.7431	0.00502717	up	0.000236202	1.77221	20.0807	0.00321441	up	7	18.2818	18.3351	18.3325	18.387	18.7329	18.6985
1891	sp|O15085-2|ARHGB-2_HUMAN	ARHGEF11	Isoform of O15085, Isoform 2 of Rho guanine nucleotide exchange factor 11 OS=Homo sapiens OX=9606 GN=ARHGEF11 PE=1 SV=1	0.00102756	1.04517	18.4065	0.0184619	up	2.55899e-05	1.66949	19.4516	0.00531037	up	20.076	2.75885e-13	6.62508e-11	sig	2.84883e-05	1.94305	20.3495	0.00337372	up	3.72545e-05	2.14456	20.551	0.00323093	up	7.34437e-06	2.23271	20.6392	0.00237789	up	1.13269e-05	2.23715	20.6436	0.00177526	up	1.40577e-05	2.14812	20.5546	0.0021111	up	2	18.4007	18.4123	19.4847	19.4186	20.0821	20.0698
2410	sp|Q9NZN5-2|ARHGC-2_HUMAN	ARHGEF12	Isoform of Q9NZN5, Isoform 2 of Rho guanine nucleotide exchange factor 12 OS=Homo sapiens OX=9606 GN=ARHGEF12 PE=1 SV=1	0.000175424	0.632839	19.7733	0.0165776	up	0.000212357	1.19217	20.4062	0.00604775	up	20.9655	1.75208e-11	6.13227e-10	sig	0.000327494	1.61816	21.3915	0.00428208	up	0.00032076	1.7539	21.5272	0.00370022	up	8.02976e-05	1.70383	21.4772	0.00293642	up	4.52847e-05	1.72362	21.4969	0.00262491	up	0.000185331	1.64763	21.421	0.00307385	up	2	19.7654	19.7812	20.409	20.4034	20.95	20.981
104	sp|Q5VV41|ARHGG_HUMAN	ARHGEF16	Rho guanine nucleotide exchange factor 16 OS=Homo sapiens OX=9606 GN=ARHGEF16 PE=1 SV=1	0.0102159	-0.279559	20.4789	0.0361086	n.s.	0.000484563	-1.20475	20.1993	0.00688722	down	19.2741	3.58253e-13	6.64509e-11	sig	0.000832429	-2.37801	18.1009	0.00545395	down	0.000154439	-3.66993	16.8089	0.00331956	down	3.35552e-05	-4.46244	16.0164	0.0029314	down	0.000121046	-4.94113	15.5377	0.00292232	down	9.06659e-05	-5.2106	15.2683	0.00281516	down	1	20.5032	20.4545	20.1845	20.2141	19.2847	19.2636
522	sp|Q96PE2|ARHGH_HUMAN	ARHGEF17	Rho guanine nucleotide exchange factor 17 OS=Homo sapiens OX=9606 GN=ARHGEF17 PE=1 SV=1	0.000640244	0.722216	16.8556	0.0179739	up	0.00041236	1.79576	17.5779	0.00682764	up	18.6514	3.17106e-12	2.63594e-10	sig	2.72171e-05	2.86412	19.7198	0.00337372	up	3.40538e-05	3.20023	20.0559	0.00323093	up	7.75885e-05	3.1614	20.0171	0.00293642	up	0.000383655	2.94903	19.8047	0.00350851	up	0.000105534	2.91224	19.7679	0.00282806	up	2	16.8441	16.8672	17.5637	17.592	18.6168	18.686
8536	sp|Q6ZSZ5|ARHGI_HUMAN	ARHGEF18	Rho guanine nucleotide exchange factor 18 OS=Homo sapiens OX=9606 GN=ARHGEF18 PE=1 SV=4	0.0151483	0.352824	18.8406	0.0443919	n.s.	0.0212269	0.308467	19.1934	0.037725	n.s.	19.1491	0.000207302	0.000268845	sig	0.0717507	0.189766	19.0304	0.0895977	n.s.	0.0391948	0.21512	19.0557	0.0522497	n.s.	0.0469939	0.253045	19.0937	0.059956	n.s.	0.0259104	0.264785	19.1054	0.0364933	n.s.	0.0389041	0.219879	19.0605	0.0514575	n.s.	5	18.8841	18.7971	19.1997	19.1871	19.1631	19.1351
3087	sp|Q92974|ARHG2_HUMAN	ARHGEF2	Rho guanine nucleotide exchange factor 2 OS=Homo sapiens OX=9606 GN=ARHGEF2 PE=1 SV=4	0.41709	0.0700989	18.5998	0.473777	n.s.	0.0507446	0.282348	18.6699	0.072797	n.s.	18.8822	1.65014e-06	3.43912e-06	sig	0.126568	0.136668	18.7365	0.148484	n.s.	0.666233	0.0271694	18.627	0.684687	n.s.	0.0238519	-0.436958	18.1629	0.0339535	n.s.	0.00750703	-0.843839	17.756	0.0141206	down	0.0207069	-0.868689	17.7311	0.0305584	down	1	18.6537	18.546	18.7132	18.6267	18.9206	18.8438
480	sp|Q86VW2-3|ARHGP-3_HUMAN	ARHGEF25	Isoform of Q86VW2, Isoform 3 of Rho guanine nucleotide exchange factor 25 OS=Homo sapiens OX=9606 GN=ARHGEF25 PE=1 SV=2	0.00286994	3.15394	13.6764	0.0223289	up	0.00146694	4.4496	16.8303	0.00886441	up	18.126	5.57128e-10	5.80286e-09	sig	0.00145956	4.49484	18.1712	0.00665858	up	0.00201222	3.76674	17.4431	0.0069237	up	0.00230238	3.52241	17.1988	0.00699065	up	0.00283406	3.20228	16.8787	0.00767798	up	0.00301406	3.08524	16.7616	0.00795862	up	5	13.8456	13.5072	16.8243	16.8363	18.1477	18.1043
292	sp|Q8N4T4|ARG39_HUMAN	ARHGEF39	Rho guanine nucleotide exchange factor 39 OS=Homo sapiens OX=9606 GN=ARHGEF39 PE=1 SV=1	0.0654581	-0.486708	13.5403	0.108933	n.s.	0.231229	-0.30344	13.0536	0.265689	n.s.	13.2369	3.40928e-06	6.49762e-06	sig	0.0193537	-2.16805	11.3723	0.0303323	down	0.00244873	-2.13942	11.4009	0.00757181	down	0.0131608	-3.31678	10.2235	0.0212782	down	0.00502241	-3.4421	10.0982	0.0107955	down	0.00204815	-3.89728	9.64304	0.00649531	down	1	13.4416	13.639	13.1398	12.9674	13.3856	13.0882
4673	sp|Q8TER5|ARH40_HUMAN	ARHGEF40	Rho guanine nucleotide exchange factor 40 OS=Homo sapiens OX=9606 GN=ARHGEF40 PE=1 SV=3	0.00856724	-0.879442	18.8597	0.0336197	down	0.00241211	-0.959125	17.9802	0.0106693	down	17.9005	1.19918e-06	2.61658e-06	sig	0.0049334	-0.656747	18.2029	0.0120071	down	0.017345	-0.414661	18.445	0.0267519	n.s.	0.00340945	-0.792281	18.0674	0.00865381	down	0.00431151	-0.946168	17.9135	0.00979064	down	0.00567712	-0.827651	18.032	0.0117526	down	9	18.9052	18.8141	18.0483	17.9121	17.9127	17.8883
6492	sp|Q15052|ARHG6_HUMAN	ARHGEF6	Rho guanine nucleotide exchange factor 6 OS=Homo sapiens OX=9606 GN=ARHGEF6 PE=1 SV=2	0.37467	0.0713432	18.1122	0.433228	n.s.	0.0114785	0.410285	18.1835	0.0246543	n.s.	18.5225	3.78979e-05	5.63805e-05	sig	0.0100315	0.604048	18.7162	0.0189186	up	0.0110682	0.578514	18.6907	0.0192539	n.s.	0.0035253	0.503285	18.6155	0.00880053	n.s.	0.0120885	0.513184	18.6254	0.0200701	n.s.	0.0067788	0.456338	18.5685	0.0132525	n.s.	2	18.083	18.1414	18.1278	18.2393	18.4891	18.5558
4590	tr|A0A2R8YG42|A0A2R8YG42_HUMAN	ARHGEF7	Isoform of Q14155, Rho guanine nucleotide exchange factor 7 OS=Homo sapiens OX=9606 GN=ARHGEF7 PE=1 SV=1	0.0180768	0.301727	19.4028	0.0484839	n.s.	0.00445638	0.569533	19.7045	0.0141449	n.s.	19.9723	1.10626e-09	9.52849e-09	sig	0.00256608	0.826109	20.2289	0.00863852	up	0.00128664	1.02072	20.4235	0.00565807	up	0.00183579	0.941858	20.3447	0.00630028	up	0.00138046	0.963494	20.3663	0.00533383	up	0.00102055	1.21463	20.6174	0.00485754	up	2	19.4384	19.3672	19.7252	19.6839	19.9861	19.9586
4956	sp|O43307|ARHG9_HUMAN	ARHGEF9	Rho guanine nucleotide exchange factor 9 OS=Homo sapiens OX=9606 GN=ARHGEF9 PE=1 SV=3	0.0630726	-0.42702	16.1648	0.106211	n.s.	0.01533	-0.895811	15.7378	0.0299362	down	15.269	0.000331524	0.000417787	sig	0.0171782	-1.03017	15.1346	0.0278048	down	0.0223293	-0.773714	15.3911	0.032817	down	0.0270159	-0.665579	15.4992	0.037597	down	0.0693827	-0.679147	15.4857	0.0848273	n.s.	0.0234912	-0.731893	15.4329	0.0339431	down	3	16.2741	16.0555	15.7651	15.7105	15.2945	15.2435
8441	sp|O14497|ARI1A_HUMAN	ARID1A	AT-rich interactive domain-containing protein 1A OS=Homo sapiens OX=9606 GN=ARID1A PE=1 SV=3	0.815487	0.014712	20.5191	0.841585	n.s.	0.0140466	-0.141919	20.5338	0.0282785	n.s.	20.3772	0.0251037	0.0262897	sig	0.11013	-0.0792086	20.4399	0.131085	n.s.	0.0980706	0.0920395	20.6112	0.116507	n.s.	0.176039	-0.0748766	20.4443	0.196597	n.s.	0.0388098	-0.0363113	20.4828	0.0512778	n.s.	0.403358	0.0739344	20.5931	0.426183	n.s.	4	20.5249	20.5133	20.589	20.4787	20.3612	20.3932
5154	sp|Q8NFD5|ARI1B_HUMAN	ARID1B	AT-rich interactive domain-containing protein 1B OS=Homo sapiens OX=9606 GN=ARID1B PE=1 SV=2	0.0719246	-0.20026	20.2362	0.116991	n.s.	0.0121363	-0.237404	20.036	0.0256464	n.s.	19.9988	9.45786e-07	2.13481e-06	sig	0.026372	0.11609	20.3523	0.03903	n.s.	0.0155406	0.384572	20.6208	0.0246376	n.s.	0.0202758	0.302343	20.5386	0.0298254	n.s.	0.00387503	0.399114	20.6353	0.0091529	n.s.	0.00175839	0.474667	20.7109	0.00601182	n.s.	7	20.2532	20.2192	20.0902	19.9817	19.9786	20.019
7929	sp|Q68CP9|ARID2_HUMAN	ARID2	AT-rich interactive domain-containing protein 2 OS=Homo sapiens OX=9606 GN=ARID2 PE=1 SV=2	0.680431	-0.0546434	19.8328	0.720977	n.s.	0.0159025	-0.277403	19.7782	0.0307576	n.s.	19.5554	0.00529636	0.00580318	sig	0.847224	0.00628856	19.8391	0.858043	n.s.	0.535675	0.0648118	19.8976	0.558412	n.s.	0.0105788	-0.259506	19.5733	0.0181635	n.s.	0.0265338	-0.274375	19.5584	0.0372741	n.s.	0.021239	-0.26198	19.5708	0.0311892	n.s.	6	19.8573	19.8083	19.8901	19.6662	19.5298	19.581
2532	sp|Q99856|ARI3A_HUMAN	ARID3A	AT-rich interactive domain-containing protein 3A OS=Homo sapiens OX=9606 GN=ARID3A PE=1 SV=2	0.0106183	0.473857	19.1899	0.0366254	n.s.	0.000934839	1.17492	19.6637	0.0076275	up	20.3648	6.84238e-08	2.37846e-07	sig	0.0012239	1.81545	21.0053	0.00617305	up	0.00051323	1.46667	20.6566	0.00415438	up	0.00348981	1.25555	20.4454	0.00876614	up	0.00431848	1.31432	20.5042	0.00980132	up	0.00123362	1.60271	20.7926	0.00522416	up	2	19.2215	19.1582	19.7014	19.626	20.3478	20.3818
3243	sp|Q8IVW6|ARI3B_HUMAN	ARID3B	AT-rich interactive domain-containing protein 3B OS=Homo sapiens OX=9606 GN=ARID3B PE=1 SV=2	0.010301	0.19734	21.2571	0.0362908	n.s.	0.051288	-0.118366	21.4545	0.0734155	n.s.	21.1388	7.69308e-07	1.78398e-06	sig	0.00983677	-0.460942	20.7962	0.0186571	n.s.	0.000367598	-0.767992	20.4892	0.00385975	down	0.00198293	-0.909394	20.3477	0.00654041	down	0.00548989	-0.946345	20.3108	0.0114235	down	0.0157957	-0.767866	20.4893	0.0245644	down	1	21.2672	21.2471	21.437	21.472	21.1128	21.1648
6324	sp|P29374|ARI4A_HUMAN	ARID4A	AT-rich interactive domain-containing protein 4A OS=Homo sapiens OX=9606 GN=ARID4A PE=1 SV=3	0.110024	-0.115643	17.8724	0.16113	n.s.	0.00510773	-0.238391	17.7568	0.0152861	n.s.	17.634	8.76454e-06	1.50426e-05	sig	0.0257362	0.21594	18.0884	0.0382416	n.s.	0.0628703	0.15575	18.0282	0.0784631	n.s.	0.00363905	0.355592	18.228	0.00896545	n.s.	0.0110215	0.206975	18.0794	0.0187598	n.s.	0.0637358	0.202086	18.0745	0.0786575	n.s.	7	17.8894	17.8554	17.795	17.7185	17.6356	17.6325
7624	sp|Q4LE39|ARI4B_HUMAN	ARID4B	AT-rich interactive domain-containing protein 4B OS=Homo sapiens OX=9606 GN=ARID4B PE=1 SV=2	0.898976	-0.00899922	19.0579	0.913457	n.s.	0.306288	-0.0814628	19.0489	0.340921	n.s.	18.9765	0.000327118	0.000412776	sig	0.12051	0.166836	19.2248	0.142169	n.s.	0.0461523	0.303293	19.3612	0.0601155	n.s.	0.231849	0.107274	19.1652	0.254099	n.s.	0.86547	0.011612	19.0696	0.874881	n.s.	0.127513	0.153665	19.2116	0.146414	n.s.	2	18.9999	19.1159	19.0252	19.0727	18.9911	18.9619
7830	sp|Q9Y4X5|ARI1_HUMAN	ARIH1	E3 ubiquitin-protein ligase ARIH1 OS=Homo sapiens OX=9606 GN=ARIH1 PE=1 SV=2	0.0752757	0.14968	18.0194	0.121099	n.s.	0.141143	0.110557	18.1691	0.17119	n.s.	18.13	1.34991e-05	2.21526e-05	sig	0.00523052	0.133332	18.1527	0.0125084	n.s.	0.0110576	0.341335	18.3608	0.0192457	n.s.	0.00194936	0.324421	18.3438	0.0064961	n.s.	0.00196895	0.392552	18.412	0.00631128	n.s.	0.00180122	0.527386	18.5468	0.00606945	n.s.	7	18.026	18.0128	18.126	18.2122	18.1761	18.0838
8556	sp|O95376|ARI2_HUMAN	ARIH2	E3 ubiquitin-protein ligase ARIH2 OS=Homo sapiens OX=9606 GN=ARIH2 PE=1 SV=1	0.24171	-0.145258	19.01	0.300874	n.s.	0.0607441	-0.209811	18.8647	0.0843135	n.s.	18.8002	0.00724808	0.00784717	sig	0.100163	-0.234543	18.7754	0.120583	n.s.	0.0354297	-0.290134	18.7198	0.0479778	n.s.	0.0145126	-0.295457	18.7145	0.0228777	n.s.	0.00561091	-0.39718	18.6128	0.0115988	n.s.	0.00837394	-0.348072	18.6619	0.0153162	n.s.	9	19.0397	18.9803	18.9479	18.7816	18.8455	18.7548
6450	sp|P40616|ARL1_HUMAN	ARL1	ADP-ribosylation factor-like protein 1 OS=Homo sapiens OX=9606 GN=ARL1 PE=1 SV=1	0.0297568	0.318765	19.504	0.0642424	n.s.	0.00954471	0.325573	19.8227	0.0219518	n.s.	19.8295	2.70781e-05	4.15201e-05	sig	0.0350187	0.188231	19.6922	0.0489785	n.s.	0.112876	-0.0768687	19.4271	0.132457	n.s.	0.856155	-0.00492959	19.499	0.866479	n.s.	0.148297	-0.157797	19.3462	0.168643	n.s.	0.0423119	-0.276752	19.2272	0.0553635	n.s.	5	19.5277	19.4802	19.7718	19.8737	19.851	19.8081
1853	sp|Q8N8L6|ARL10_HUMAN	ARL10	ADP-ribosylation factor-like protein 10 OS=Homo sapiens OX=9606 GN=ARL10 PE=2 SV=1	0.239871	-0.196344	16.3062	0.299173	n.s.	0.126576	0.266697	16.1099	0.155884	n.s.	16.5729	3.05378e-08	1.23108e-07	sig	0.0238823	0.635387	16.9416	0.0359459	up	0.0102066	1.11391	17.4201	0.0181856	up	0.00521696	1.41051	17.7167	0.0110917	up	0.00428136	1.47869	17.7849	0.0097486	up	0.00363859	1.60007	17.9063	0.00888074	up	2	16.4028	16.2097	16.1789	16.0409	16.6145	16.5313
5901	sp|Q3SXY8|AR13B_HUMAN	ARL13B	ADP-ribosylation factor-like protein 13B OS=Homo sapiens OX=9606 GN=ARL13B PE=1 SV=1	0.0324849	0.391152	16.6795	0.0678574	n.s.	0.055738	0.187051	17.0706	0.0786472	n.s.	16.8665	6.3992e-05	9.09434e-05	sig	0.069488	-0.174499	16.505	0.0871245	n.s.	0.0243891	0.365728	17.0452	0.0352995	n.s.	0.884528	0.00981014	16.6893	0.89352	n.s.	0.777788	0.0157863	16.6952	0.791243	n.s.	0.567287	-0.0526382	16.6268	0.586977	n.s.	8	16.6335	16.7254	17.1264	17.0148	16.8704	16.8626
8149	sp|Q8N8R7|AL14E_HUMAN	ARL14EP	ARL14 effector protein OS=Homo sapiens OX=9606 GN=ARL14EP PE=1 SV=1	0.0253428	-0.166913	17.2903	0.0586715	n.s.	0.00859961	-0.353844	17.1234	0.0206807	n.s.	16.9365	5.59686e-05	8.04404e-05	sig	0.00567093	-0.307605	16.9827	0.0131369	n.s.	0.0198195	-0.230153	17.0602	0.0297567	n.s.	0.00700713	-0.338823	16.9515	0.0135095	n.s.	0.0209186	-0.429456	16.8609	0.0305785	n.s.	0.00742999	-0.487811	16.8025	0.014198	n.s.	1	17.2679	17.3127	17.1387	17.1081	16.9608	16.9122
4087	sp|P36404|ARL2_HUMAN	ARL2	ADP-ribosylation factor-like protein 2 OS=Homo sapiens OX=9606 GN=ARL2 PE=1 SV=4	0.672946	-0.0327687	19.4146	0.714009	n.s.	0.316586	0.0885552	19.3819	0.351297	n.s.	19.5032	1.72515e-07	5.05385e-07	sig	0.358802	-0.0956509	19.319	0.385897	n.s.	0.0324946	-0.362823	19.0518	0.0445617	n.s.	0.0154586	-0.589542	18.8251	0.0240489	down	0.0121592	-0.794738	18.6199	0.0201643	down	0.00430139	-1.02867	18.386	0.00982444	down	1	19.348	19.4813	19.3758	19.3879	19.5085	19.4979
1538	sp|Q9Y2Y0|AR2BP_HUMAN	ARL2BP	ADP-ribosylation factor-like protein 2-binding protein OS=Homo sapiens OX=9606 GN=ARL2BP PE=1 SV=1	0.10995	1.02643	15.2621	0.161095	n.s.	0.0482945	1.74243	16.2885	0.0699648	n.s.	17.0045	0.00036244	0.000453116	sig	0.0207821	2.31436	17.5765	0.0321333	up	0.025474	2.0716	17.3337	0.0365247	up	0.0205783	2.32578	17.5879	0.0301868	up	0.05647	1.88273	17.1448	0.0710809	n.s.	0.0315217	1.93537	17.1975	0.0430838	up	2	14.925	15.5992	16.4452	16.1319	16.794	17.2151
3657	sp|P36405|ARL3_HUMAN	ARL3	ADP-ribosylation factor-like protein 3 OS=Homo sapiens OX=9606 GN=ARL3 PE=1 SV=2	0.0603034	0.204059	18.2162	0.103013	n.s.	0.00532019	0.589716	18.4203	0.0155767	up	18.8059	6.97262e-09	3.74107e-08	sig	0.00176851	0.910854	19.1271	0.0072675	up	0.00133928	1.03077	19.247	0.00576749	up	0.00189324	1.1629	19.3791	0.00642004	up	0.00229216	1.25257	19.4688	0.00683773	up	0.000889353	1.25972	19.476	0.00460877	up	2	18.2532	18.1793	18.383	18.4576	18.7836	18.8283
6371	sp|Q9Y689|ARL5A_HUMAN	ARL5A	ADP-ribosylation factor-like protein 5A OS=Homo sapiens OX=9606 GN=ARL5A PE=1 SV=1	0.029925	0.334881	16.4459	0.0644566	n.s.	0.000832835	0.586459	16.7807	0.00751123	up	17.0323	4.67983e-06	8.60607e-06	sig	0.000325033	0.770723	17.2166	0.00427038	up	0.00254684	0.753387	17.1992	0.00772813	up	0.0013109	0.831436	17.2773	0.00542236	up	0.0137007	0.77701	17.2229	0.0220605	up	0.000194796	0.881005	17.3269	0.00308992	up	2	16.4338	16.4579	16.8388	16.7227	17.0204	17.0442
7527	sp|Q96KC2|ARL5B_HUMAN	ARL5B	ADP-ribosylation factor-like protein 5B OS=Homo sapiens OX=9606 GN=ARL5B PE=1 SV=1	0.212446	0.190611	18.0803	0.271211	n.s.	0.474124	-0.0100582	18.2709	0.506659	n.s.	18.0702	0.00264395	0.00298199	sig	0.517522	0.035753	18.1161	0.541513	n.s.	0.039802	0.0558489	18.1361	0.052896	n.s.	0.0217236	-0.173079	17.9072	0.0314997	n.s.	0.143413	-0.258646	17.8217	0.163584	n.s.	0.00696755	-0.327422	17.7529	0.0135055	n.s.	6	18.0694	18.0912	18.166	18.3758	18.074	18.0665
2124	sp|Q9H0F7|ARL6_HUMAN	ARL6	ADP-ribosylation factor-like protein 6 OS=Homo sapiens OX=9606 GN=ARL6 PE=1 SV=1	0.147588	0.278146	16.5651	0.202905	n.s.	0.0452269	0.425203	16.8433	0.0665016	n.s.	16.9903	2.69116e-07	7.28398e-07	sig	0.0170882	0.69675	17.2619	0.0276799	up	0.00670405	1.03021	17.5953	0.0136704	up	0.00376678	1.49678	18.0619	0.00915779	up	0.0033988	1.65744	18.2226	0.00846762	up	0.00538323	1.56214	18.1273	0.0113397	up	7	16.4833	16.647	16.7546	16.9319	16.9448	17.0358
3239	sp|Q66PJ3-2|AR6P4-2_HUMAN	ARL6IP4	Isoform of Q66PJ3, Isoform 2 of ADP-ribosylation factor-like protein 6-interacting protein 4 OS=Homo sapiens OX=9606 GN=ARL6IP4 PE=1 SV=2	0.278131	-0.531358	16.2439	0.338108	n.s.	0.0541678	-0.315532	15.7125	0.0767495	n.s.	15.9283	0.00432166	0.00478248	sig	0.538475	-0.0502455	16.1936	0.561602	n.s.	0.11398	-0.137273	16.1066	0.133608	n.s.	0.0076036	-1.12925	15.1146	0.0143085	down	0.0104776	-0.845835	15.398	0.0180627	down	0.00717566	-0.402755	15.8411	0.0138344	n.s.	9	16.2146	16.2731	16.0715	15.3535	15.8576	15.9991
2643	sp|O75915|PRAF3_HUMAN	ARL6IP5	PRA1 family protein 3 OS=Homo sapiens OX=9606 GN=ARL6IP5 PE=1 SV=1	0.367602	-0.0723665	19.4721	0.426361	n.s.	0.0591915	0.247223	19.3997	0.0824882	n.s.	19.7193	7.46666e-08	2.55135e-07	sig	0.0405603	0.313243	19.7853	0.0552217	n.s.	0.0089266	0.648363	20.1204	0.0165815	up	0.00466302	1.01317	20.4852	0.0103825	up	0.0040203	1.37662	20.8487	0.00937318	up	0.00705844	1.25606	20.7281	0.0136358	up	7	19.4105	19.5337	19.4113	19.3881	19.7062	19.7324
3794	sp|Q8N6S5|AR6P6_HUMAN	ARL6IP6	ADP-ribosylation factor-like protein 6-interacting protein 6 OS=Homo sapiens OX=9606 GN=ARL6IP6 PE=1 SV=1	0.171858	0.34649	16.6082	0.229197	n.s.	0.0147331	0.655951	16.9547	0.0291054	up	17.2641	0.000222976	0.000287577	sig	0.035996	0.481437	17.0896	0.050049	n.s.	0.0174251	0.676157	17.2843	0.0268568	up	0.602036	0.0553487	16.6635	0.622635	n.s.	0.193299	-0.160999	16.4472	0.215067	n.s.	0.0989648	0.338341	16.9465	0.116433	n.s.	4	16.6887	16.5277	17.0996	16.8097	17.263	17.2653
3123	sp|Q96BM9|ARL8A_HUMAN	ARL8A	ADP-ribosylation factor-like protein 8A OS=Homo sapiens OX=9606 GN=ARL8A PE=1 SV=1	0.76823	-0.0244133	14.7155	0.799885	n.s.	0.221415	0.0745485	14.6911	0.255568	n.s.	14.7901	3.48817e-06	6.62462e-06	sig	0.0517343	0.336569	15.0521	0.0677846	n.s.	0.00583341	0.559155	15.2747	0.0125201	n.s.	0.00172124	1.0199	15.7354	0.00608758	up	0.00261025	1.26719	15.9827	0.00733602	up	0.0251687	1.01074	15.7263	0.0359049	up	7	14.6736	14.7575	14.632	14.7502	14.7968	14.7833
4779	sp|Q9NVJ2|ARL8B_HUMAN	ARL8B	ADP-ribosylation factor-like protein 8B OS=Homo sapiens OX=9606 GN=ARL8B PE=1 SV=1	0.0218927	0.358203	17.801	0.0538716	n.s.	0.0803596	0.29862	18.1592	0.106022	n.s.	18.0996	4.35292e-07	1.09775e-06	sig	0.00461212	0.831331	18.6323	0.0115638	up	0.00292181	0.931398	18.7324	0.00831967	up	0.00656809	0.620587	18.4216	0.0129145	up	0.00308786	0.944045	18.745	0.00805508	up	0.00430701	0.991213	18.7922	0.00982949	up	2	17.7507	17.8513	18.1399	18.1785	18.1744	18.0248
8528	sp|Q9NVT9|ARMC1_HUMAN	ARMC1	Armadillo repeat-containing protein 1 OS=Homo sapiens OX=9606 GN=ARMC1 PE=1 SV=1	0.017032	0.24153	19.9071	0.0469757	n.s.	0.00353159	0.339748	20.1486	0.0127022	n.s.	20.2468	0.000376746	0.000469304	sig	0.0266826	0.128291	20.0354	0.0393838	n.s.	0.00661015	0.22123	20.1283	0.0135511	n.s.	0.0270362	0.232781	20.1399	0.0376146	n.s.	0.0100053	0.177975	20.0851	0.017441	n.s.	0.0363947	0.181534	20.0886	0.0485843	n.s.	5	19.9168	19.8974	20.1182	20.179	20.2291	20.2646
7653	sp|Q8N2F6|ARM10_HUMAN	ARMC10	Armadillo repeat-containing protein 10 OS=Homo sapiens OX=9606 GN=ARMC10 PE=1 SV=1	0.23435	-0.128135	18.4028	0.293685	n.s.	0.0565703	-0.193168	18.2746	0.0796184	n.s.	18.2096	0.000159333	0.000211231	sig	0.0434294	0.223408	18.6262	0.0584444	n.s.	0.0948085	0.15246	18.5552	0.112942	n.s.	0.567373	-0.0358004	18.367	0.58904	n.s.	0.50757	0.0396697	18.4424	0.529625	n.s.	0.419664	-0.0547526	18.348	0.44233	n.s.	10	18.4508	18.3548	18.3337	18.2156	18.21	18.2093
6772	sp|Q96C12|ARMC5_HUMAN	ARMC5	Armadillo repeat-containing protein 5 OS=Homo sapiens OX=9606 GN=ARMC5 PE=1 SV=2	0.0225634	0.696126	15.1107	0.0548042	n.s.	0.0189849	0.808026	15.8068	0.0347052	up	15.9187	5.87087e-05	8.39597e-05	sig	0.0284849	0.665877	15.7766	0.0414566	up	0.0290591	0.808938	15.9196	0.0406761	up	0.014023	0.96176	16.0725	0.0223011	up	0.018046	0.780399	15.8911	0.0271601	up	0.0506098	0.449156	15.5599	0.064474	n.s.	5	15.2157	15.0058	15.8242	15.7895	15.9605	15.877
4626	sp|Q6NXE6|ARMC6_HUMAN	ARMC6	Armadillo repeat-containing protein 6 OS=Homo sapiens OX=9606 GN=ARMC6 PE=1 SV=2	0.0068105	-0.67078	21.7917	0.0304167	down	0.000755385	-1.10342	21.121	0.0072525	down	20.6883	5.90389e-07	1.42767e-06	sig	0.00271092	-1.16554	20.6262	0.00883723	down	0.00272866	-1.20767	20.5841	0.00801514	down	0.0013849	-1.06181	20.7299	0.00557742	down	0.00301576	-1.10506	20.6867	0.00794129	down	0.00286225	-1.25402	20.5377	0.0077573	down	3	21.7615	21.822	21.0743	21.1676	20.6864	20.6902
8105	sp|Q9H6L4|ARMC7_HUMAN	ARMC7	Armadillo repeat-containing protein 7 OS=Homo sapiens OX=9606 GN=ARMC7 PE=1 SV=1	0.603192	0.0217524	14.259	0.650785	n.s.	0.0202828	0.266783	14.2807	0.0364381	n.s.	14.5258	0.00752292	0.00813963	sig	0.355497	0.0860831	14.3451	0.382581	n.s.	0.0107251	0.218162	14.4771	0.018852	n.s.	0.514996	0.0384736	14.2975	0.537374	n.s.	0.947725	0.00380759	14.2628	0.952131	n.s.	0.600278	0.0131645	14.2721	0.618523	n.s.	5	14.2448	14.2731	14.3134	14.2481	14.5617	14.4899
8514	sp|Q8IUR7|ARMC8_HUMAN	ARMC8	Armadillo repeat-containing protein 8 OS=Homo sapiens OX=9606 GN=ARMC8 PE=1 SV=2	0.953523	-0.00316453	18.4546	0.960108	n.s.	0.873676	-0.00941775	18.4515	0.885977	n.s.	18.4452	0.000623816	0.000754461	sig	0.483492	0.0465068	18.5011	0.508305	n.s.	0.103698	0.142136	18.5968	0.12262	n.s.	0.0469661	0.212167	18.6668	0.0599295	n.s.	0.0793251	0.157452	18.6121	0.0954707	n.s.	0.243587	0.0790287	18.5337	0.26676	n.s.	2	18.5017	18.4075	18.4611	18.4418	18.4679	18.4225
4685	sp|Q7Z3E5|ARMC9_HUMAN	ARMC9	LisH domain-containing protein ARMC9 OS=Homo sapiens OX=9606 GN=ARMC9 PE=1 SV=3	0.0135513	-0.751652	19.9023	0.0417659	down	0.00251368	-1.1872	19.1506	0.0108901	down	18.7151	1.86034e-06	3.81829e-06	sig	0.00647955	-0.77026	19.132	0.014192	down	0.0176669	-0.575861	19.3264	0.0271714	n.s.	0.0125049	-0.555338	19.347	0.0204632	n.s.	0.00854877	-0.793405	19.1089	0.0155617	down	0.00685661	-0.732896	19.1694	0.0133533	down	3	19.9615	19.8431	19.2163	19.085	18.7221	18.7081
2423	sp|Q9P291|ARMX1_HUMAN	ARMCX1	Armadillo repeat-containing X-linked protein 1 OS=Homo sapiens OX=9606 GN=ARMCX1 PE=1 SV=1	0.0150244	-0.367139	20.2576	0.0441935	n.s.	0.00277237	-1.26046	19.8905	0.0113562	down	18.9971	1.40182e-07	4.2507e-07	sig	0.00408496	-1.44814	18.8095	0.0107962	down	0.00206981	-1.58951	18.6681	0.0070447	down	0.00132078	-1.25487	19.0027	0.00543206	down	0.00404226	-1.11484	19.1428	0.00940655	down	0.0011434	-1.22331	19.0343	0.00505729	down	3	20.2988	20.2164	19.9098	19.8711	19.0494	18.9449
1249	sp|Q7L311|ARMX2_HUMAN	ARMCX2	Armadillo repeat-containing X-linked protein 2 OS=Homo sapiens OX=9606 GN=ARMCX2 PE=2 SV=1	0.00400774	-0.679815	20.407	0.0250252	down	0.00151339	-1.62384	19.7272	0.00894423	down	18.7831	5.64303e-11	1.21284e-09	sig	0.00011739	-2.09019	18.3168	0.00377571	down	0.000176488	-2.24269	18.1643	0.00338344	down	0.000135695	-2.48146	17.9255	0.00308982	down	8.50944e-05	-2.44963	17.9573	0.00284031	down	0.000342914	-2.39813	18.0088	0.003531	down	9	20.4296	20.3844	19.7639	19.6904	18.7241	18.8422
3924	sp|Q9UH62|ARMX3_HUMAN	ARMCX3	Armadillo repeat-containing X-linked protein 3 OS=Homo sapiens OX=9606 GN=ARMCX3 PE=1 SV=1	0.0726661	0.420813	17.5724	0.117841	n.s.	0.0620779	0.258226	17.9933	0.0856817	n.s.	17.8307	1.5594e-06	3.27846e-06	sig	0.00300848	0.784108	18.3566	0.00922842	up	0.00767618	0.831547	18.404	0.0149629	up	0.00357039	1.09561	18.668	0.00886446	up	0.00160438	1.13854	18.711	0.00571549	up	0.00127286	1.31604	18.8885	0.00530721	up	7	17.6133	17.5316	18.1062	17.8803	17.8845	17.7769
4887	sp|Q5H9R4|ARMX4_HUMAN	ARMCX4	Armadillo repeat-containing X-linked protein 4 OS=Homo sapiens OX=9606 GN=ARMCX4 PE=1 SV=3	0.157666	0.136127	13.5572	0.213867	n.s.	0.0170976	-0.309021	13.6933	0.0323429	n.s.	13.2482	3.05816e-05	4.63577e-05	sig	0.00650401	-0.496011	13.0612	0.0142275	n.s.	0.0293075	-1.04958	12.5076	0.0409575	down	0.00283478	-0.75377	12.8034	0.00777033	down	0.0144139	-0.873274	12.6839	0.0228601	down	0.00485279	-0.899519	12.6577	0.0106062	down	1	13.5973	13.5172	13.6466	13.7401	13.2397	13.2567
4268	sp|Q6P1M9|ARMX5_HUMAN	ARMCX5	Armadillo repeat-containing X-linked protein 5 OS=Homo sapiens OX=9606 GN=ARMCX5 PE=1 SV=1	0.0815445	-0.309309	16.6567	0.128432	n.s.	0.005971	-0.912074	16.3474	0.0167193	down	15.7446	0.000272679	0.000347379	sig	0.0160257	-0.658203	15.9985	0.0263739	down	0.00963712	-0.558919	16.0977	0.0174624	n.s.	0.156279	-0.177513	16.4791	0.175962	n.s.	0.032466	-0.333457	16.3232	0.0440956	n.s.	0.0533436	-0.589043	16.0676	0.067407	n.s.	3	16.7083	16.605	16.4261	16.2686	15.793	15.6962
[truncated: 8,153 more rows]
[truncated: 13 more columns]

## Sheet: Supp. Table 2_Diff_ERonly
	Reference	Gene.Symbol	Annotation	p.val_d1.d0	log2FC_d1.d0	d0	q.val_d1.d0	sig_d1.d0	p.val_d2.d0	log2FC_d2.d0	d1	q.val_d2.d0	sig_d2.d0	d2	p.val_anova	q.val_anova	anova_sig	p.val_d4.d0	log2FC_d4.d0	d4	q.val_d4.d0	sig_d4.d0	p.val_d6.d0	log2FC_d6.d0	d6	q.val_d6.d0	sig_d6.d0	p.val_d8.d0	log2FC_d8.d0	d8	q.val_d8.d0	sig_d8.d0	p.val_d10.d0	log2FC_d10.d0	d10	q.val_d10.d0	sig_d10.d0	p.val_d12.d0	log2FC_d12.d0	d12	q.val_d12.d0	sig_d12.d0	cluster	d0_1	d0_2	d1_1	d1_2	d2_1	d2_2
[truncated: 325 more rows]
[truncated: 17 more columns]

[truncated: 38 more sheets: Suppl. Table 3_ExptlDesign, Suppl.Table3_accumKO_organelles, Suppl.Table3__accumKO_ERonly, Sup.Table3_accuKO_violins_stats, Sup.Table3_accKO_distrb.stat, Sup.Table3_Betas_violins_stats, Supp Table 4_ExperimentalDesign, SuppTable 4_d0d12WTATG12PKO_all, SuppTable4_d0d12WTATG12PKO_ER, SuppTable5_ExperimentalDesign, SuppTable5_singlesKO_allData, SuppTable5_singlesKO_ERonly, SuppTables5_ singlesviolinsbonf, Suppl.Table6_ExperimentalDesign, Suppl.Table6_d20WTATG12PKO_all, Suppl.Table6_d20WTATG12PKO_ER, Suppl.Table6_d20_violinsbonferr, Suppl.Table7_ExperimentalDesign, Suppl.Table7__torin_allData, Suppl.Table7__torin_ERonly …]
