# Supplementary material for: Combinatorial selective ER-phagy remodels the ER during neurogenesis
Source: Nat Cell Biol. 2024 Mar 1;26(3):378–92. doi: 10.1038/s41556-024-01356-4 (PMC10940164; doi:10.1038/s41556-024-01356-4)
Supplement: Supplementary file 15 — Statistical source data for Extended Fig. 1. [file 41556_2024_1356_MOESM15_ESM.xlsx]

## Sheet: Extended Figure 1
Hoyer et al
Numerical data associated with Extended Data Figure 1
Blots and Gel images relative quantitative data
tab name:	figures included:	experiment detailed:
Extended Data Fig 1f	Extended Data Fig 1f	day0today12WTvsATG12

## Sheet: Extended Data 1f
Extended Data 1f	day0today12WTvsATG12		Western blot
Lane	Band Label	HSP90	REEP5	REEP5 normalized
1		1	0.504696	0.504696
2		0.872748	0.554998	0.63592
3		0.964464	0.696343	0.722
4		0.903779	1	1.10647
5		0.729855	1.0683	1.46372
6		0.929805	2.34328	2.52019
7		0.799473	3.38216	4.23048
8		0.779756	3.96822	5.08905
Lane	Band Label	HSP90	FAM134C	FAM134C normalized
1		1	0.149864	0.149864
2		0.872748	0.132991	0.152382
3		0.964464	0.30815	0.319504
4		0.903779	0.475624	0.526261
5		0.729855	0.209186	0.286613
6		0.929805	1	1.07549
7		0.799473	0.938139	1.17345
8		0.779756	1.15599	1.4825
Lane	Band Label	HSP90	CKAP	CKAP normalized
1		1	1.16018	1.16018
2		0.872748	0.939289	1.07624
3		0.964464	1.1731	1.21633
4		0.903779	1	1.10647
5		0.729855	0.910114	1.24698
6		0.929805	0.964284	1.03708
7		0.799473	1.11156	1.39036
8		0.779756	0.939636	1.20504
