# Supplementary material for: Combinatorial selective ER-phagy remodels the ER during neurogenesis
Source: Nat Cell Biol. 2024 Mar 1;26(3):378–92. doi: 10.1038/s41556-024-01356-4 (PMC10940164; doi:10.1038/s41556-024-01356-4)
Supplement: Supplementary file 16 — Statistical source data for Extended Fig. 2. [file 41556_2024_1356_MOESM16_ESM.xlsx]

## Sheet: Extended Figure 2
Hoyer et. al
Numerical data associated with Extended figure 2
Imaging experiments
tab name:	figures included:	experiment detailed:
Extended data figure 2b	Extended Data Figure 2b	WT vs ATG12 vs PKO_Intact nuclei analysis
Extended data figure 2c	Extended data figure 2c	TUNEL analysis WT vs ATG12 vs PKO
Extended data figure 2i	Extended data figure 2i	day 4 TEX264-GFP
Blots and Gel images relative quantitative data
tab name:	figures included:	experiment detailed:
Extended Data Fig2e	Extended Data Fig2e	ATF4 WT ATG12 PKO tunicamycin
Extended Data Fig 2f	Extended Data Fig 2f	XBP1 splicing WT ATG12 PKO tunicamycin

## Sheet: Extended data figure 2b
Extended Figure 2b WT vs ATG12 vs PKO nuclei analysis	Intact nuclei analysis
Intact nuclei analysis
Ratio of intact dapi+ nuclei structures compared to all dapi positive stuctures WT vs ATG12 vs PKO
		WT			ATG12			PKO				A	B	C
Neurodiffdate	all dapi+ structures	nuclei	WT ratio	all dapi+ structures	nuclei	ATG12 ratio	all dapi+ structures	nuclei	PKO ratio		Neurodiffdate	WT	ATG12	penta
11052022	124	96	0.774194	86	70	0.813953	139	93	0.669065		1105	0.774194	0.813953	0.669065
11082022	130	100	0.769231	87	61	0.701149	126	83	0.65873		1108	0.769231	0.701149	0.65873
12162022	83	56	0.674699	66	42	0.636364	61	45	0.737705		1216	0.674699	0.636364	0.737705
12172022	65	43	0.661538	80	58	0.725	79	58	0.734177		1217	0.661538	0.725	0.734177
											Table Analyzed	nuclei		Table Analyzed	nuclei
											Column B	ATG12		Column C	penta
											vs.	vs.		vs.	vs.
											Column A	WT		Column A	WT
											Mann Whitney test			Mann Whitney test
											P value	>0.9999		P value	0.4857
											Exact or approximate P value?	Exact		Exact or approximate P value?	Exact
											P value summary	ns		P value summary	ns
											Significantly different (P < 0.05)?	No		Significantly different (P < 0.05)?	No
											One- or two-tailed P value?	Two-tailed		One- or two-tailed P value?	Two-tailed
											Sum of ranks in column A,B	18 , 18		Sum of ranks in column A,C	21 , 15
											Mann-Whitney U	8		Mann-Whitney U	5
											Difference between medians			Difference between medians
											Median of column A	0.7220, n=4		Median of column A	0.7220, n=4
											Median of column B	0.7131, n=4		Median of column C	0.7016, n=4
											Difference: Actual	-0.00889		Difference: Actual	-0.02034
											Difference: Hodges-Lehmann	0.0006379		Difference: Hodges-Lehmann	-0.02375

## Sheet: Extended data figure 2c
TUNEL Assay
Extended data figure 2c
									A	B	C
		diff1							WT	ATG12	PKO
	intact (TUNEL-)	damaged (TUNEL+)		intact+damaged		% tunel negative nuclei x100			0.666667	0.618357	0.69969
WT	290	145		435		0.666667			0.537155	0.536036	0.626984
ATG12	128	79		207		0.618357			0.541053	0.457944	0.724771
PKO	226	97		323		0.69969			0.709016	0.643243	0.652733
		diff2
	intact (TUNEL-)	damaged (TUNEL+)		intact+damaged		% tunel negative nuclei x100
WT	759	654		1413		0.537155		Table Analyzed	tunelresults		Table Analyzed	tunelresults
ATG12	595	515		1110		0.536036
PKO	474	282		756		0.626984		Column B	ATG12		Column C	PKO
								vs.	vs.		vs.	vs.
		diff3						Column A	WT		Column A	WT
	intact (TUNEL-)	damaged (TUNEL+)		intact+damaged		% tunel negative nuclei x100
WT	257	218		475		0.541053		Mann Whitney test			Mann Whitney test
ATG12	539	638		1177		0.457944		P value	0.3429		P value	0.4857
PKO	1106	420		1526		0.724771		Exact or approximate P value?	Exact		Exact or approximate P value?	Exact
								P value summary	ns		P value summary	ns
								Significantly different (P < 0.05)?	No		Significantly different (P < 0.05)?	No
		diff4						One- or two-tailed P value?	Two-tailed		One- or two-tailed P value?	Two-tailed
	intact (TUNEL-)	damaged (TUNEL+)		intact+damaged		% tunel negative nuclei x100		Sum of ranks in column A,B	22 , 14		Sum of ranks in column A,C	15 , 21
WT	173	71		244		0.709016		Mann-Whitney U	4		Mann-Whitney U	5
ATG12	119	66		185		0.643243
PKO	203	108		311		0.652733		Difference between medians			Difference between medians
								Median of column A	0.6039, n=4		Median of column A	0.6039, n=4
								Median of column B	0.5772, n=4		Median of column C	0.6762, n=4
								Difference: Actual	-0.02666		Difference: Actual	0.07235
								Difference: Hodges-Lehmann	-0.05704		Difference: Hodges-Lehmann	0.07202

## Sheet: Extended Data Fig2e_
Extended Data Fig2e	ATF4 WT ATG12 PKO tunicamycin			Western blot
Melissa 2022-10-21 15h04m11s
Lane	Band Label	Rel. Quant. TUBULIN	Rel. Quant.ATF4	ATF4 normalized
1		1.47663	0.315135	0.213415
2		1.18121	0.434944	0.36822
3		0.846358	1.37708	1.62707
4		1	1	1
5		0.994822	0.959729	0.964724
7		1.2184	0.209336	0.171812
8		1.17152	0.171263	0.146189
9		1.12319	0.937546	0.83472
10		1.06862	0.573678	0.53684
11		0.977162	0.972782	0.995518
13		1.16503	0.202739	0.17402
14		0.841201	0.316077	0.375745
15		0.733189	1.18477	1.61591
16		0.803677	0.865867	1.07738
17		0.94919	0.949739	1.00058

## Sheet: Extended Data Fig2f
Extended Data Fig2f	XBP1 splicing WT ATG12 PKO tunicamycin			DNA gel
	Lane	spliced	Rel. Quant.lowerbp band				unspliced	Rel. Quant.upperbp band		spliced to unspliced ratio
WT	1		0.087238		WT	1		0.398292		0.21903
WT	2		0.108841			2		0.413315		0.263337
WT	3		0.13587			3		1		0.13587
WT+plustuni	4		1.24323		WT+plustuni	4		2.26998		0.547683
WT+plustuni	5		1.01489			5		2.02271		0.501749
WT+plustuni	6		1.349			6		2.40923		0.559931
ATG12-/-	7		0.07858		ATG12-/-	7		0.322152		0.243922
ATG12-/-	8		0.073303			8		0.320388		0.228794
ATG12-/-	9		0.056581			9		0.440855		0.128344
ATG12-/- +tuni	10		1.12594		ATG12-/- +tuni	10		1.88441		0.597502
ATG12-/- +tuni	11		1.54605			11		2.34765		0.658553
ATG12-/- +tuni	12		1.48312			12		2.3065		0.643017
PKO	13		0.107159		PKO	13		0.506192		0.211696
PKO	14		0.045218			14		0.218077		0.207349
PKO	15		0.125134			15		0.726958		0.172134
PKO+tuni	16		1.57539		PKO+tuni	16		2.08796		0.75451
PKO+tuni	17		1.5338			17		2.2046		0.695725
PKO+tuni	18		1.39095			18		2.40134		0.57924
	WT	WT+plustuni	ATG12-/-	ATG12-/- +tuni	PKO	PKO+tuni
	0.21903	0.547683	0.243922	0.597502	0.211696	0.75451
	0.263337	0.501749	0.228794	0.658553	0.207349	0.695725
	0.13587	0.559931	0.128344	0.643017	0.172134	0.57924
Number of families	1
Number of comparisons per family	5
Alpha	0.05
Dunnett's T3 multiple comparisons test	Mean Diff.	95.00% CI of diff.	Below threshold?	Summary	Adjusted P Value
WT vs. WT+plustuni	-0.3304	-0.5381 to -0.1227	Yes	*	0.0137	A-B
WT vs. ATG12-/-	0.005726	-0.2131 to 0.2246	No	ns	>0.9999	A-C
WT vs. PKO	0.009019	-0.2789 to 0.2969	No	ns	0.9994	A-E
ATG12-/- vs. ATG12-/- +tuni	-0.4327	-0.6368 to -0.2286	Yes	**	0.006	C-D
PKO vs. PKO+tuni	-0.4794	-0.8667 to -0.09219	Yes	*	0.0331	E-F
Test details	Mean 1	Mean 2	Mean Diff.	SE of diff.	n1	n2	t	DF
WT vs. WT+plustuni	0.2061	0.5365	-0.3304	0.04135	3	3	7.99	2.855
WT vs. ATG12-/-	0.2061	0.2004	0.005726	0.05207	3	3	0.11	3.996
WT vs. PKO	0.2061	0.1971	0.009019	0.03941	3	3	0.2289	2.444
ATG12-/- vs. ATG12-/- +tuni	0.2004	0.633	-0.4327	0.04063	3	3	10.65	2.958
PKO vs. PKO+tuni	0.1971	0.6765	-0.4794	0.053	3	3	9.045	2.236

## Sheet: Extended data figure 2i
Extended data figure 2i		day 4 TEX264-GFP
		WT TEX264-eGFP	WT TEX264eGFP dLIR	ATG12 TEX264eGFP	ATG12 TEX264eGFP dLIR	WT TEX264-eGFP +vps34i
		0.0833333	0.142857	0.025641	0.0625	0.0967742
		0.666667	0	0	0	0
		0.333333	0	0	0.0114942	0.0606061
		0.285714	0.054054	0.0131579	0.0166667	0.0612245
		0.16129	0.0555556	0.0169491	0.0196078	0.137931
		0.129032	0.0689655	0.0333333	0.0227273	0.151515
		0.113636	0.108696	0.0344828	0.0555556	0.172414
		0.111111	0.230769	0.0476191	0.097561
		0.0571429		0.114754	0.105263
		0.0333333		0.190476
		Table Analyzed	Data 2		Table Analyzed	Data 2		Table Analyzed	Data 2		Table Analyzed	Data 2
		Column B	WT TEX264eGFP dLIR		Column C	ATG12 TEX264eGFP		Column D	ATG12 TEX264eGFP dLIR		Column E	WT TEX264-eGFP +vps34i
		vs.	vs.		vs.	vs.		vs.	vs.		vs.	vs.
		Column A	WT TEX264-eGFP		Column A	WT TEX264-eGFP		Column A	WT TEX264-eGFP		Column A	WT TEX264-eGFP
		Mann Whitney test			Mann Whitney test			Mann Whitney test			Mann Whitney test
		P value	0.0804		P value	0.0056		P value	0.0021		P value	0.4173
		Exact or approximate P value?	Exact		Exact or approximate P value?	Exact		Exact or approximate P value?	Exact		Exact or approximate P value?	Exact
		P value summary	ns		P value summary	**		P value summary	**		P value summary	ns
		Significantly different (P < 0.1)?	Yes		Significantly different (P < 0.05)?	Yes		Significantly different (P < 0.05)?	Yes		Significantly different (P < 0.05)?	No
		One- or two-tailed P value?	Two-tailed		One- or two-tailed P value?	Two-tailed		One- or two-tailed P value?	Two-tailed		One- or two-tailed P value?	Two-tailed
		Sum of ranks in column A,B	115 , 56		Sum of ranks in column A,C	140.5 , 69.50		Sum of ranks in column A,D	136 , 54		Sum of ranks in column A,E	99 , 54
		Mann-Whitney U	20		Mann-Whitney U	14.5		Mann-Whitney U	9		Mann-Whitney U	26
		Difference between medians			Difference between medians			Difference between medians			Difference between medians
		Median of column A	0.1213, n=10		Median of column A	0.1213, n=10		Median of column A	0.1213, n=10		Median of column A	0.1213, n=10
		Median of column B	0.06226, n=8		Median of column C	0.02949, n=10		Median of column D	0.02273, n=9		Median of column E	0.09677, n=7
		Difference: Actual	-0.05907		Difference: Actual	-0.09185		Difference: Actual	-0.09861		Difference: Actual	-0.02456
		Difference: Hodges-Lehmann	-0.05883		Difference: Hodges-Lehmann	-0.09547		Difference: Hodges-Lehmann	-0.09424		Difference: Hodges-Lehmann	-0.0502
