# Supplementary material for: Combinatorial selective ER-phagy remodels the ER during neurogenesis
Source: Nat Cell Biol. 2024 Mar 1;26(3):378–92. doi: 10.1038/s41556-024-01356-4 (PMC10940164; doi:10.1038/s41556-024-01356-4)
Supplement: Supplementary file 18 — Statistical source data for Extended Fig. 9. [file 41556_2024_1356_MOESM18_ESM.xlsx]

## Sheet: Extended Data Figure 9
Hoyer et al
Source numerical data associated with Extended Figure 9
Blots and Gel images relative quantitative data
tab name:	figures included:	experiment detailed:
Extended Data Fig9c	Extended Data Fig9c	WT ATG12 PKO d12
Extended Data fig 9f	Extended Data fig 9f	WT ATG12 QKO two clones d0 d4 d6 d14	Western	REEP 1, REEP4, REEP5 blots
Extended Data Fig 9g	Extended Data Fig 9g	WT CA rescue with FAM134C-GFP

## Sheet: Extended Data Fig 9g
Extended Data fig 9g	WT CA rescue with FAM134C-GFP	Western	REEP 1, REEP4, REEP5, TEX264 blots
Lane	Band Label	tubulin	REEP1	REEP1_tubulinnormalized
1		0.979259	1	1.02118
2		1.0529	0.964192	0.915751
3		0.725086	0.656622	0.905578
4		0.754916	0.775664	1.02748
5		1	1.00051	1.00051
6		0.8796	0.929123	1.0563
7		0.924282	0.442416	0.478659
8		0.907419	0.384917	0.424189
9		0.840495	0.34718	0.413066
10		0.764062	0.726634	0.951014
11		1.06597	0.872574	0.818573
12		1.19299	1.47395	1.23551
Lane	Band Label	tubulin	REEP4	REEP4_tubulinnormalized
1		0.979259	1	1.02118
2		1.0529	1.40826	1.33751
3		0.725086	0.674558	0.930314
4		0.754916	0.991425	1.31329
5		1	1.40965	1.40965
6		0.8796	0.928375	1.05545
7		0.924282	0.579738	0.627231
8		0.907419	0.379545	0.418269
9		0.840495	0.39087	0.465047
10		0.764062	0.948876	1.24188
11		1.06597	1.13717	1.06679
12		1.19299	1.8108	1.51787
Lane	Band Label	tubulin	TEX264	TEX264_tubulinnormalized
1		0.979259	1.46628	1.49733
2		1.0529	1.47328	1.39926
3		0.725086	1.07568	1.48352
4		0.754916	1	1.32465
5		1	1.38018	1.38018
6		0.8796	1.14955	1.3069
7		0.924282	2.15332	2.32972
8		0.907419	2.40179	2.64683
9		0.840495	2.36162	2.8098
10		0.764062	1.31155	1.71655
11		1.06597	1.84599	1.73175
12		1.19299	2.59947	2.17895
Lane	Band Label	tubulin	REEP5	REEP5_tubulinnormalized
1		0.979259	1	1.02118
2		1.0529	1.30912	1.24335
3		0.725086	0.740848	1.02174
4		0.754916	0.74162	0.982387
5		1	0.987683	0.987683
6		0.8796	0.762028	0.866335
7		0.924282	1.42888	1.54593
8		0.907419	1.26301	1.39188
9		0.840495	1.16151	1.38194
10		0.764062	1.00228	1.31177
11		1.06597	1.08926	1.02184
12		1.19299	1.47823	1.2391

## Sheet: Extended Data fig 9f
Extended Data fig 9f	WT ATG12 QKO two clones d0 d4 d6 d14	Western	REEP 1, REEP4, REEP5 blots
Lane	Band Label	hsp90	REEP1	REEP1_hsp90normalized
1		1	0.392434	0.392434
2		0.574773	0.459281	0.799065
3		0.425696	0.521193	1.22433
4		0.39699	0.436413	1.0993
5		0.406119	0.447651	1.10227
6		0.527145	0.401621	0.76188
7		0.433995	0.252418	0.581615
8		0.434452	0.370982	0.853908
9		0.352991	0.31728	0.898833
10		0.419356	1.00341	2.39274
11		0.380537	0.23389	0.614631
12		0.389498	0.469347	1.205
13		0.33074	1.91889	5.8018
14		0.242201	6.6883	27.6147
15		0.257619	1	3.8817
16		0.269636	1.00631	3.73211
Lane	Band Label	hsp90	REEP4	REEP4_hsp90normalized
1		1	1.05929	1.05929
2		0.574773	1	1.73982
3		0.425696	1.10585	2.59774
4		0.39699	0.919939	2.31729
5		0.406119	0.7985	1.96617
6		0.527145	1.05955	2.00997
7		0.433995	0.259055	0.596908
8		0.434452	0.436408	1.0045
9		0.352991	0.659829	1.86925
10		0.419356	1.89125	4.50989
11		0.380537	0.492404	1.29397
12		0.389498	0.365327	0.937943
13		0.33074	0.751326	2.27165
14		0.242201	0.890869	3.67822
15		0.257619	0.297972	1.15664
16		0.269636	0.269488	0.999451
Lane	Band Label	hsp90	REEP5	REEP5_hsp90norm
1		1	0.305555	0.305555
2		0.574773	0.281525	0.489802
3		0.425696	0.336983	0.791605
4		0.39699	0.299065	0.753331
5		0.406119	0.751421	1.85025
6		0.527145	1	1.89701
7		0.433995	1.0948	2.52261
8		0.434452	1.35868	3.12733
9		0.352991	1.15299	3.26635
10		0.419356	1.76591	4.211
11		0.380537	2.1149	5.55768
12		0.389498	1.58165	4.06074
13		0.33074	2.14819	6.4951
14		0.242201	4.51667	18.6484
15		0.257619	3.56517	13.8389
16		0.269636	3.04275	11.2847

## Sheet: Extended Data Fig9c
Extended Data Fig9c	WT ATG12 PKO d12		Western blots
blot1							blot2
	blot1_2023-10-12 Rhodamine 22.832s	Tubulin						blot2tubulin2023-10-12 Rhodamine 5.000s	Tubulin
	Band No.	Rel. Quant.						Band No.	Rel. Quant.
	1	1						1	1
	1	0.999707						1	0.858207
	1	0.922919						1	0.87326
	1	0.982697						1	0.912095
	1	0.898317						1	0.777226
	1	0.939865						1	0.978626
	1	0.954998						1	0.911267
	1	1.14436						1	0.949198
	1	1.19369						1	0.965756
	blot1REEP12023-10-12 Chemiluminescence 144.000s	REEP1	Tubulin	REEP1 normalized				blot2RTN1C2023-10-12 Chemiluminescence 30.000s	RTN1C	Tubulin	RTN1C normalized
	Band No.	Rel. Quant.	Rel. Quant.					Band No.	Rel. Quant.	Rel. Quant.
	1	2.1551	1	2.1551				1	1	1	1
	1	1.31949	0.999707	1.31987				1	0.938026	0.858207	1.09301
	1	1	0.922919	1.08352				1	0.748454	0.87326	0.85708
	1	7.16326	0.982697	7.28939				1	1.12541	0.912095	1.23387
	1	5.31668	0.898317	5.91849				1	0.90131	0.777226	1.15965
	1	7.77997	0.939865	8.27775				1	0.875269	0.978626	0.894386
	1	0.80913	0.954998	0.847258				1	0.908674	0.911267	0.997155
	1	1.29112	1.14436	1.12825				1	1.07056	0.949198	1.12786
	1	0.902567	1.19369	0.756115				1	0.970333	0.965756	1.00474
	blot1REEP5 quantMelissa 2023-10-16 14h11m11s	REEP5	Tubulin	REEP5 normalized				blot2VAPAMelissa 2023-10-13 12h28m04s	VAPA	Tubulin	VAPA normalized
	Band No.	Rel. Quant.	Rel. Quant.					Band No.	Rel. Quant.	Rel. Quant.
	1	1	1	1				1	1	1	1
	1	0.759694	0.999707	0.759917				1	0.866774	0.858207	1.00998
	1	0.557277	0.922919	0.60382				1	0.748155	0.87326	0.856738
	1	1.19515	0.982697	1.21619				1	1.03464	0.912095	1.13436
	1	0.866384	0.898317	0.964452				1	1.12799	0.777226	1.4513
	1	1.21006	0.939865	1.28748				1	1.5305	0.978626	1.56392
	1	0.996698	0.954998	1.04367				1	1.34841	0.911267	1.47971
	1	1.13311	1.14436	0.990165				1	1.75081	0.949198	1.84451
	1	1.06384	1.19369	0.891216				1	1.34364	0.965756	1.39128
	Melissa 2023-10-19 14h17m09s	RTN3	Tubulin	RTN3 normalized
	Band No.	Rel. Quant.	Rel. Quant.
	1	1	1	1
	1	0.66491	0.999707	0.665105
	1	0.581958	0.922919	0.630562
	1	1.86745	0.982697	1.90033
	1	1.1666	0.898317	1.29865
	1	1.63078	0.939865	1.73512
	1	1.29621	0.954998	1.35729
	1	1.23995	1.14436	1.08353
	1	1.30355	1.19369	1.09203
