# Supplementary material for: Combinatorial selective ER-phagy remodels the ER during neurogenesis
Source: Nat Cell Biol. 2024 Mar 1;26(3):378–92. doi: 10.1038/s41556-024-01356-4 (PMC10940164; doi:10.1038/s41556-024-01356-4)
Supplement: Supplementary file 19 — Statistical source data for Fig. 2. [file 41556_2024_1356_MOESM19_ESM.xlsx]

## Sheet: Figure 2
Hoyer et. al
Numerical data associated with Figure 2
Imaging experiments
tab name:	figures included:	experiment detailed:
fig2d,e	Figure2d,e	WT vs ATG12_Axonal ER stuctures per nuclei analysis and WT vs ATG12 _ Mean area of axonal ER structures analysis

## Sheet: fig2d,e
Figure2d,e_ WT vs ATG12 number of axonal ER stuctures per nuclei	Axonal ER stuctures per nuclei analysis and Mean area of axonal ER structures analysis
Axonal ER stuctures per nuclei analysis
		WT			ATG12			PKO					A	B	C
Neurodiffdate	axonal ER structures #	nuclei #	WT ratio	axonal ER structures #	nuclei #	ATG12 ratio	axonal ER structures #	nuclei #	PKO ratio		Neurodiffdate		WT	ATG12	penta
11052022	719	96	7.48958	1579	70	22.5571	1376	93	14.7957		1105		7.48958	22.5571	14.7957
11082022	481	100	4.81	1107	61	18.1475	884	83	10.65		1108		4.81	18.1475	10.65
12162022	424	56	7.57143	1639	42	39.0238	1136	45	25.2444		1216		7.57143	39.0238	25.2444
12172022	424	43	9.86047	893	58	15.3966	795	58	13.7069		1217		9.86047	15.3966	13.7069
											Table Analyzed	structurespernuclei		Table Analyzed	structurespernuclei
											Column B	ATG12		Column C	penta
											vs.	vs.		vs.	vs.
											Column A	WT		Column A	WT
											Mann Whitney test			Mann Whitney test
											P value	0.0286		P value	0.0286
											Exact or approximate P value?	Exact		Exact or approximate P value?	Exact
											P value summary	*		P value summary	*
											Significantly different (P < 0.05)?	Yes		Significantly different (P < 0.05)?	Yes
											One- or two-tailed P value?	Two-tailed		One- or two-tailed P value?	Two-tailed
											Sum of ranks in column A,B	10 , 26		Sum of ranks in column A,C	10 , 26
											Mann-Whitney U	0		Mann-Whitney U	0
											Difference between medians			Difference between medians
											Median of column A	7.531, n=4		Median of column A	7.531, n=4
											Median of column B	20.35, n=4		Median of column C	14.25, n=4
											Difference: Actual	12.82		Difference: Actual	6.721
											Difference: Hodges-Lehmann	13.02		Difference: Hodges-Lehmann	6.721
Mean area of axonal ER structures analysis
				A	B	C
		Neurodiffdate		WT	ATG12	penta
		1105		6.21825	13.5543	8.02132
		1108		5.87363	9.3209	6.59131
		1216		6.46459	13.4984	9.70076
		1217		6.50888	12.4387	9.70092
		Table Analyzed	meanareastructure		Table Analyzed	meanareastructure
		Column B	ATG12		Column C	penta
		vs.	vs.		vs.	vs.
		Column A	WT		Column A	WT
		Mann Whitney test			Mann Whitney test
		P value	0.0286		P value	0.0286
		Exact or approximate P value?	Exact		Exact or approximate P value?	Exact
		P value summary	*		P value summary	*
		Significantly different (P < 0.05)?	Yes		Significantly different (P < 0.05)?	Yes
		One- or two-tailed P value?	Two-tailed		One- or two-tailed P value?	Two-tailed
		Sum of ranks in column A,B	10 , 26		Sum of ranks in column A,C	10 , 26
		Mann-Whitney U	0		Mann-Whitney U	0
		Difference between medians			Difference between medians
		Median of column A	6.341, n=4		Median of column A	6.341, n=4
		Median of column B	12.97, n=4		Median of column C	8.861, n=4
		Difference: Actual	6.627		Difference: Actual	2.52
		Difference: Hodges-Lehmann	6.777		Difference: Hodges-Lehmann	2.67
