# Supplementary material for: Combinatorial selective ER-phagy remodels the ER during neurogenesis
Source: Nat Cell Biol. 2024 Mar 1;26(3):378–92. doi: 10.1038/s41556-024-01356-4 (PMC10940164; doi:10.1038/s41556-024-01356-4)
Supplement: Supplementary file 20 — Statistical source data for Fig. 3. [file 41556_2024_1356_MOESM20_ESM.xlsx]

## Sheet: Figure 3
Hoyer et. al
Numerical data associated with Figure 3
Flow Cytometry experiments
tab name:	figures included:	experiment detailed:
Fig3c,d_figramp4reep5	Figure 3c,d	d0d4d12Keima-RAMP4 WT vs ATG12
		d0d4d12Keima-Reep5 WT vs. ATG12
Fig3f_d12VPS34iwashout	Figure 3f	day12 collection day Keima-RAMP4 vps34i washout and 24h or 48h prior to collection
Fig3g_d20VPS34iwashout	Figure 3g	day20 collection day Keima-RAMP4 vps34i washout at d15 or d19
Imaging experiments
tab name:	figures included:	experiment detailed:
Figure 3h	Figure 3h	linescans of Keima-RAMP4 WT vs ATG12-/-

## Sheet: Fig3c,d_figramp4reep5
Figure 3c,d
KEIMA RAMP4
d0 keima ramp4 BAFA	d0 keima ramp4	d0 keima ramp4 vps34i	d0 atg12ko keima ramp4 BAFA	d0 atg12ko keima ramp4	d0 atg12ko keima ramp4 vps34i	d4 keima ramp4 BAFA	d4 keima ramp4	d4 keima ramp4 vps34i	d4 atg12ko keima ramp4 BAFA	d4 atg12ko keima ramp4	d4 atg12ko Keima-Ramp4 vps34i	d12 keima ramp4 BAFA	d12 keima ramp4	d12 keima ramp4 vps34i	d12 atg12ko keima ramp4 BAFA	d12 atg12ko keima ramp4	d12 atg12ko keima ramp4 vps34i
1.01582	1.06329	1.12025	1.00624	1.27769	1.22153	0.97274	2.45768	1.57532	1	1.55983	1.17949	1.02281	2.68667	2.11405	0.994956	2.09584	1.84615
1.01108	1.03956	1.04905	0.982839	1.24025	1.24025	1.02009	2.35007	1.57532	1.01709	1.51282	1.18803	1.08764	2.55342	1.96279	1.00631	2.04666	1.87642
0.973101	1.08228	1.12975	1.01092	1.14197	1.21217	1.00717	2.46628	1.60976	0.982906	1.50855	1.21795	0.889556	2.7479	2.36975	0.998739	2.02396	1.86885
Number of families	1
Number of comparisons per family	153
Alpha	0.05
Dunnett's T3 multiple comparisons test	Mean Diff.	95.00% CI of diff.	Below threshold?	Summary	Adjusted P Value
d0 keima ramp4 BAFA vs. d0 keima ramp4	-0.06171	-0.1896 to 0.06618	No	ns	0.4301	A-B
d0 keima ramp4 BAFA vs. d0 keima ramp4 vps34i	-0.09968	-0.3461 to 0.1467	No	ns	0.4443	A-C
d0 keima ramp4 BAFA vs. d0 atg12ko keima ramp4 BAFA	0	-0.1373 to 0.1373	No	ns	>0.9999	A-D
d0 keima ramp4 BAFA vs. d0 atg12ko keima ramp4	-0.22	-0.7677 to 0.3278	No	ns	0.2702	A-E
d0 keima ramp4 BAFA vs. d0 atg12ko keima ramp4 vps34i	-0.2246	-0.3600 to -0.08928	Yes	*	0.0118	A-F
d0 keima ramp4 BAFA vs. d4 keima ramp4 BAFA	0	-0.1365 to 0.1365	No	ns	>0.9999	A-G
d0 keima ramp4 BAFA vs. d4 keima ramp4	-1.425	-1.764 to -1.085	Yes	***	0.0008	A-H
d0 keima ramp4 BAFA vs. d4 keima ramp4 vps34i	-0.5868	-0.7106 to -0.4630	Yes	***	0.0001	A-I
d0 keima ramp4 BAFA vs. d4 atg12ko keima ramp4 BAFA	0	-0.1169 to 0.1169	No	ns	>0.9999	A-J
d0 keima ramp4 BAFA vs. d4 atg12ko keima ramp4	-0.5271	-0.6756 to -0.3785	Yes	***	0.0004	A-K
d0 keima ramp4 BAFA vs. d4 atg12ko Keima-Ramp4 vps34i	-0.1952	-0.3198 to -0.07050	Yes	**	0.0097	A-L
d0 keima ramp4 BAFA vs. d12 keima ramp4 BAFA	3.333e-09	-0.7684 to 0.7684	No	ns	>0.9999	A-M
d0 keima ramp4 BAFA vs. d12 keima ramp4	-1.663	-2.420 to -0.9055	Yes	*	0.0106	A-N
d0 keima ramp4 BAFA vs. d12 keima ramp4 vps34i	-1.149	-2.683 to 0.3856	No	ns	0.0873	A-O
d0 keima ramp4 BAFA vs. d12 atg12ko keima ramp4 BAFA	0	-0.1788 to 0.1788	No	ns	>0.9999	A-P
d0 keima ramp4 BAFA vs. d12 atg12ko keima ramp4	-1.055	-1.270 to -0.8405	Yes	***	0.0005	A-Q
d0 keima ramp4 BAFA vs. d12 atg12ko keima ramp4 vps34i	-0.8638	-0.9776 to -0.7500	Yes	****	<0.0001	A-R
d0 keima ramp4 vs. d0 keima ramp4 vps34i	-0.03797	-0.2799 to 0.2039	No	ns	0.9924	B-C
d0 keima ramp4 vs. d0 atg12ko keima ramp4 BAFA	0.06171	-0.04376 to 0.1672	No	ns	0.2687	B-D
d0 keima ramp4 vs. d0 atg12ko keima ramp4	-0.1583	-0.7015 to 0.3850	No	ns	0.447	B-E
d0 keima ramp4 vs. d0 atg12ko keima ramp4 vps34i	-0.1629	-0.2899 to -0.03593	Yes	*	0.0248	B-F
d0 keima ramp4 vs. d4 keima ramp4 BAFA	0.06171	-0.06936 to 0.1928	No	ns	0.4535	B-G
d0 keima ramp4 vs. d4 keima ramp4	-1.363	-1.868 to -0.8575	Yes	**	0.007	B-H
d0 keima ramp4 vs. d4 keima ramp4 vps34i	-0.5251	-0.6429 to -0.4073	Yes	***	0.0002	B-I
d0 keima ramp4 vs. d4 atg12ko keima ramp4 BAFA	0.06171	-0.04872 to 0.1721	No	ns	0.3031	B-J
d0 keima ramp4 vs. d4 atg12ko keima ramp4	-0.4654	-0.6089 to -0.3218	Yes	***	0.0006	B-K
d0 keima ramp4 vs. d4 atg12ko Keima-Ramp4 vps34i	-0.1334	-0.2521 to -0.01482	Yes	*	0.0329	B-L
d0 keima ramp4 vs. d12 keima ramp4 BAFA	0.06171	-0.7034 to 0.8268	No	ns	0.9985	B-M
d0 keima ramp4 vs. d12 keima ramp4	-1.601	-2.355 to -0.8471	Yes	*	0.0113	B-N
d0 keima ramp4 vs. d12 keima ramp4 vps34i	-1.087	-2.620 to 0.4457	No	ns	0.0968	B-O
d0 keima ramp4 vs. d12 atg12ko keima ramp4 BAFA	0.06171	-0.1026 to 0.2260	No	ns	0.302	B-P
d0 keima ramp4 vs. d12 atg12ko keima ramp4	-0.9938	-1.204 to -0.7840	Yes	***	0.0005	B-Q
d0 keima ramp4 vs. d12 atg12ko keima ramp4 vps34i	-0.8021	-0.9092 to -0.6950	Yes	****	<0.0001	B-R
d0 keima ramp4 vps34i vs. d0 atg12ko keima ramp4 BAFA	0.09968	-0.2457 to 0.4451	No	ns	0.453	C-D
d0 keima ramp4 vps34i vs. d0 atg12ko keima ramp4	-0.1203	-0.5289 to 0.2883	No	ns	0.7181	C-E
d0 keima ramp4 vps34i vs. d0 atg12ko keima ramp4 vps34i	-0.125	-0.4686 to 0.2187	No	ns	0.3183	C-F
d0 keima ramp4 vps34i vs. d4 keima ramp4 BAFA	0.09968	-0.1492 to 0.3486	No	ns	0.4525	C-G
d0 keima ramp4 vps34i vs. d4 keima ramp4	-1.325	-1.641 to -1.009	Yes	***	0.0002	C-H
d0 keima ramp4 vps34i vs. d4 keima ramp4 vps34i	-0.4871	-0.7258 to -0.2484	Yes	**	0.0064	C-I
d0 keima ramp4 vps34i vs. d4 atg12ko keima ramp4 BAFA	0.09968	-0.1337 to 0.3331	No	ns	0.4011	C-J
d0 keima ramp4 vps34i vs. d4 atg12ko keima ramp4	-0.4274	-0.6864 to -0.1684	Yes	*	0.012	C-K
d0 keima ramp4 vps34i vs. d4 atg12ko Keima-Ramp4 vps34i	-0.09547	-0.3348 to 0.1439	No	ns	0.4559	C-L
d0 keima ramp4 vps34i vs. d12 keima ramp4 BAFA	0.09968	-0.4441 to 0.6434	No	ns	0.972	C-M
d0 keima ramp4 vps34i vs. d12 keima ramp4	-1.563	-2.100 to -1.026	Yes	**	0.0022	C-N
d0 keima ramp4 vps34i vs. d12 keima ramp4 vps34i	-1.049	-2.608 to 0.5101	No	ns	0.1069	C-O
d0 keima ramp4 vps34i vs. d12 atg12ko keima ramp4 BAFA	0.09968	-0.2300 to 0.4294	No	ns	0.4235	C-P
d0 keima ramp4 vps34i vs. d12 atg12ko keima ramp4	-0.9558	-1.187 to -0.7244	Yes	***	0.0002	C-Q
d0 keima ramp4 vps34i vs. d12 atg12ko keima ramp4 vps34i	-0.7641	-0.9952 to -0.5330	Yes	**	0.0015	C-R
d0 atg12ko keima ramp4 BAFA vs. d0 atg12ko keima ramp4	-0.22	-0.7513 to 0.3114	No	ns	0.2566	D-E
d0 atg12ko keima ramp4 BAFA vs. d0 atg12ko keima ramp4 vps34i	-0.2246	-0.3083 to -0.1410	Yes	**	0.0012	D-F
d0 atg12ko keima ramp4 BAFA vs. d4 keima ramp4 BAFA	0	-0.1417 to 0.1417	No	ns	>0.9999	D-G
d0 atg12ko keima ramp4 BAFA vs. d4 keima ramp4	-1.425	-1.917 to -0.9320	Yes	**	0.0061	D-H
d0 atg12ko keima ramp4 BAFA vs. d4 keima ramp4 vps34i	-0.5868	-0.6873 to -0.4863	Yes	****	<0.0001	D-I
d0 atg12ko keima ramp4 BAFA vs. d4 atg12ko keima ramp4 BAFA	0	-0.09180 to 0.09180	No	ns	>0.9999	D-J
d0 atg12ko keima ramp4 BAFA vs. d4 atg12ko keima ramp4	-0.5271	-0.6859 to -0.3683	Yes	**	0.0015	D-K
d0 atg12ko keima ramp4 BAFA vs. d4 atg12ko Keima-Ramp4 vps34i	-0.1952	-0.2967 to -0.09364	Yes	**	0.0044	D-L
d0 atg12ko keima ramp4 BAFA vs. d12 keima ramp4 BAFA	3.333e-09	-0.7568 to 0.7568	No	ns	>0.9999	D-M
d0 atg12ko keima ramp4 BAFA vs. d12 keima ramp4	-1.663	-2.408 to -0.9173	Yes	*	0.0103	D-N
d0 atg12ko keima ramp4 BAFA vs. d12 keima ramp4 vps34i	-1.149	-2.678 to 0.3798	No	ns	0.0867	D-O
d0 atg12ko keima ramp4 BAFA vs. d12 atg12ko keima ramp4 BAFA	0	-0.07952 to 0.07952	No	ns	>0.9999	D-P
d0 atg12ko keima ramp4 BAFA vs. d12 atg12ko keima ramp4	-1.055	-1.251 to -0.8596	Yes	***	0.0004	D-Q
d0 atg12ko keima ramp4 BAFA vs. d12 atg12ko keima ramp4 vps34i	-0.8638	-0.9516 to -0.7760	Yes	****	<0.0001	D-R
d0 atg12ko keima ramp4 vs. d0 atg12ko keima ramp4 vps34i	-0.00468	-0.5349 to 0.5256	No	ns	>0.9999	E-F
d0 atg12ko keima ramp4 vs. d4 keima ramp4 BAFA	0.22	-0.3303 to 0.7703	No	ns	0.2723	E-G
d0 atg12ko keima ramp4 vs. d4 keima ramp4	-1.205	-1.589 to -0.8200	Yes	***	0.0007	E-H
d0 atg12ko keima ramp4 vs. d4 keima ramp4 vps34i	-0.3668	-0.9069 to 0.1732	No	ns	0.105	E-I
d0 atg12ko keima ramp4 vs. d4 atg12ko keima ramp4 BAFA	0.22	-0.3148 to 0.7547	No	ns	0.2594	E-J
d0 atg12ko keima ramp4 vs. d4 atg12ko keima ramp4	-0.3071	-0.6804 to 0.06618	No	ns	0.0851	E-K
d0 atg12ko keima ramp4 vs. d4 atg12ko Keima-Ramp4 vps34i	0.02481	-0.5159 to 0.5655	No	ns	>0.9999	E-L
d0 atg12ko keima ramp4 vs. d12 keima ramp4 BAFA	0.22	-0.2756 to 0.7155	No	ns	0.5114	E-M
d0 atg12ko keima ramp4 vs. d12 keima ramp4	-1.443	-1.933 to -0.9523	Yes	***	0.0008	E-N
d0 atg12ko keima ramp4 vs. d12 keima ramp4 vps34i	-0.9289	-2.540 to 0.6818	No	ns	0.1424	E-O
d0 atg12ko keima ramp4 vs. d12 atg12ko keima ramp4 BAFA	0.22	-0.3013 to 0.7413	No	ns	0.2484	E-P
d0 atg12ko keima ramp4 vs. d12 atg12ko keima ramp4	-0.8355	-1.226 to -0.4450	Yes	**	0.0056	E-Q
d0 atg12ko keima ramp4 vs. d12 atg12ko keima ramp4 vps34i	-0.6438	-1.176 to -0.1113	Yes	*	0.0345	E-R
d0 atg12ko keima ramp4 vps34i vs. d4 keima ramp4 BAFA	0.2246	0.08479 to 0.3645	Yes	*	0.0129	F-G
d0 atg12ko keima ramp4 vps34i vs. d4 keima ramp4	-1.2	-1.692 to -0.7085	Yes	**	0.0086	F-H
d0 atg12ko keima ramp4 vps34i vs. d4 keima ramp4 vps34i	-0.3622	-0.4609 to -0.2634	Yes	***	0.0004	F-I
d0 atg12ko keima ramp4 vps34i vs. d4 atg12ko keima ramp4 BAFA	0.2246	0.1348 to 0.3145	Yes	**	0.0016	F-J
d0 atg12ko keima ramp4 vps34i vs. d4 atg12ko keima ramp4	-0.3024	-0.4595 to -0.1453	Yes	**	0.0076	F-K
d0 atg12ko keima ramp4 vps34i vs. d4 atg12ko Keima-Ramp4 vps34i	0.02949	-0.07026 to 0.1292	No	ns	0.8778	F-L
d0 atg12ko keima ramp4 vps34i vs. d12 keima ramp4 BAFA	0.2246	-0.5313 to 0.9806	No	ns	0.4344	F-M
d0 atg12ko keima ramp4 vps34i vs. d12 keima ramp4	-1.438	-2.183 to -0.6934	Yes	*	0.0137	F-N
d0 atg12ko keima ramp4 vps34i vs. d12 keima ramp4 vps34i	-0.9242	-2.452 to 0.6041	No	ns	0.1305	F-O
d0 atg12ko keima ramp4 vps34i vs. d12 atg12ko keima ramp4 BAFA	0.2246	0.1486 to 0.3007	Yes	**	0.0022	F-P
d0 atg12ko keima ramp4 vps34i vs. d12 atg12ko keima ramp4	-0.8308	-1.025 to -0.6363	Yes	***	0.0007	F-Q
d0 atg12ko keima ramp4 vps34i vs. d12 atg12ko keima ramp4 vps34i	-0.6392	-0.7249 to -0.5534	Yes	****	<0.0001	F-R
d4 keima ramp4 BAFA vs. d4 keima ramp4	-1.425	-1.766 to -1.083	Yes	***	0.0008	G-H
d4 keima ramp4 BAFA vs. d4 keima ramp4 vps34i	-0.5868	-0.7139 to -0.4597	Yes	***	0.0001	G-I
d4 keima ramp4 BAFA vs. d4 atg12ko keima ramp4 BAFA	0	-0.1203 to 0.1203	No	ns	>0.9999	G-J
d4 keima ramp4 BAFA vs. d4 atg12ko keima ramp4	-0.5271	-0.6784 to -0.3758	Yes	***	0.0004	G-K
d4 keima ramp4 BAFA vs. d4 atg12ko Keima-Ramp4 vps34i	-0.1952	-0.3231 to -0.06724	Yes	*	0.0107	G-L
d4 keima ramp4 BAFA vs. d12 keima ramp4 BAFA	3.333e-09	-0.7702 to 0.7702	No	ns	>0.9999	G-M
d4 keima ramp4 BAFA vs. d12 keima ramp4	-1.663	-2.422 to -0.9037	Yes	*	0.0106	G-N
d4 keima ramp4 BAFA vs. d12 keima ramp4 vps34i	-1.149	-2.684 to 0.3865	No	ns	0.0874	G-O
d4 keima ramp4 BAFA vs. d12 atg12ko keima ramp4 BAFA	0	-0.1864 to 0.1864	No	ns	>0.9999	G-P
d4 keima ramp4 BAFA vs. d12 atg12ko keima ramp4	-1.055	-1.273 to -0.8377	Yes	***	0.0005	G-Q
d4 keima ramp4 BAFA vs. d12 atg12ko keima ramp4 vps34i	-0.8638	-1.007 to -0.7202	Yes	***	0.0003	G-R
d4 keima ramp4 vs. d4 keima ramp4 vps34i	0.8379	0.3358 to 1.340	Yes	*	0.0183	H-I
d4 keima ramp4 vs. d4 atg12ko keima ramp4 BAFA	1.425	0.9283 to 1.921	Yes	**	0.0062	H-J
d4 keima ramp4 vs. d4 atg12ko keima ramp4	0.8976	0.5486 to 1.247	Yes	**	0.0032	H-K
d4 keima ramp4 vs. d4 atg12ko Keima-Ramp4 vps34i	1.23	0.7268 to 1.732	Yes	**	0.0086	H-L
d4 keima ramp4 vs. d12 keima ramp4 BAFA	1.425	0.8328 to 2.017	Yes	**	0.0039	H-M
d4 keima ramp4 vs. d12 keima ramp4	-0.238	-0.8235 to 0.3475	No	ns	0.4405	H-N
d4 keima ramp4 vs. d12 keima ramp4 vps34i	0.2758	-1.323 to 1.874	No	ns	0.804	H-O
d4 keima ramp4 vs. d12 atg12ko keima ramp4 BAFA	1.425	0.9428 to 1.907	Yes	**	0.0059	H-P
d4 keima ramp4 vs. d12 atg12ko keima ramp4	0.3692	0.001844 to 0.7365	Yes	*	0.0493	H-Q
d4 keima ramp4 vs. d12 atg12ko keima ramp4 vps34i	0.5609	0.06694 to 1.055	Yes	*	0.039	H-R
d4 keima ramp4 vps34i vs. d4 atg12ko keima ramp4 BAFA	0.5868	0.4811 to 0.6925	Yes	****	<0.0001	I-J
d4 keima ramp4 vps34i vs. d4 atg12ko keima ramp4	0.05974	-0.08019 to 0.1997	No	ns	0.5507	I-K
d4 keima ramp4 vps34i vs. d4 atg12ko Keima-Ramp4 vps34i	0.3916	0.2774 to 0.5059	Yes	***	0.0005	I-L
d4 keima ramp4 vps34i vs. d12 keima ramp4 BAFA	0.5868	-0.1761 to 1.350	No	ns	0.0829	I-M
d4 keima ramp4 vps34i vs. d12 keima ramp4	-1.076	-1.827 to -0.3243	Yes	*	0.0247	I-N
d4 keima ramp4 vps34i vs. d12 keima ramp4 vps34i	-0.5621	-2.094 to 0.9696	No	ns	0.3136	I-O
d4 keima ramp4 vps34i vs. d12 atg12ko keima ramp4 BAFA	0.5868	0.4334 to 0.7402	Yes	**	0.0035	I-P
d4 keima ramp4 vps34i vs. d12 atg12ko keima ramp4	-0.4687	-0.6748 to -0.2626	Yes	**	0.0047	I-Q
d4 keima ramp4 vps34i vs. d12 atg12ko keima ramp4 vps34i	-0.277	-0.3793 to -0.1748	Yes	**	0.0012	I-R
d4 atg12ko keima ramp4 BAFA vs. d4 atg12ko keima ramp4	-0.5271	-0.6908 to -0.3633	Yes	**	0.0017	J-K
d4 atg12ko keima ramp4 BAFA vs. d4 atg12ko Keima-Ramp4 vps34i	-0.1952	-0.3018 to -0.08850	Yes	**	0.0054	J-L
d4 atg12ko keima ramp4 BAFA vs. d12 keima ramp4 BAFA	3.333e-09	-0.7592 to 0.7592	No	ns	>0.9999	J-M
d4 atg12ko keima ramp4 BAFA vs. d12 keima ramp4	-1.663	-2.410 to -0.9149	Yes	*	0.0103	J-N
d4 atg12ko keima ramp4 BAFA vs. d12 keima ramp4 vps34i	-1.149	-2.679 to 0.3810	No	ns	0.0868	J-O
d4 atg12ko keima ramp4 BAFA vs. d12 atg12ko keima ramp4 BAFA	0	-0.1337 to 0.1337	No	ns	>0.9999	J-P
d4 atg12ko keima ramp4 BAFA vs. d12 atg12ko keima ramp4	-1.055	-1.255 to -0.8555	Yes	***	0.0004	J-Q
d4 atg12ko keima ramp4 BAFA vs. d12 atg12ko keima ramp4 vps34i	-0.8638	-0.9575 to -0.7701	Yes	****	<0.0001	J-R
d4 atg12ko keima ramp4 vs. d4 atg12ko Keima-Ramp4 vps34i	0.3319	0.1912 to 0.4726	Yes	**	0.002	K-L
d4 atg12ko keima ramp4 vs. d12 keima ramp4 BAFA	0.5271	-0.2506 to 1.305	No	ns	0.1054	K-M
d4 atg12ko keima ramp4 vs. d12 keima ramp4	-1.136	-1.902 to -0.3690	Yes	*	0.0231	K-N
d4 atg12ko keima ramp4 vs. d12 keima ramp4 vps34i	-0.6218	-2.161 to 0.9173	No	ns	0.2675	K-O
d4 atg12ko keima ramp4 vs. d12 atg12ko keima ramp4 BAFA	0.5271	0.3119 to 0.7423	Yes	**	0.0085	K-P
d4 atg12ko keima ramp4 vs. d12 atg12ko keima ramp4	-0.5284	-0.7158 to -0.3411	Yes	***	0.001	K-Q
d4 atg12ko keima ramp4 vs. d12 atg12ko keima ramp4 vps34i	-0.3367	-0.4972 to -0.1763	Yes	**	0.0059	K-R
d4 atg12ko Keima-Ramp4 vps34i vs. d12 keima ramp4 BAFA	0.1952	-0.5682 to 0.9585	No	ns	0.5344	L-M
d4 atg12ko Keima-Ramp4 vps34i vs. d12 keima ramp4	-1.468	-2.220 to -0.7155	Yes	*	0.0134	L-N
d4 atg12ko Keima-Ramp4 vps34i vs. d12 keima ramp4 vps34i	-0.9537	-2.486 to 0.5782	No	ns	0.1236	L-O
d4 atg12ko Keima-Ramp4 vps34i vs. d12 atg12ko keima ramp4 BAFA	0.1952	0.03946 to 0.3508	Yes	*	0.0321	L-P
d4 atg12ko Keima-Ramp4 vps34i vs. d12 atg12ko keima ramp4	-0.8603	-1.067 to -0.6535	Yes	***	0.0008	L-Q
d4 atg12ko Keima-Ramp4 vps34i vs. d12 atg12ko keima ramp4 vps34i	-0.6687	-0.7719 to -0.5654	Yes	****	<0.0001	L-R
d12 keima ramp4 BAFA vs. d12 keima ramp4	-1.663	-2.234 to -1.091	Yes	***	0.0009	M-N
d12 keima ramp4 BAFA vs. d12 keima ramp4 vps34i	-1.149	-2.280 to -0.01820	Yes	*	0.0478	M-O
d12 keima ramp4 BAFA vs. d12 atg12ko keima ramp4 BAFA	-3.333e-09	-0.7497 to 0.7497	No	ns	>0.9999	M-P
d12 keima ramp4 BAFA vs. d12 atg12ko keima ramp4	-1.055	-1.586 to -0.5252	Yes	**	0.0069	M-Q
d12 keima ramp4 BAFA vs. d12 atg12ko keima ramp4 vps34i	-0.8638	-1.621 to -0.1063	Yes	*	0.0387	M-R
d12 keima ramp4 vs. d12 keima ramp4 vps34i	0.5138	-0.6135 to 1.641	No	ns	0.3525	N-O
d12 keima ramp4 vs. d12 atg12ko keima ramp4 BAFA	1.663	0.9244 to 2.401	Yes	*	0.0101	N-P
d12 keima ramp4 vs. d12 atg12ko keima ramp4	0.6072	0.08413 to 1.130	Yes	*	0.0329	N-Q
d12 keima ramp4 vs. d12 atg12ko keima ramp4 vps34i	0.7989	0.05267 to 1.545	Yes	*	0.0438	N-R
d12 keima ramp4 vps34i vs. d12 atg12ko keima ramp4 BAFA	1.149	-0.3763 to 2.674	No	ns	0.0863	O-P
d12 keima ramp4 vps34i vs. d12 atg12ko keima ramp4	0.09337	-1.455 to 1.642	No	ns	>0.9999	O-Q
d12 keima ramp4 vps34i vs. d12 atg12ko keima ramp4 vps34i	0.2851	-1.244 to 1.814	No	ns	0.755	O-R
d12 atg12ko keima ramp4 BAFA vs. d12 atg12ko keima ramp4	-1.055	-1.331 to -0.7798	Yes	**	0.0035	P-Q
d12 atg12ko keima ramp4 BAFA vs. d12 atg12ko keima ramp4 vps34i	-0.8638	-0.9466 to -0.7810	Yes	****	<0.0001	P-R
d12 atg12ko keima ramp4 vs. d12 atg12ko keima ramp4 vps34i	0.1917	-0.005570 to 0.3889	No	ns	0.0541	Q-R
Test details	Mean 1	Mean 2	Mean Diff.	SE of diff.	n1	n2	t	DF
d0 keima ramp4 BAFA vs. d0 keima ramp4	1	1.062	-0.06171	0.01832	3	3	3.369	3.968
d0 keima ramp4 BAFA vs. d0 keima ramp4 vps34i	1	1.1	-0.09968	0.02883	3	3	3.458	3.044
d0 keima ramp4 BAFA vs. d0 atg12ko keima ramp4 BAFA	1	1	0	0.01607	3	3	0	3.411
d0 keima ramp4 BAFA vs. d0 atg12ko keima ramp4	1	1.22	-0.22	0.04267	3	3	5.155	2.441
d0 keima ramp4 BAFA vs. d0 atg12ko keima ramp4 vps34i	1	1.225	-0.2246	0.01584	3	3	14.18	3.309
d0 keima ramp4 BAFA vs. d4 keima ramp4 BAFA	1	1	0	0.01956	3	3	0	3.992
d0 keima ramp4 BAFA vs. d4 keima ramp4	1	2.425	-1.425	0.03975	3	3	35.84	2.514
d0 keima ramp4 BAFA vs. d4 keima ramp4 vps34i	1	1.587	-0.5868	0.01773	3	3	33.09	3.897
d0 keima ramp4 BAFA vs. d4 atg12ko keima ramp4 BAFA	1	1	0	0.01674	3	3	0	3.66
d0 keima ramp4 BAFA vs. d4 atg12ko keima ramp4	1	1.527	-0.5271	0.02128	3	3	24.77	3.857
d0 keima ramp4 BAFA vs. d4 atg12ko Keima-Ramp4 vps34i	1	1.195	-0.1952	0.01785	3	3	10.93	3.916
d0 keima ramp4 BAFA vs. d12 keima ramp4 BAFA	1	1	3.333e-09	0.05985	3	3	5.569e-08	2.214
d0 keima ramp4 BAFA vs. d12 keima ramp4	1	2.663	-1.663	0.05898	3	3	28.19	2.221
d0 keima ramp4 BAFA vs. d12 keima ramp4 vps34i	1	2.149	-1.149	0.1195	3	3	9.612	2.052
d0 keima ramp4 BAFA vs. d12 atg12ko keima ramp4 BAFA	1	1	0	0.01392	3	3	0	2.243
d0 keima ramp4 BAFA vs. d12 atg12ko keima ramp4	1	2.055	-1.055	0.02516	3	3	41.96	3.394
d0 keima ramp4 BAFA vs. d12 atg12ko keima ramp4 vps34i	1	1.864	-0.8638	0.01629	3	3	53.02	3.502
d0 keima ramp4 vs. d0 keima ramp4 vps34i	1.062	1.1	-0.03797	0.0283	3	3	1.342	2.893
d0 keima ramp4 vs. d0 atg12ko keima ramp4 BAFA	1.062	1	0.06171	0.01511	3	3	4.085	3.588
d0 keima ramp4 vs. d0 atg12ko keima ramp4	1.062	1.22	-0.1583	0.04232	3	3	3.74	2.37
d0 keima ramp4 vs. d0 atg12ko keima ramp4 vps34i	1.062	1.225	-0.1629	0.01486	3	3	10.96	3.488
d0 keima ramp4 vs. d4 keima ramp4 BAFA	1.062	1	0.06171	0.01877	3	3	3.287	3.93
d0 keima ramp4 vs. d4 keima ramp4	1.062	2.425	-1.363	0.03937	3	3	34.62	2.432
d0 keima ramp4 vs. d4 keima ramp4 vps34i	1.062	1.587	-0.5251	0.01687	3	3	31.13	3.978
d0 keima ramp4 vs. d4 atg12ko keima ramp4 BAFA	1.062	1	0.06171	0.01582	3	3	3.902	3.813
d0 keima ramp4 vs. d4 atg12ko keima ramp4	1.062	1.527	-0.4654	0.02056	3	3	22.64	3.714
d0 keima ramp4 vs. d4 atg12ko Keima-Ramp4 vps34i	1.062	1.195	-0.1334	0.01699	3	3	7.854	3.987
d0 keima ramp4 vs. d12 keima ramp4 BAFA	1.062	1	0.06171	0.0596	3	3	1.035	2.179
d0 keima ramp4 vs. d12 keima ramp4	1.062	2.663	-1.601	0.05873	3	3	27.26	2.185
d0 keima ramp4 vs. d12 keima ramp4 vps34i	1.062	2.149	-1.087	0.1194	3	3	9.105	2.043
d0 keima ramp4 vs. d12 atg12ko keima ramp4 BAFA	1.062	1	0.06171	0.0128	3	3	4.821	2.29
d0 keima ramp4 vs. d12 atg12ko keima ramp4	1.062	2.055	-0.9938	0.02455	3	3	40.48	3.217
d0 keima ramp4 vs. d12 atg12ko keima ramp4 vps34i	1.062	1.864	-0.8021	0.01534	3	3	52.28	3.675
d0 keima ramp4 vps34i vs. d0 atg12ko keima ramp4 BAFA	1.1	1	0.09968	0.02691	3	3	3.705	2.459
d0 keima ramp4 vps34i vs. d0 atg12ko keima ramp4	1.1	1.22	-0.1203	0.04782	3	3	2.516	3.369
d0 keima ramp4 vps34i vs. d0 atg12ko keima ramp4 vps34i	1.1	1.225	-0.125	0.02677	3	3	4.668	2.416
d0 keima ramp4 vps34i vs. d4 keima ramp4 BAFA	1.1	1	0.09968	0.02912	3	3	3.423	3.125
d0 keima ramp4 vps34i vs. d4 keima ramp4	1.1	2.425	-1.325	0.04523	3	3	29.29	3.527
d0 keima ramp4 vps34i vs. d4 keima ramp4 vps34i	1.1	1.587	-0.4871	0.02793	3	3	17.44	2.78
d0 keima ramp4 vps34i vs. d4 atg12ko keima ramp4 BAFA	1.1	1	0.09968	0.02731	3	3	3.65	2.588
d0 keima ramp4 vps34i vs. d4 atg12ko keima ramp4	1.1	1.527	-0.4274	0.0303	3	3	14.1	3.419
d0 keima ramp4 vps34i vs. d4 atg12ko Keima-Ramp4 vps34i	1.1	1.195	-0.09547	0.02801	3	3	3.409	2.803
d0 keima ramp4 vps34i vs. d12 keima ramp4 BAFA	1.1	1	0.09968	0.06362	3	3	1.567	2.736
d0 keima ramp4 vps34i vs. d12 keima ramp4	1.1	2.663	-1.563	0.0628	3	3	24.89	2.758
d0 keima ramp4 vps34i vs. d12 keima ramp4 vps34i	1.1	2.149	-1.049	0.1215	3	3	8.638	2.184
d0 keima ramp4 vps34i vs. d12 atg12ko keima ramp4 BAFA	1.1	1	0.09968	0.02568	3	3	3.881	2.069
d0 keima ramp4 vps34i vs. d12 atg12ko keima ramp4	1.1	2.055	-0.9558	0.03314	3	3	28.84	3.874
d0 keima ramp4 vps34i vs. d12 atg12ko keima ramp4 vps34i	1.1	1.864	-0.7641	0.02704	3	3	28.26	2.502
d0 atg12ko keima ramp4 BAFA vs. d0 atg12ko keima ramp4	1	1.22	-0.22	0.04139	3	3	5.314	2.184
d0 atg12ko keima ramp4 BAFA vs. d0 atg12ko keima ramp4 vps34i	1	1.225	-0.2246	0.01198	3	3	18.75	3.99
d0 atg12ko keima ramp4 BAFA vs. d4 keima ramp4 BAFA	1	1	0	0.01659	3	3	0	3.323
d0 atg12ko keima ramp4 BAFA vs. d4 keima ramp4	1	2.425	-1.425	0.03838	3	3	37.12	2.215
d0 atg12ko keima ramp4 BAFA vs. d4 keima ramp4 vps34i	1	1.587	-0.5868	0.01439	3	3	40.77	3.725
d0 atg12ko keima ramp4 BAFA vs. d4 atg12ko keima ramp4 BAFA	1	1	0	0.01315	3	3	0	3.936
d0 atg12ko keima ramp4 BAFA vs. d4 atg12ko keima ramp4	1	1.527	-0.5271	0.01858	3	3	28.36	3.037
d0 atg12ko keima ramp4 BAFA vs. d4 atg12ko Keima-Ramp4 vps34i	1	1.195	-0.1952	0.01454	3	3	13.42	3.697
d0 atg12ko keima ramp4 BAFA vs. d12 keima ramp4 BAFA	1	1	3.333e-09	0.05895	3	3	5.654e-08	2.089
d0 atg12ko keima ramp4 BAFA vs. d12 keima ramp4	1	2.663	-1.663	0.05806	3	3	28.64	2.092
d0 atg12ko keima ramp4 BAFA vs. d12 keima ramp4 vps34i	1	2.149	-1.149	0.1191	3	3	9.648	2.021
d0 atg12ko keima ramp4 BAFA vs. d12 atg12ko keima ramp4 BAFA	1	1	0	0.009305	3	3	0	2.578
d0 atg12ko keima ramp4 BAFA vs. d12 atg12ko keima ramp4	1	2.055	-1.055	0.02292	3	3	46.04	2.652
d0 atg12ko keima ramp4 BAFA vs. d12 atg12ko keima ramp4 vps34i	1	1.864	-0.8638	0.01258	3	3	68.69	3.992
d0 atg12ko keima ramp4 vs. d0 atg12ko keima ramp4 vps34i	1.22	1.225	-0.00468	0.0413	3	3	0.1133	2.166
d0 atg12ko keima ramp4 vs. d4 keima ramp4 BAFA	1.22	1	0.22	0.04287	3	3	5.131	2.48
d0 atg12ko keima ramp4 vs. d4 keima ramp4	1.22	2.425	-1.205	0.0551	3	3	21.87	3.975
d0 atg12ko keima ramp4 vs. d4 keima ramp4 vps34i	1.22	1.587	-0.3668	0.04207	3	3	8.72	2.32
d0 atg12ko keima ramp4 vs. d4 atg12ko keima ramp4 BAFA	1.22	1	0.22	0.04166	3	3	5.28	2.237
d0 atg12ko keima ramp4 vs. d4 atg12ko keima ramp4	1.22	1.527	-0.3071	0.04368	3	3	7.031	2.642
d0 atg12ko keima ramp4 vs. d4 atg12ko Keima-Ramp4 vps34i	1.22	1.195	0.02481	0.04212	3	3	0.5891	2.33
d0 atg12ko keima ramp4 vs. d12 keima ramp4 BAFA	1.22	1	0.22	0.07098	3	3	3.099	3.564
d0 atg12ko keima ramp4 vs. d12 keima ramp4	1.22	2.663	-1.443	0.07024	3	3	20.54	3.594
d0 atg12ko keima ramp4 vs. d12 keima ramp4 vps34i	1.22	2.149	-0.9289	0.1255	3	3	7.403	2.458
d0 atg12ko keima ramp4 vs. d12 atg12ko keima ramp4 BAFA	1.22	1	0.22	0.04061	3	3	5.417	2.027
d0 atg12ko keima ramp4 vs. d12 atg12ko keima ramp4	1.22	2.055	-0.8355	0.04569	3	3	18.28	3.022
d0 atg12ko keima ramp4 vs. d12 atg12ko keima ramp4 vps34i	1.22	1.864	-0.6438	0.04148	3	3	15.52	2.201
d0 atg12ko keima ramp4 vps34i vs. d4 keima ramp4 BAFA	1.225	1	0.2246	0.01636	3	3	13.73	3.223
d0 atg12ko keima ramp4 vps34i vs. d4 keima ramp4	1.225	2.425	-1.2	0.03829	3	3	31.34	2.195
d0 atg12ko keima ramp4 vps34i vs. d4 keima ramp4 vps34i	1.225	1.587	-0.3622	0.01414	3	3	25.62	3.632
d0 atg12ko keima ramp4 vps34i vs. d4 atg12ko keima ramp4 BAFA	1.225	1	0.2246	0.01287	3	3	17.46	3.879
d0 atg12ko keima ramp4 vps34i vs. d4 atg12ko keima ramp4	1.225	1.527	-0.3024	0.01839	3	3	16.45	2.949
d0 atg12ko keima ramp4 vps34i vs. d4 atg12ko Keima-Ramp4 vps34i	1.225	1.195	0.02949	0.01429	3	3	2.064	3.602
d0 atg12ko keima ramp4 vps34i vs. d12 keima ramp4 BAFA	1.225	1	0.2246	0.05889	3	3	3.815	2.08
d0 atg12ko keima ramp4 vps34i vs. d12 keima ramp4	1.225	2.663	-1.438	0.058	3	3	24.79	2.083
d0 atg12ko keima ramp4 vps34i vs. d12 keima ramp4 vps34i	1.225	2.149	-0.9242	0.119	3	3	7.763	2.019
d0 atg12ko keima ramp4 vps34i vs. d12 atg12ko keima ramp4 BAFA	1.225	1	0.2246	0.008904	3	3	25.23	2.636
d0 atg12ko keima ramp4 vps34i vs. d12 atg12ko keima ramp4	1.225	2.055	-0.8308	0.02276	3	3	36.5	2.592
d0 atg12ko keima ramp4 vps34i vs. d12 atg12ko keima ramp4 vps34i	1.225	1.864	-0.6392	0.01228	3	3	52.04	3.963
d4 keima ramp4 BAFA vs. d4 keima ramp4	1	2.425	-1.425	0.03997	3	3	35.65	2.56
d4 keima ramp4 BAFA vs. d4 keima ramp4 vps34i	1	1.587	-0.5868	0.0182	3	3	32.23	3.839
d4 keima ramp4 BAFA vs. d4 atg12ko keima ramp4 BAFA	1	1	0	0.01724	3	3	0	3.576
d4 keima ramp4 BAFA vs. d4 atg12ko keima ramp4	1	1.527	-0.5271	0.02167	3	3	24.32	3.913
d4 keima ramp4 BAFA vs. d4 atg12ko Keima-Ramp4 vps34i	1	1.195	-0.1952	0.01832	3	3	10.65	3.861
d4 keima ramp4 BAFA vs. d12 keima ramp4 BAFA	1	1	3.333e-09	0.05999	3	3	5.556e-08	2.234
d4 keima ramp4 BAFA vs. d12 keima ramp4	1	2.663	-1.663	0.05912	3	3	28.12	2.241
d4 keima ramp4 BAFA vs. d12 keima ramp4 vps34i	1	2.149	-1.149	0.1196	3	3	9.606	2.057
d4 keima ramp4 BAFA vs. d12 atg12ko keima ramp4 BAFA	1	1	0	0.01452	3	3	0	2.222
d4 keima ramp4 BAFA vs. d12 atg12ko keima ramp4	1	2.055	-1.055	0.02549	3	3	41.41	3.483
d4 keima ramp4 BAFA vs. d12 atg12ko keima ramp4 vps34i	1	1.864	-0.8638	0.0168	3	3	51.41	3.414
d4 keima ramp4 vs. d4 keima ramp4 vps34i	2.425	1.587	0.8379	0.03911	3	3	21.42	2.374
d4 keima ramp4 vs. d4 atg12ko keima ramp4 BAFA	2.425	1	1.425	0.03867	3	3	36.85	2.277
d4 keima ramp4 vs. d4 atg12ko keima ramp4	2.425	1.527	0.8976	0.04084	3	3	21.98	2.745
d4 keima ramp4 vs. d4 atg12ko Keima-Ramp4 vps34i	2.425	1.195	1.23	0.03916	3	3	31.4	2.385
d4 keima ramp4 vs. d12 keima ramp4 BAFA	2.425	1	1.425	0.06926	3	3	20.57	3.407
d4 keima ramp4 vs. d12 keima ramp4	2.425	2.663	-0.238	0.06851	3	3	3.474	3.438
d4 keima ramp4 vs. d12 keima ramp4 vps34i	2.425	2.149	0.2758	0.1245	3	3	2.215	2.393
d4 keima ramp4 vs. d12 atg12ko keima ramp4 BAFA	2.425	1	1.425	0.03753	3	3	37.96	2.032
d4 keima ramp4 vs. d12 atg12ko keima ramp4	2.425	2.055	0.3692	0.04298	3	3	8.589	3.167
d4 keima ramp4 vs. d12 atg12ko keima ramp4 vps34i	2.425	1.864	0.5609	0.03848	3	3	14.58	2.236
d4 keima ramp4 vps34i vs. d4 atg12ko keima ramp4 BAFA	1.587	1	0.5868	0.01514	3	3	38.76	3.912
d4 keima ramp4 vps34i vs. d4 atg12ko keima ramp4	1.587	1.527	0.05974	0.02004	3	3	2.981	3.577
d4 keima ramp4 vps34i vs. d4 atg12ko Keima-Ramp4 vps34i	1.587	1.195	0.3916	0.01636	3	3	23.94	3.999
d4 keima ramp4 vps34i vs. d12 keima ramp4 BAFA	1.587	1	0.5868	0.05943	3	3	9.875	2.155
d4 keima ramp4 vps34i vs. d12 keima ramp4	1.587	2.663	-1.076	0.05855	3	3	18.38	2.16
d4 keima ramp4 vps34i vs. d12 keima ramp4 vps34i	1.587	2.149	-0.5621	0.1193	3	3	4.711	2.037
d4 keima ramp4 vps34i vs. d12 atg12ko keima ramp4 BAFA	1.587	1	0.5868	0.01195	3	3	49.09	2.336
d4 keima ramp4 vps34i vs. d12 atg12ko keima ramp4	1.587	2.055	-0.4687	0.02412	3	3	19.43	3.079
d4 keima ramp4 vps34i vs. d12 atg12ko keima ramp4 vps34i	1.587	1.864	-0.277	0.01464	3	3	18.92	3.801
d4 atg12ko keima ramp4 BAFA vs. d4 atg12ko keima ramp4	1	1.527	-0.5271	0.01916	3	3	27.5	3.277
d4 atg12ko keima ramp4 BAFA vs. d4 atg12ko Keima-Ramp4 vps34i	1	1.195	-0.1952	0.01528	3	3	12.78	3.894
d4 atg12ko keima ramp4 BAFA vs. d12 keima ramp4 BAFA	1	1	3.333e-09	0.05914	3	3	5.637e-08	2.115
d4 atg12ko keima ramp4 BAFA vs. d12 keima ramp4	1	2.663	-1.663	0.05825	3	3	28.54	2.118
d4 atg12ko keima ramp4 BAFA vs. d12 keima ramp4 vps34i	1	2.149	-1.149	0.1192	3	3	9.64	2.028
d4 atg12ko keima ramp4 BAFA vs. d12 atg12ko keima ramp4 BAFA	1	1	0	0.01042	3	3	0	2.451
d4 atg12ko keima ramp4 BAFA vs. d12 atg12ko keima ramp4	1	2.055	-1.055	0.0234	3	3	45.11	2.827
d4 atg12ko keima ramp4 BAFA vs. d12 atg12ko keima ramp4 vps34i	1	1.864	-0.8638	0.01342	3	3	64.37	3.973
d4 atg12ko keima ramp4 vs. d4 atg12ko Keima-Ramp4 vps34i	1.527	1.195	0.3319	0.02015	3	3	16.48	3.607
d4 atg12ko keima ramp4 vs. d12 keima ramp4 BAFA	1.527	1	0.5271	0.06058	3	3	8.701	2.316
d4 atg12ko keima ramp4 vs. d12 keima ramp4	1.527	2.663	-1.136	0.05971	3	3	19.02	2.325
d4 atg12ko keima ramp4 vs. d12 keima ramp4 vps34i	1.527	2.149	-0.6218	0.1199	3	3	5.186	2.077
d4 atg12ko keima ramp4 vs. d12 atg12ko keima ramp4 BAFA	1.527	1	0.5271	0.01676	3	3	31.44	2.165
d4 atg12ko keima ramp4 vs. d12 atg12ko keima ramp4	1.527	2.055	-0.5284	0.02683	3	3	19.69	3.764
d4 atg12ko keima ramp4 vs. d12 atg12ko keima ramp4 vps34i	1.527	1.864	-0.3367	0.01878	3	3	17.93	3.12
d4 atg12ko Keima-Ramp4 vps34i vs. d12 keima ramp4 BAFA	1.195	1	0.1952	0.05946	3	3	3.282	2.16
d4 atg12ko Keima-Ramp4 vps34i vs. d12 keima ramp4	1.195	2.663	-1.468	0.05858	3	3	25.05	2.165
d4 atg12ko Keima-Ramp4 vps34i vs. d12 keima ramp4 vps34i	1.195	2.149	-0.9537	0.1193	3	3	7.992	2.039
d4 atg12ko Keima-Ramp4 vps34i vs. d12 atg12ko keima ramp4 BAFA	1.195	1	0.1952	0.01213	3	3	16.09	2.325
d4 atg12ko Keima-Ramp4 vps34i vs. d12 atg12ko keima ramp4	1.195	2.055	-0.8603	0.02421	3	3	35.54	3.107
d4 atg12ko Keima-Ramp4 vps34i vs. d12 atg12ko keima ramp4 vps34i	1.195	1.864	-0.6687	0.01479	3	3	45.22	3.776
d12 keima ramp4 BAFA vs. d12 keima ramp4	1	2.663	-1.663	0.08183	3	3	20.32	3.999
d12 keima ramp4 BAFA vs. d12 keima ramp4 vps34i	1	2.149	-1.149	0.1323	3	3	8.684	2.911
d12 keima ramp4 BAFA vs. d12 atg12ko keima ramp4 BAFA	1	1	-3.333e-09	0.0584	3	3	5.708e-08	2.013
d12 keima ramp4 BAFA vs. d12 atg12ko keima ramp4	1	2.055	-1.055	0.06205	3	3	17.01	2.52
d12 keima ramp4 BAFA vs. d12 atg12ko keima ramp4 vps34i	1	1.864	-0.8638	0.05901	3	3	14.64	2.097
d12 keima ramp4 vs. d12 keima ramp4 vps34i	2.663	2.149	0.5138	0.1319	3	3	3.895	2.886
d12 keima ramp4 vs. d12 atg12ko keima ramp4 BAFA	2.663	1	1.663	0.05751	3	3	28.91	2.014
d12 keima ramp4 vs. d12 atg12ko keima ramp4	2.663	2.055	0.6072	0.0612	3	3	9.921	2.536
d12 keima ramp4 vs. d12 atg12ko keima ramp4 vps34i	2.663	1.864	0.7989	0.05813	3	3	13.74	2.1
d12 keima ramp4 vps34i vs. d12 atg12ko keima ramp4 BAFA	2.149	1	1.149	0.1188	3	3	9.67	2.003
d12 keima ramp4 vps34i vs. d12 atg12ko keima ramp4	2.149	2.055	0.09337	0.1206	3	3	0.774	2.127
d12 keima ramp4 vps34i vs. d12 atg12ko keima ramp4 vps34i	2.149	1.864	0.2851	0.1191	3	3	2.393	2.023
d12 atg12ko keima ramp4 BAFA vs. d12 atg12ko keima ramp4	1	2.055	-1.055	0.02147	3	3	49.15	2.099
d12 atg12ko keima ramp4 BAFA vs. d12 atg12ko keima ramp4 vps34i	1	1.864	-0.8638	0.009686	3	3	89.18	2.529
d12 atg12ko keima ramp4 vs. d12 atg12ko keima ramp4 vps34i	2.055	1.864	0.1917	0.02308	3	3	8.305	2.711
KEIMA REEP5
d0 keima reep5 BAFA	d0 keima reep5	d0 keima reep5 vps34i	d0 atg12ko keima reep5 BAFA	d0 atg12ko keima reep5	d0 atg12ko keimareep5 vps34i	d4 keima reep5 BAFA	d4 keima reep5	d4 keima reep5 vps34i	d4 atg12ko keima reep5 BAFA	d4 atg12ko keima reep5	d4 atg12ko keima reep5 vps34i	d12 keima reep5 BAFA	d12 keima reep5	d12 keima reep5 vps34i	d12 atg12ko keima reep5 BAFA	d12 atg12ko keima reep5	d12 atg12ko keima reep5 vps34i
0.992606	1.20333	1.30314	0.914573	1.11055	1.19598	0.97274	2.45768	1.57532	1	1.55983	1.17949	0.982935	3.71672	3.24061	1.00336	2.23361	1.98655
0.992606	1.20887	1.24214	0.914573	1.05528	1.20603	1.02009	2.35007	1.57532	1.01709	1.51282	1.18803	0.998294	3.56826	3.25597	1.02857	2.11765	2.05714
1.01479	1.18669	1.27542	1.17085	1.08543	1.20603	1.00717	2.46628	1.60976	0.982906	1.50855	1.21795	1.01877	3.7372	3.14334	0.968067	2.2084	2.04706
Number of families	1
Number of comparisons per family	153
Alpha	0.05
Dunnett's T3 multiple comparisons test	Mean Diff.	95.00% CI of diff.	Below threshold?	Summary	Adjusted P Value
d0 keima reep5 BAFA vs. d0 keima reep5	-0.1996	-0.2691 to -0.1301	Yes	***	0.0009	A-B
d0 keima reep5 BAFA vs. d0 keima reep5 vps34i	-0.2736	-0.4370 to -0.1102	Yes	*	0.0115	A-C
d0 keima reep5 BAFA vs. d0 atg12ko keima reep5 BAFA	0	-1.101 to 1.101	No	ns	>0.9999	A-D
d0 keima reep5 BAFA vs. d0 atg12ko keima reep5	-0.08375	-0.2342 to 0.06671	No	ns	0.2275	A-E
d0 keima reep5 BAFA vs. d0 atg12ko keimareep5 vps34i	-0.2027	-0.2721 to -0.1333	Yes	**	0.0022	A-F
d0 keima reep5 BAFA vs. d4 keima reep5 BAFA	-3.333e-09	-0.1363 to 0.1363	No	ns	>0.9999	A-G
d0 keima reep5 BAFA vs. d4 keima reep5	-1.425	-1.914 to -0.9354	Yes	**	0.006	A-H
d0 keima reep5 BAFA vs. d4 keima reep5 vps34i	-0.5868	-0.7035 to -0.4701	Yes	***	0.0004	A-I
d0 keima reep5 BAFA vs. d4 atg12ko keima reep5 BAFA	-3.333e-09	-0.08610 to 0.08610	No	ns	>0.9999	A-J
d0 keima reep5 BAFA vs. d4 atg12ko keima reep5	-0.5271	-0.6810 to -0.3731	Yes	**	0.0014	A-K
d0 keima reep5 BAFA vs. d4 atg12ko keima reep5 vps34i	-0.1952	-0.3131 to -0.07717	Yes	*	0.0119	A-L
d0 keima reep5 BAFA vs. d12 keima reep5 BAFA	-3.333e-09	-0.08898 to 0.08898	No	ns	>0.9999	A-M
d0 keima reep5 BAFA vs. d12 keima reep5	-2.674	-3.364 to -1.984	Yes	**	0.0034	A-N
d0 keima reep5 BAFA vs. d12 keima reep5 vps34i	-2.213	-2.676 to -1.751	Yes	**	0.0022	A-O
d0 keima reep5 BAFA vs. d12 atg12ko keima reep5 BAFA	-3.333e-09	-0.1627 to 0.1627	No	ns	>0.9999	A-P
d0 keima reep5 BAFA vs. d12 atg12ko keima reep5	-1.187	-1.648 to -0.7246	Yes	**	0.0078	A-Q
d0 keima reep5 BAFA vs. d12 atg12ko keima reep5 vps34i	-1.03	-1.329 to -0.7318	Yes	**	0.0043	A-R
d0 keima reep5 vs. d0 keima reep5 vps34i	-0.07394	-0.2350 to 0.08716	No	ns	0.3475	B-C
d0 keima reep5 vs. d0 atg12ko keima reep5 BAFA	0.1996	-0.9004 to 1.300	No	ns	0.7725	B-D
d0 keima reep5 vs. d0 atg12ko keima reep5	0.1159	-0.03208 to 0.2638	No	ns	0.097	B-E
d0 keima reep5 vs. d0 atg12ko keimareep5 vps34i	-0.00305	-0.06680 to 0.06070	No	ns	>0.9999	B-F
d0 keima reep5 vs. d4 keima reep5 BAFA	0.1996	0.06611 to 0.3331	Yes	*	0.0159	B-G
d0 keima reep5 vs. d4 keima reep5	-1.225	-1.713 to -0.7375	Yes	**	0.0081	B-H
d0 keima reep5 vs. d4 keima reep5 vps34i	-0.3872	-0.5006 to -0.2737	Yes	**	0.0014	B-I
d0 keima reep5 vs. d4 atg12ko keima reep5 BAFA	0.1996	0.1165 to 0.2828	Yes	**	0.0019	B-J
d0 keima reep5 vs. d4 atg12ko keima reep5	-0.3274	-0.4789 to -0.1759	Yes	**	0.0054	B-K
d0 keima reep5 vs. d4 atg12ko keima reep5 vps34i	0.004474	-0.1103 to 0.1192	No	ns	>0.9999	B-L
d0 keima reep5 vs. d12 keima reep5 BAFA	0.1996	0.09421 to 0.3050	Yes	**	0.008	B-M
d0 keima reep5 vs. d12 keima reep5	-2.474	-3.163 to -1.786	Yes	**	0.004	B-N
d0 keima reep5 vs. d12 keima reep5 vps34i	-2.014	-2.474 to -1.553	Yes	**	0.0027	B-O
d0 keima reep5 vs. d12 atg12ko keima reep5 BAFA	0.1996	0.03922 to 0.3600	Yes	*	0.027	B-P
d0 keima reep5 vs. d12 atg12ko keima reep5	-0.9869	-1.447 to -0.5268	Yes	*	0.0111	B-Q
d0 keima reep5 vs. d12 atg12ko keima reep5 vps34i	-0.8306	-1.126 to -0.5350	Yes	**	0.0065	B-R
d0 keima reep5 vps34i vs. d0 atg12ko keima reep5 BAFA	0.2736	-0.8462 to 1.393	No	ns	0.5662	C-D
d0 keima reep5 vps34i vs. d0 atg12ko keima reep5	0.1898	0.02367 to 0.3560	Yes	*	0.0312	C-E
d0 keima reep5 vps34i vs. d0 atg12ko keimareep5 vps34i	0.07089	-0.1595 to 0.3013	No	ns	0.4128	C-F
d0 keima reep5 vps34i vs. d4 keima reep5 BAFA	0.2736	0.1158 to 0.4313	Yes	**	0.0066	C-G
d0 keima reep5 vps34i vs. d4 keima reep5	-1.151	-1.504 to -0.7979	Yes	**	0.0016	C-H
d0 keima reep5 vps34i vs. d4 keima reep5 vps34i	-0.3132	-0.4930 to -0.1334	Yes	*	0.0102	C-I
d0 keima reep5 vps34i vs. d4 atg12ko keima reep5 BAFA	0.2736	0.1009 to 0.4463	Yes	*	0.0135	C-J
d0 keima reep5 vps34i vs. d4 atg12ko keima reep5	-0.2535	-0.4218 to -0.08523	Yes	*	0.0112	C-K
d0 keima reep5 vps34i vs. d4 atg12ko keima reep5 vps34i	0.07841	-0.1022 to 0.2591	No	ns	0.3888	C-L
d0 keima reep5 vps34i vs. d12 keima reep5 BAFA	0.2736	0.09871 to 0.4484	Yes	*	0.014	C-M
d0 keima reep5 vps34i vs. d12 keima reep5	-2.4	-3.120 to -1.681	Yes	**	0.0046	C-N
d0 keima reep5 vps34i vs. d12 keima reep5 vps34i	-1.94	-2.277 to -1.603	Yes	***	0.0003	C-O
d0 keima reep5 vps34i vs. d12 atg12ko keima reep5 BAFA	0.2736	0.09988 to 0.4473	Yes	**	0.0095	C-P
d0 keima reep5 vps34i vs. d12 atg12ko keima reep5	-0.913	-1.250 to -0.5764	Yes	**	0.0028	C-Q
d0 keima reep5 vps34i vs. d12 atg12ko keima reep5 vps34i	-0.7567	-0.9538 to -0.5596	Yes	***	0.0003	C-R
d0 atg12ko keima reep5 BAFA vs. d0 atg12ko keima reep5	-0.08375	-1.199 to 1.032	No	ns	0.9994	D-E
d0 atg12ko keima reep5 BAFA vs. d0 atg12ko keimareep5 vps34i	-0.2027	-1.300 to 0.8948	No	ns	0.7612	D-F
d0 atg12ko keima reep5 BAFA vs. d4 keima reep5 BAFA	-3.333e-09	-1.112 to 1.112	No	ns	>0.9999	D-G
d0 atg12ko keima reep5 BAFA vs. d4 keima reep5	-1.425	-2.222 to -0.6278	Yes	**	0.0095	D-H
d0 atg12ko keima reep5 BAFA vs. d4 keima reep5 vps34i	-0.5868	-1.693 to 0.5197	No	ns	0.166	D-I
d0 atg12ko keima reep5 BAFA vs. d4 atg12ko keima reep5 BAFA	-3.333e-09	-1.104 to 1.104	No	ns	>0.9999	D-J
d0 atg12ko keima reep5 BAFA vs. d4 atg12ko keima reep5	-0.5271	-1.644 to 0.5897	No	ns	0.2045	D-K
d0 atg12ko keima reep5 BAFA vs. d4 atg12ko keima reep5 vps34i	-0.1952	-1.302 to 0.9117	No	ns	0.7907	D-L
d0 atg12ko keima reep5 BAFA vs. d12 keima reep5 BAFA	-3.333e-09	-1.105 to 1.105	No	ns	>0.9999	D-M
d0 atg12ko keima reep5 BAFA vs. d12 keima reep5	-2.674	-3.534 to -1.814	Yes	**	0.0018	D-N
d0 atg12ko keima reep5 BAFA vs. d12 keima reep5 vps34i	-2.213	-3.003 to -1.424	Yes	**	0.0025	D-O
d0 atg12ko keima reep5 BAFA vs. d12 atg12ko keima reep5 BAFA	-3.333e-09	-1.120 to 1.120	No	ns	>0.9999	D-P
d0 atg12ko keima reep5 BAFA vs. d12 atg12ko keima reep5	-1.187	-1.976 to -0.3969	Yes	*	0.0157	D-Q
d0 atg12ko keima reep5 BAFA vs. d12 atg12ko keima reep5 vps34i	-1.03	-2.163 to 0.1023	No	ns	0.0601	D-R
d0 atg12ko keima reep5 vs. d0 atg12ko keimareep5 vps34i	-0.1189	-0.3285 to 0.09066	No	ns	0.1467	E-F
d0 atg12ko keima reep5 vs. d4 keima reep5 BAFA	0.08375	-0.06518 to 0.2327	No	ns	0.2983	E-G
d0 atg12ko keima reep5 vs. d4 keima reep5	-1.341	-1.688 to -0.9935	Yes	***	0.001	E-H
d0 atg12ko keima reep5 vs. d4 keima reep5 vps34i	-0.503	-0.6404 to -0.3657	Yes	***	0.0004	E-I
d0 atg12ko keima reep5 vs. d4 atg12ko keima reep5 BAFA	0.08375	-0.07675 to 0.2443	No	ns	0.2637	E-J
d0 atg12ko keima reep5 vs. d4 atg12ko keima reep5	-0.4433	-0.6033 to -0.2833	Yes	**	0.0011	E-K
d0 atg12ko keima reep5 vs. d4 atg12ko keima reep5 vps34i	-0.1114	-0.2495 to 0.02671	No	ns	0.1033	E-L
d0 atg12ko keima reep5 vs. d12 keima reep5 BAFA	0.08375	-0.07909 to 0.2466	No	ns	0.2723	E-M
d0 atg12ko keima reep5 vs. d12 keima reep5	-2.59	-3.304 to -1.877	Yes	**	0.0039	E-N
d0 atg12ko keima reep5 vs. d12 keima reep5 vps34i	-2.13	-2.460 to -1.799	Yes	***	0.0002	E-O
d0 atg12ko keima reep5 vs. d12 atg12ko keima reep5 BAFA	0.08375	-0.08195 to 0.2495	No	ns	0.3874	E-P
d0 atg12ko keima reep5 vs. d12 atg12ko keima reep5	-1.103	-1.433 to -0.7723	Yes	**	0.0015	E-Q
d0 atg12ko keima reep5 vs. d12 atg12ko keima reep5 vps34i	-0.9465	-1.137 to -0.7564	Yes	***	0.0001	E-R
d0 atg12ko keimareep5 vps34i vs. d4 keima reep5 BAFA	0.2027	0.01625 to 0.3891	Yes	*	0.0425	F-G
d0 atg12ko keimareep5 vps34i vs. d4 keima reep5	-1.222	-1.704 to -0.7401	Yes	**	0.008	F-H
d0 atg12ko keimareep5 vps34i vs. d4 keima reep5 vps34i	-0.3841	-0.5376 to -0.2306	Yes	**	0.0082	F-I
d0 atg12ko keimareep5 vps34i vs. d4 atg12ko keima reep5 BAFA	0.2027	0.06888 to 0.3365	Yes	*	0.0221	F-J
d0 atg12ko keimareep5 vps34i vs. d4 atg12ko keima reep5	-0.3244	-0.5396 to -0.1092	Yes	*	0.0224	F-K
d0 atg12ko keimareep5 vps34i vs. d4 atg12ko keima reep5 vps34i	0.007523	-0.1482 to 0.1633	No	ns	>0.9999	F-L
d0 atg12ko keimareep5 vps34i vs. d12 keima reep5 BAFA	0.2027	0.06266 to 0.3427	Yes	*	0.0242	F-M
d0 atg12ko keimareep5 vps34i vs. d12 keima reep5	-2.471	-3.156 to -1.787	Yes	**	0.0039	F-N
d0 atg12ko keimareep5 vps34i vs. d12 keima reep5 vps34i	-2.011	-2.465 to -1.556	Yes	**	0.0026	F-O
d0 atg12ko keimareep5 vps34i vs. d12 atg12ko keima reep5 BAFA	0.2027	-0.02664 to 0.4320	No	ns	0.0635	F-P
d0 atg12ko keimareep5 vps34i vs. d12 atg12ko keima reep5	-0.9839	-1.438 to -0.5298	Yes	*	0.0109	F-Q
d0 atg12ko keimareep5 vps34i vs. d12 atg12ko keima reep5 vps34i	-0.8276	-1.114 to -0.5414	Yes	**	0.0061	F-R
d4 keima reep5 BAFA vs. d4 keima reep5	-1.425	-1.766 to -1.083	Yes	***	0.0008	G-H
d4 keima reep5 BAFA vs. d4 keima reep5 vps34i	-0.5868	-0.7139 to -0.4597	Yes	***	0.0001	G-I
d4 keima reep5 BAFA vs. d4 atg12ko keima reep5 BAFA	0	-0.1203 to 0.1203	No	ns	>0.9999	G-J
d4 keima reep5 BAFA vs. d4 atg12ko keima reep5	-0.5271	-0.6784 to -0.3758	Yes	***	0.0004	G-K
d4 keima reep5 BAFA vs. d4 atg12ko keima reep5 vps34i	-0.1952	-0.3231 to -0.06724	Yes	*	0.0107	G-L
d4 keima reep5 BAFA vs. d12 keima reep5 BAFA	0	-0.1224 to 0.1224	No	ns	>0.9999	G-M
d4 keima reep5 BAFA vs. d12 keima reep5	-2.674	-3.381 to -1.967	Yes	**	0.0036	G-N
d4 keima reep5 BAFA vs. d12 keima reep5 vps34i	-2.213	-2.538 to -1.889	Yes	***	0.0002	G-O
d4 keima reep5 BAFA vs. d12 atg12ko keima reep5 BAFA	0	-0.1573 to 0.1573	No	ns	>0.9999	G-P
d4 keima reep5 BAFA vs. d12 atg12ko keima reep5	-1.187	-1.511 to -0.8623	Yes	**	0.0011	G-Q
d4 keima reep5 BAFA vs. d12 atg12ko keima reep5 vps34i	-1.03	-1.254 to -0.8065	Yes	***	0.0006	G-R
d4 keima reep5 vs. d4 keima reep5 vps34i	0.8379	0.3358 to 1.340	Yes	*	0.0183	H-I
d4 keima reep5 vs. d4 atg12ko keima reep5 BAFA	1.425	0.9283 to 1.921	Yes	**	0.0062	H-J
d4 keima reep5 vs. d4 atg12ko keima reep5	0.8976	0.5486 to 1.247	Yes	**	0.0032	H-K
d4 keima reep5 vs. d4 atg12ko keima reep5 vps34i	1.23	0.7268 to 1.732	Yes	**	0.0086	H-L
d4 keima reep5 vs. d12 keima reep5 BAFA	1.425	0.9266 to 1.923	Yes	**	0.0063	H-M
d4 keima reep5 vs. d12 keima reep5	-1.249	-1.704 to -0.7952	Yes	**	0.0011	H-N
d4 keima reep5 vs. d12 keima reep5 vps34i	-0.7886	-1.147 to -0.4298	Yes	**	0.0026	H-O
d4 keima reep5 vs. d12 atg12ko keima reep5 BAFA	1.425	1.072 to 1.778	Yes	***	0.0008	H-P
d4 keima reep5 vs. d12 atg12ko keima reep5	0.2381	-0.1205 to 0.5967	No	ns	0.1885	H-Q
d4 keima reep5 vs. d12 atg12ko keima reep5 vps34i	0.3944	0.02353 to 0.7653	Yes	*	0.0421	H-R
d4 keima reep5 vps34i vs. d4 atg12ko keima reep5 BAFA	0.5868	0.4811 to 0.6925	Yes	****	<0.0001	I-J
d4 keima reep5 vps34i vs. d4 atg12ko keima reep5	0.05974	-0.08019 to 0.1997	No	ns	0.5507	I-K
d4 keima reep5 vps34i vs. d4 atg12ko keima reep5 vps34i	0.3916	0.2774 to 0.5059	Yes	***	0.0005	I-L
d4 keima reep5 vps34i vs. d12 keima reep5 BAFA	0.5868	0.4787 to 0.6949	Yes	****	<0.0001	I-M
d4 keima reep5 vps34i vs. d12 keima reep5	-2.087	-2.786 to -1.388	Yes	**	0.0057	I-N
d4 keima reep5 vps34i vs. d12 keima reep5 vps34i	-1.627	-2.103 to -1.150	Yes	**	0.0044	I-O
d4 keima reep5 vps34i vs. d12 atg12ko keima reep5 BAFA	0.5868	0.4076 to 0.7660	Yes	**	0.0016	I-P
d4 keima reep5 vps34i vs. d12 atg12ko keima reep5	-0.5998	-1.075 to -0.1243	Yes	*	0.0317	I-Q
d4 keima reep5 vps34i vs. d12 atg12ko keima reep5 vps34i	-0.4435	-0.6558 to -0.2311	Yes	**	0.006	I-R
d4 atg12ko keima reep5 BAFA vs. d4 atg12ko keima reep5	-0.5271	-0.6908 to -0.3633	Yes	**	0.0017	J-K
d4 atg12ko keima reep5 BAFA vs. d4 atg12ko keima reep5 vps34i	-0.1952	-0.3018 to -0.08850	Yes	**	0.0054	J-L
d4 atg12ko keima reep5 BAFA vs. d12 keima reep5 BAFA	0	-0.1000 to 0.1000	No	ns	>0.9999	J-M
d4 atg12ko keima reep5 BAFA vs. d12 keima reep5	-2.674	-3.369 to -1.979	Yes	**	0.0035	J-N
d4 atg12ko keima reep5 BAFA vs. d12 keima reep5 vps34i	-2.213	-2.683 to -1.743	Yes	**	0.0023	J-O
d4 atg12ko keima reep5 BAFA vs. d12 atg12ko keima reep5 BAFA	0	-0.1720 to 0.1720	No	ns	>0.9999	J-P
d4 atg12ko keima reep5 BAFA vs. d12 atg12ko keima reep5	-1.187	-1.656 to -0.7171	Yes	**	0.008	J-Q
d4 atg12ko keima reep5 BAFA vs. d12 atg12ko keima reep5 vps34i	-1.03	-1.237 to -0.8239	Yes	***	0.0004	J-R
d4 atg12ko keima reep5 vs. d4 atg12ko keima reep5 vps34i	0.3319	0.1912 to 0.4726	Yes	**	0.002	K-L
d4 atg12ko keima reep5 vs. d12 keima reep5 BAFA	0.5271	0.3610 to 0.6931	Yes	**	0.0017	K-M
d4 atg12ko keima reep5 vs. d12 keima reep5	-2.147	-2.862 to -1.432	Yes	**	0.0057	K-N
d4 atg12ko keima reep5 vs. d12 keima reep5 vps34i	-1.686	-2.019 to -1.354	Yes	***	0.0004	K-O
d4 atg12ko keima reep5 vs. d12 atg12ko keima reep5 BAFA	0.5271	0.3592 to 0.6949	Yes	***	0.0007	K-P
d4 atg12ko keima reep5 vs. d12 atg12ko keima reep5	-0.6595	-0.9916 to -0.3274	Yes	**	0.007	K-Q
d4 atg12ko keima reep5 vs. d12 atg12ko keima reep5 vps34i	-0.5032	-0.6951 to -0.3112	Yes	**	0.0013	K-R
d4 atg12ko keima reep5 vps34i vs. d12 keima reep5 BAFA	0.1952	0.08616 to 0.3042	Yes	**	0.0058	L-M
d4 atg12ko keima reep5 vps34i vs. d12 keima reep5	-2.479	-3.178 to -1.779	Yes	**	0.0041	L-N
d4 atg12ko keima reep5 vps34i vs. d12 keima reep5 vps34i	-2.018	-2.495 to -1.541	Yes	**	0.0029	L-O
d4 atg12ko keima reep5 vps34i vs. d12 atg12ko keima reep5 BAFA	0.1952	0.01511 to 0.3752	Yes	*	0.0399	L-P
d4 atg12ko keima reep5 vps34i vs. d12 atg12ko keima reep5	-0.9914	-1.468 to -0.5152	Yes	*	0.0118	L-Q
d4 atg12ko keima reep5 vps34i vs. d12 atg12ko keima reep5 vps34i	-0.8351	-1.048 to -0.6220	Yes	***	0.0009	L-R
d12 keima reep5 BAFA vs. d12 keima reep5	-2.674	-3.370 to -1.978	Yes	**	0.0035	M-N
d12 keima reep5 BAFA vs. d12 keima reep5 vps34i	-2.213	-2.685 to -1.741	Yes	**	0.0023	M-O
d12 keima reep5 BAFA vs. d12 atg12ko keima reep5 BAFA	0	-0.1742 to 0.1742	No	ns	>0.9999	M-P
d12 keima reep5 BAFA vs. d12 atg12ko keima reep5	-1.187	-1.658 to -0.7153	Yes	**	0.0081	M-Q
d12 keima reep5 BAFA vs. d12 atg12ko keima reep5 vps34i	-1.03	-1.238 to -0.8220	Yes	***	0.0005	M-R
d12 keima reep5 vs. d12 keima reep5 vps34i	0.4608	-0.08492 to 1.006	No	ns	0.0794	N-O
d12 keima reep5 vs. d12 atg12ko keima reep5 BAFA	2.674	1.955 to 3.394	Yes	**	0.0037	N-P
d12 keima reep5 vs. d12 atg12ko keima reep5	1.488	0.9421 to 2.033	Yes	**	0.0027	N-Q
d12 keima reep5 vs. d12 atg12ko keima reep5 vps34i	1.644	1.151 to 2.136	Yes	**	0.0015	N-R
d12 keima reep5 vps34i vs. d12 atg12ko keima reep5 BAFA	2.213	1.877 to 2.550	Yes	***	0.0002	O-P
d12 keima reep5 vps34i vs. d12 atg12ko keima reep5	1.027	0.6788 to 1.375	Yes	***	0.0008	O-Q
d12 keima reep5 vps34i vs. d12 atg12ko keima reep5 vps34i	1.183	0.8277 to 1.538	Yes	**	0.0015	O-R
d12 atg12ko keima reep5 BAFA vs. d12 atg12ko keima reep5	-1.187	-1.523 to -0.8503	Yes	**	0.0013	P-Q
d12 atg12ko keima reep5 BAFA vs. d12 atg12ko keima reep5 vps34i	-1.03	-1.227 to -0.8335	Yes	****	<0.0001	P-R
d12 atg12ko keima reep5 vs. d12 atg12ko keima reep5 vps34i	0.1563	-0.1987 to 0.5113	No	ns	0.378	Q-R
Test details	Mean 1	Mean 2	Mean Diff.	SE of diff.	n1	n2	t	DF
d0 keima reep5 BAFA vs. d0 keima reep5	1	1.2	-0.1996	0.009954	3	3	20.06	3.958
d0 keima reep5 BAFA vs. d0 keima reep5 vps34i	1	1.274	-0.2736	0.01912	3	3	14.31	2.682
d0 keima reep5 BAFA vs. d0 atg12ko keima reep5 BAFA	1	1	0	0.08575	3	3	0	2.03
d0 keima reep5 BAFA vs. d0 atg12ko keima reep5	1	1.084	-0.08375	0.01761	3	3	4.757	2.819
d0 keima reep5 BAFA vs. d0 atg12ko keimareep5 vps34i	1	1.203	-0.2027	0.008117	3	3	24.97	2.788
d0 keima reep5 BAFA vs. d4 keima reep5 BAFA	1	1	-3.333e-09	0.01595	3	3	2.09e-07	3.019
d0 keima reep5 BAFA vs. d4 keima reep5	1	2.425	-1.425	0.03811	3	3	37.38	2.156
d0 keima reep5 BAFA vs. d4 keima reep5 vps34i	1	1.587	-0.5868	0.01365	3	3	42.98	3.416
d0 keima reep5 BAFA vs. d4 atg12ko keima reep5 BAFA	1	1	-3.333e-09	0.01233	3	3	2.703e-07	3.707
d0 keima reep5 BAFA vs. d4 atg12ko keima reep5	1	1.527	-0.5271	0.01802	3	3	29.26	2.778
d0 keima reep5 BAFA vs. d4 atg12ko keima reep5 vps34i	1	1.195	-0.1952	0.01381	3	3	14.13	3.385
d0 keima reep5 BAFA vs. d12 keima reep5 BAFA	1	1	-3.333e-09	0.01274	3	3	2.616e-07	3.614
d0 keima reep5 BAFA vs. d12 keima reep5	1	3.674	-2.674	0.05374	3	3	49.76	2.077
d0 keima reep5 BAFA vs. d12 keima reep5 vps34i	1	3.213	-2.213	0.03603	3	3	61.43	2.176
d0 keima reep5 BAFA vs. d12 atg12ko keima reep5 BAFA	1	1	-3.333e-09	0.01904	3	3	1.751e-07	2.689
d0 keima reep5 BAFA vs. d12 atg12ko keima reep5	1	2.187	-1.187	0.03598	3	3	32.98	2.176
d0 keima reep5 BAFA vs. d12 atg12ko keima reep5 vps34i	1	2.03	-1.03	0.02325	3	3	44.31	2.444
d0 keima reep5 vs. d0 keima reep5 vps34i	1.2	1.274	-0.07394	0.01885	3	3	3.922	2.56
d0 keima reep5 vs. d0 atg12ko keima reep5 BAFA	1.2	1	0.1996	0.08569	3	3	2.33	2.024
d0 keima reep5 vs. d0 atg12ko keima reep5	1.2	1.084	0.1159	0.01731	3	3	6.693	2.675
d0 keima reep5 vs. d0 atg12ko keimareep5 vps34i	1.2	1.203	-0.00305	0.007459	3	3	0.4089	2.95
d0 keima reep5 vs. d4 keima reep5 BAFA	1.2	1	0.1996	0.01562	3	3	12.78	2.848
d0 keima reep5 vs. d4 keima reep5	1.2	2.425	-1.225	0.03797	3	3	32.26	2.127
d0 keima reep5 vs. d4 keima reep5 vps34i	1.2	1.587	-0.3872	0.01327	3	3	29.17	3.211
d0 keima reep5 vs. d4 atg12ko keima reep5 BAFA	1.2	1	0.1996	0.01191	3	3	16.76	3.51
d0 keima reep5 vs. d4 atg12ko keima reep5	1.2	1.527	-0.3274	0.01773	3	3	18.47	2.641
d0 keima reep5 vs. d4 atg12ko keima reep5 vps34i	1.2	1.195	0.004474	0.01343	3	3	0.3331	3.181
d0 keima reep5 vs. d12 keima reep5 BAFA	1.2	1	0.1996	0.01234	3	3	16.18	3.409
d0 keima reep5 vs. d12 keima reep5	1.2	3.674	-2.474	0.05365	3	3	46.13	2.063
d0 keima reep5 vs. d12 keima reep5 vps34i	1.2	3.213	-2.014	0.03589	3	3	56.11	2.143
d0 keima reep5 vs. d12 atg12ko keima reep5 BAFA	1.2	1	0.1996	0.01877	3	3	10.64	2.565
d0 keima reep5 vs. d12 atg12ko keima reep5	1.2	2.187	-0.9869	0.03584	3	3	27.54	2.143
d0 keima reep5 vs. d12 atg12ko keima reep5 vps34i	1.2	2.03	-0.8306	0.02303	3	3	36.07	2.363
d0 keima reep5 vps34i vs. d0 atg12ko keima reep5 BAFA	1.274	1	0.2736	0.08723	3	3	3.136	2.17
d0 keima reep5 vps34i vs. d0 atg12ko keima reep5	1.274	1.084	0.1898	0.0238	3	3	7.977	3.962
d0 keima reep5 vps34i vs. d0 atg12ko keimareep5 vps34i	1.274	1.203	0.07089	0.01795	3	3	3.95	2.144
d0 keima reep5 vps34i vs. d4 keima reep5 BAFA	1.274	1	0.2736	0.0226	3	3	12.11	3.819
d0 keima reep5 vps34i vs. d4 keima reep5	1.274	2.425	-1.151	0.04134	3	3	27.85	2.848
d0 keima reep5 vps34i vs. d4 keima reep5 vps34i	1.274	1.587	-0.3132	0.02104	3	3	14.89	3.437
d0 keima reep5 vps34i vs. d4 atg12ko keima reep5 BAFA	1.274	1	0.2736	0.02021	3	3	13.54	3.141
d0 keima reep5 vps34i vs. d4 atg12ko keima reep5	1.274	1.527	-0.2535	0.0241	3	3	10.52	3.98
d0 keima reep5 vps34i vs. d4 atg12ko keima reep5 vps34i	1.274	1.195	0.07841	0.02114	3	3	3.709	3.468
d0 keima reep5 vps34i vs. d12 keima reep5 BAFA	1.274	1	0.2736	0.02046	3	3	13.37	3.238
d0 keima reep5 vps34i vs. d12 keima reep5	1.274	3.674	-2.4	0.05607	3	3	42.81	2.434
d0 keima reep5 vps34i vs. d12 keima reep5 vps34i	1.274	3.213	-1.94	0.03943	3	3	49.2	2.941
d0 keima reep5 vps34i vs. d12 atg12ko keima reep5 BAFA	1.274	1	0.2736	0.02488	3	3	11	4
d0 keima reep5 vps34i vs. d12 atg12ko keima reep5	1.274	2.187	-0.913	0.03938	3	3	23.18	2.944
d0 keima reep5 vps34i vs. d12 atg12ko keima reep5 vps34i	1.274	2.03	-0.7567	0.02823	3	3	26.81	3.816
d0 atg12ko keima reep5 BAFA vs. d0 atg12ko keima reep5	1	1.084	-0.08375	0.08691	3	3	0.9637	2.14
d0 atg12ko keima reep5 BAFA vs. d0 atg12ko keimareep5 vps34i	1	1.203	-0.2027	0.08549	3	3	2.371	2.006
d0 atg12ko keima reep5 BAFA vs. d4 keima reep5 BAFA	1	1	-3.333e-09	0.08659	3	3	3.85e-08	2.109
d0 atg12ko keima reep5 BAFA vs. d4 keima reep5	1	2.425	-1.425	0.09325	3	3	15.28	2.739
d0 atg12ko keima reep5 BAFA vs. d4 keima reep5 vps34i	1	1.587	-0.5868	0.08619	3	3	6.808	2.072
d0 atg12ko keima reep5 BAFA vs. d4 atg12ko keima reep5 BAFA	1	1	-3.333e-09	0.086	3	3	3.876e-08	2.053
d0 atg12ko keima reep5 BAFA vs. d4 atg12ko keima reep5	1	1.527	-0.5271	0.08699	3	3	6.059	2.148
d0 atg12ko keima reep5 BAFA vs. d4 atg12ko keima reep5 vps34i	1	1.195	-0.1952	0.08622	3	3	2.263	2.074
d0 atg12ko keima reep5 BAFA vs. d12 keima reep5 BAFA	1	1	-3.333e-09	0.08606	3	3	3.873e-08	2.059
d0 atg12ko keima reep5 BAFA vs. d12 keima reep5	1	3.674	-2.674	0.1007	3	3	26.57	3.35
d0 atg12ko keima reep5 BAFA vs. d12 keima reep5 vps34i	1	3.213	-2.213	0.09242	3	3	23.95	2.662
d0 atg12ko keima reep5 BAFA vs. d12 atg12ko keima reep5 BAFA	1	1	-3.333e-09	0.08721	3	3	3.822e-08	2.168
d0 atg12ko keima reep5 BAFA vs. d12 atg12ko keima reep5	1	2.187	-1.187	0.0924	3	3	12.84	2.661
d0 atg12ko keima reep5 BAFA vs. d12 atg12ko keima reep5 vps34i	1	2.03	-1.03	0.08822	3	3	11.68	2.265
d0 atg12ko keima reep5 vs. d0 atg12ko keimareep5 vps34i	1.084	1.203	-0.1189	0.01633	3	3	7.284	2.175
d0 atg12ko keima reep5 vs. d4 keima reep5 BAFA	1.084	1	0.08375	0.02133	3	3	3.926	3.941
d0 atg12ko keima reep5 vs. d4 keima reep5	1.084	2.425	-1.341	0.04066	3	3	32.98	2.707
d0 atg12ko keima reep5 vs. d4 keima reep5 vps34i	1.084	1.587	-0.503	0.01967	3	3	25.57	3.63
d0 atg12ko keima reep5 vs. d4 atg12ko keima reep5 BAFA	1.084	1	0.08375	0.01878	3	3	4.459	3.332
d0 atg12ko keima reep5 vs. d4 atg12ko keima reep5	1.084	1.527	-0.4433	0.02292	3	3	19.34	3.997
d0 atg12ko keima reep5 vs. d4 atg12ko keima reep5 vps34i	1.084	1.195	-0.1114	0.01978	3	3	5.632	3.659
d0 atg12ko keima reep5 vs. d12 keima reep5 BAFA	1.084	1	0.08375	0.01905	3	3	4.395	3.433
d0 atg12ko keima reep5 vs. d12 keima reep5	1.084	3.674	-2.59	0.05558	3	3	46.61	2.358
d0 atg12ko keima reep5 vs. d12 keima reep5 vps34i	1.084	3.213	-2.13	0.03871	3	3	55.01	2.788
d0 atg12ko keima reep5 vs. d12 atg12ko keima reep5 BAFA	1.084	1	0.08375	0.02373	3	3	3.529	3.965
d0 atg12ko keima reep5 vs. d12 atg12ko keima reep5	1.084	2.187	-1.103	0.03867	3	3	28.52	2.79
d0 atg12ko keima reep5 vs. d12 atg12ko keima reep5 vps34i	1.084	2.03	-0.9465	0.02722	3	3	34.77	3.647
d0 atg12ko keimareep5 vps34i vs. d4 keima reep5 BAFA	1.203	1	0.2027	0.01452	3	3	13.96	2.224
d0 atg12ko keimareep5 vps34i vs. d4 keima reep5	1.203	2.425	-1.222	0.03754	3	3	32.56	2.032
d0 atg12ko keimareep5 vps34i vs. d4 keima reep5 vps34i	1.203	1.587	-0.3841	0.01196	3	3	32.13	2.338
d0 atg12ko keimareep5 vps34i vs. d4 atg12ko keima reep5 BAFA	1.203	1	0.2027	0.01042	3	3	19.45	2.455
d0 atg12ko keimareep5 vps34i vs. d4 atg12ko keima reep5	1.203	1.527	-0.3244	0.01677	3	3	19.35	2.166
d0 atg12ko keimareep5 vps34i vs. d4 atg12ko keima reep5 vps34i	1.203	1.195	0.007523	0.01213	3	3	0.6201	2.328
d0 atg12ko keimareep5 vps34i vs. d12 keima reep5 BAFA	1.203	1	0.2027	0.01091	3	3	18.58	2.412
d0 atg12ko keimareep5 vps34i vs. d12 keima reep5	1.203	3.674	-2.471	0.05334	3	3	46.34	2.016
d0 atg12ko keimareep5 vps34i vs. d12 keima reep5 vps34i	1.203	3.213	-2.011	0.03542	3	3	56.76	2.036
d0 atg12ko keimareep5 vps34i vs. d12 atg12ko keima reep5 BAFA	1.203	1	0.2027	0.01786	3	3	11.35	2.146
d0 atg12ko keimareep5 vps34i vs. d12 atg12ko keima reep5	1.203	2.187	-0.9839	0.03537	3	3	27.81	2.036
d0 atg12ko keimareep5 vps34i vs. d12 atg12ko keima reep5 vps34i	1.203	2.03	-0.8276	0.02229	3	3	37.12	2.092
d4 keima reep5 BAFA vs. d4 keima reep5	1	2.425	-1.425	0.03997	3	3	35.65	2.56
d4 keima reep5 BAFA vs. d4 keima reep5 vps34i	1	1.587	-0.5868	0.0182	3	3	32.23	3.839
d4 keima reep5 BAFA vs. d4 atg12ko keima reep5 BAFA	1	1	0	0.01724	3	3	0	3.576
d4 keima reep5 BAFA vs. d4 atg12ko keima reep5	1	1.527	-0.5271	0.02167	3	3	24.32	3.913
d4 keima reep5 BAFA vs. d4 atg12ko keima reep5 vps34i	1	1.195	-0.1952	0.01832	3	3	10.65	3.861
d4 keima reep5 BAFA vs. d12 keima reep5 BAFA	1	1	0	0.01753	3	3	0	3.672
d4 keima reep5 BAFA vs. d12 keima reep5	1	3.674	-2.674	0.05507	3	3	48.55	2.28
d4 keima reep5 BAFA vs. d12 keima reep5 vps34i	1	3.213	-2.213	0.03799	3	3	58.26	2.626
d4 keima reep5 BAFA vs. d12 atg12ko keima reep5 BAFA	1	1	0	0.02253	3	3	0	3.826
d4 keima reep5 BAFA vs. d12 atg12ko keima reep5	1	2.187	-1.187	0.03794	3	3	31.27	2.628
d4 keima reep5 BAFA vs. d12 atg12ko keima reep5 vps34i	1	2.03	-1.03	0.02618	3	3	39.35	3.406
d4 keima reep5 vs. d4 keima reep5 vps34i	2.425	1.587	0.8379	0.03911	3	3	21.42	2.374
d4 keima reep5 vs. d4 atg12ko keima reep5 BAFA	2.425	1	1.425	0.03867	3	3	36.85	2.277
d4 keima reep5 vs. d4 atg12ko keima reep5	2.425	1.527	0.8976	0.04084	3	3	21.98	2.745
d4 keima reep5 vs. d4 atg12ko keima reep5 vps34i	2.425	1.195	1.23	0.03916	3	3	31.4	2.385
d4 keima reep5 vs. d12 keima reep5 BAFA	2.425	1	1.425	0.0388	3	3	36.72	2.307
d4 keima reep5 vs. d12 keima reep5	2.425	3.674	-1.249	0.06505	3	3	19.21	3.587
d4 keima reep5 vs. d12 keima reep5 vps34i	2.425	3.213	-0.7886	0.05139	3	3	15.35	3.986
d4 keima reep5 vs. d12 atg12ko keima reep5 BAFA	2.425	1	1.425	0.0413	3	3	34.5	2.84
d4 keima reep5 vs. d12 atg12ko keima reep5	2.425	2.187	0.2381	0.05136	3	3	4.636	3.986
d4 keima reep5 vs. d12 atg12ko keima reep5 vps34i	2.425	2.03	0.3944	0.0434	3	3	9.088	3.241
d4 keima reep5 vps34i vs. d4 atg12ko keima reep5 BAFA	1.587	1	0.5868	0.01514	3	3	38.76	3.912
d4 keima reep5 vps34i vs. d4 atg12ko keima reep5	1.587	1.527	0.05974	0.02004	3	3	2.981	3.577
d4 keima reep5 vps34i vs. d4 atg12ko keima reep5 vps34i	1.587	1.195	0.3916	0.01636	3	3	23.94	3.999
d4 keima reep5 vps34i vs. d12 keima reep5 BAFA	1.587	1	0.5868	0.01548	3	3	37.92	3.96
d4 keima reep5 vps34i vs. d12 keima reep5	1.587	3.674	-2.087	0.05445	3	3	38.33	2.186
d4 keima reep5 vps34i vs. d12 keima reep5 vps34i	1.587	3.213	-1.627	0.03708	3	3	43.86	2.419
d4 keima reep5 vps34i vs. d12 atg12ko keima reep5 BAFA	1.587	1	0.5868	0.02097	3	3	27.99	3.447
d4 keima reep5 vps34i vs. d12 atg12ko keima reep5	1.587	2.187	-0.5998	0.03704	3	3	16.19	2.42
d4 keima reep5 vps34i vs. d12 atg12ko keima reep5 vps34i	1.587	2.03	-0.4435	0.02485	3	3	17.84	3.01
d4 atg12ko keima reep5 BAFA vs. d4 atg12ko keima reep5	1	1.527	-0.5271	0.01916	3	3	27.5	3.277
d4 atg12ko keima reep5 BAFA vs. d4 atg12ko keima reep5 vps34i	1	1.195	-0.1952	0.01528	3	3	12.78	3.894
d4 atg12ko keima reep5 BAFA vs. d12 keima reep5 BAFA	1	1	0	0.01432	3	3	0	3.99
d4 atg12ko keima reep5 BAFA vs. d12 keima reep5	1	3.674	-2.674	0.05414	3	3	49.39	2.137
d4 atg12ko keima reep5 BAFA vs. d12 keima reep5 vps34i	1	3.213	-2.213	0.03662	3	3	60.44	2.311
d4 atg12ko keima reep5 BAFA vs. d12 atg12ko keima reep5 BAFA	1	1	0	0.02013	3	3	0	3.15
d4 atg12ko keima reep5 BAFA vs. d12 atg12ko keima reep5	1	2.187	-1.187	0.03657	3	3	32.45	2.312
d4 atg12ko keima reep5 BAFA vs. d12 atg12ko keima reep5 vps34i	1	2.03	-1.03	0.02415	3	3	42.66	2.771
d4 atg12ko keima reep5 vs. d4 atg12ko keima reep5 vps34i	1.527	1.195	0.3319	0.02015	3	3	16.48	3.607
d4 atg12ko keima reep5 vs. d12 keima reep5 BAFA	1.527	1	0.5271	0.01943	3	3	27.12	3.377
d4 atg12ko keima reep5 vs. d12 keima reep5	1.527	3.674	-2.147	0.05571	3	3	38.54	2.378
d4 atg12ko keima reep5 vs. d12 keima reep5 vps34i	1.527	3.213	-1.686	0.0389	3	3	43.35	2.829
d4 atg12ko keima reep5 vs. d12 atg12ko keima reep5 BAFA	1.527	1	0.5271	0.02404	3	3	21.93	3.983
d4 atg12ko keima reep5 vs. d12 atg12ko keima reep5	1.527	2.187	-0.6595	0.03886	3	3	16.97	2.831
d4 atg12ko keima reep5 vs. d12 atg12ko keima reep5 vps34i	1.527	2.03	-0.5032	0.02749	3	3	18.3	3.698
d4 atg12ko keima reep5 vps34i vs. d12 keima reep5 BAFA	1.195	1	0.1952	0.01561	3	3	12.5	3.947
d4 atg12ko keima reep5 vps34i vs. d12 keima reep5	1.195	3.674	-2.479	0.05449	3	3	45.49	2.191
d4 atg12ko keima reep5 vps34i vs. d12 keima reep5 vps34i	1.195	3.213	-2.018	0.03714	3	3	54.34	2.432
d4 atg12ko keima reep5 vps34i vs. d12 atg12ko keima reep5 BAFA	1.195	1	0.1952	0.02107	3	3	9.263	3.478
d4 atg12ko keima reep5 vps34i vs. d12 atg12ko keima reep5	1.195	2.187	-0.9914	0.03709	3	3	26.73	2.433
d4 atg12ko keima reep5 vps34i vs. d12 atg12ko keima reep5 vps34i	1.195	2.03	-0.8351	0.02494	3	3	33.49	3.038
d12 keima reep5 BAFA vs. d12 keima reep5	1	3.674	-2.674	0.05423	3	3	49.31	2.152
d12 keima reep5 BAFA vs. d12 keima reep5 vps34i	1	3.213	-2.213	0.03676	3	3	60.21	2.344
d12 keima reep5 BAFA vs. d12 atg12ko keima reep5 BAFA	1	1	0	0.02039	3	3	0	3.247
d12 keima reep5 BAFA vs. d12 atg12ko keima reep5	1	2.187	-1.187	0.03671	3	3	32.32	2.345
d12 keima reep5 BAFA vs. d12 atg12ko keima reep5 vps34i	1	2.03	-1.03	0.02436	3	3	42.29	2.846
d12 keima reep5 vs. d12 keima reep5 vps34i	3.674	3.213	0.4608	0.06385	3	3	7.216	3.472
d12 keima reep5 vs. d12 atg12ko keima reep5 BAFA	3.674	1	2.674	0.05605	3	3	47.71	2.43
d12 keima reep5 vs. d12 atg12ko keima reep5	3.674	2.187	1.488	0.06382	3	3	23.31	3.469
d12 keima reep5 vs. d12 atg12ko keima reep5 vps34i	3.674	2.03	1.644	0.05761	3	3	28.53	2.666
d12 keima reep5 vps34i vs. d12 atg12ko keima reep5 BAFA	3.213	1	2.213	0.03939	3	3	56.19	2.933
d12 keima reep5 vps34i vs. d12 atg12ko keima reep5	3.213	2.187	1.027	0.04983	3	3	20.6	4
d12 keima reep5 vps34i vs. d12 atg12ko keima reep5 vps34i	3.213	2.03	1.183	0.04158	3	3	28.45	3.356
d12 atg12ko keima reep5 BAFA vs. d12 atg12ko keima reep5	1	2.187	-1.187	0.03934	3	3	30.16	2.935
d12 atg12ko keima reep5 BAFA vs. d12 atg12ko keima reep5 vps34i	1	2.03	-1.03	0.02817	3	3	36.57	3.809
d12 atg12ko keima reep5 vs. d12 atg12ko keima reep5 vps34i	2.187	2.03	0.1563	0.04154	3	3	3.762	3.359

## Sheet: Fig3f_d12VPS34iwashout
Figure 3f
day12 collection day Keima-RAMP4 vps34i washout and 24h or 48h prior to collection
WT Keima-RAMP4	WT Keima-RAMP4+BAF		WT Keima-RAMP4 +vps34i	WT Keima-RAMP4 +vps34irelease 24hr	WT Keima-RAMP4 +vps34irelease 48hr				ATG12ko Keima-RAMP4	ATG12ko Keima-RAMP4+BAF		ATG12ko Keima-RAMP4 +vps34i	ATG12ko Keima-RAMP4 +vps34irelease 24hr	ATG12ko Keima-RAMP4 +vps34irelease 48hr
3.72527	1.02198		1.74725	3.2967	3.42857				2.20231	1.00578		1.16185	1.52601	1.61272
3.75824	0.989011		1.73077	3.37912	3.51099				2.15029	0.988439		1.17919	1.54335	1.54335
3.60989	0.989011		1.6978	3.2967	3.26374				2.04624	1.00578		1.16185	1.54335	1.57803
Number of families	1
Number of comparisons per family	45
Alpha	0.05
Dunnett's T3 multiple comparisons test	Mean Diff.	95.00% CI of diff.	Below threshold?	Summary	Adjusted P Value
WT Keima-RAMP4 vs. WT Keima-RAMP4+BAF	2.698	2.186 to 3.210	Yes	**	0.0019	A-B
WT Keima-RAMP4 vs. WT Keima-RAMP4 +vps34i	1.973	1.450 to 2.495	Yes	**	0.0036	A-D
WT Keima-RAMP4 vs. Column E	0.3736	-0.01620 to 0.7635	No	ns	0.0562	A-E
WT Keima-RAMP4 vs. Column F	0.2967	-0.3355 to 0.9289	No	ns	0.3265	A-F
WT Keima-RAMP4 vs. ATG12ko Keima-RAMP4	1.565	1.175 to 1.955	Yes	***	0.0003	A-J
WT Keima-RAMP4 vs. ATG12ko Keima-RAMP4+BAF	2.698	2.196 to 3.199	Yes	**	0.0018	A-K
WT Keima-RAMP4 vs. ATG12ko Keima-RAMP4 +vps34i	2.53	2.029 to 3.032	Yes	**	0.002	A-M
WT Keima-RAMP4 vs. Column N	2.16	1.659 to 2.662	Yes	**	0.0028	A-N
WT Keima-RAMP4 vs. Column O	2.12	1.756 to 2.484	Yes	***	0.0003	A-O
WT Keima-RAMP4+BAF vs. WT Keima-RAMP4 +vps34i	-0.7253	-0.8358 to -0.6147	Yes	****	<0.0001	B-D
WT Keima-RAMP4+BAF vs. Column E	-2.324	-2.543 to -2.105	Yes	****	<0.0001	B-E
WT Keima-RAMP4+BAF vs. Column F	-2.401	-3.214 to -1.588	Yes	**	0.0059	B-F
WT Keima-RAMP4+BAF vs. ATG12ko Keima-RAMP4	-1.133	-1.655 to -0.6111	Yes	*	0.0109	B-J
WT Keima-RAMP4+BAF vs. ATG12ko Keima-RAMP4+BAF	-3.333e-09	-0.09184 to 0.09184	No	ns	>0.9999	B-K
WT Keima-RAMP4+BAF vs. ATG12ko Keima-RAMP4 +vps34i	-0.1676	-0.2595 to -0.07579	Yes	**	0.009	B-M
WT Keima-RAMP4+BAF vs. Column N	-0.5376	-0.6294 to -0.4457	Yes	***	0.0003	B-N
WT Keima-RAMP4+BAF vs. Column O	-0.578	-0.7470 to -0.4091	Yes	**	0.0014	B-O
WT Keima-RAMP4 +vps34i vs. Column E	-1.599	-1.829 to -1.369	Yes	***	0.0002	D-E
WT Keima-RAMP4 +vps34i vs. Column F	-1.676	-2.496 to -0.8559	Yes	*	0.0122	D-F
WT Keima-RAMP4 +vps34i vs. ATG12ko Keima-RAMP4	-0.4077	-0.9401 to 0.1247	No	ns	0.0836	D-J
WT Keima-RAMP4 +vps34i vs. ATG12ko Keima-RAMP4+BAF	0.7253	0.6096 to 0.8410	Yes	***	0.0002	D-K
WT Keima-RAMP4 +vps34i vs. ATG12ko Keima-RAMP4 +vps34i	0.5576	0.4419 to 0.6734	Yes	***	0.0005	D-M
WT Keima-RAMP4 +vps34i vs. Column N	0.1877	0.07199 to 0.3034	Yes	*	0.0126	D-N
WT Keima-RAMP4 +vps34i vs. Column O	0.1472	-0.002845 to 0.2973	No	ns	0.0534	D-O
Column E vs. Column F	-0.07692	-0.6517 to 0.4978	No	ns	0.9969	E-F
Column E vs. ATG12ko Keima-RAMP4	1.191	0.7957 to 1.587	Yes	**	0.002	E-J
Column E vs. ATG12ko Keima-RAMP4+BAF	2.324	2.014 to 2.635	Yes	***	0.0009	E-K
Column E vs. ATG12ko Keima-RAMP4 +vps34i	2.157	1.846 to 2.467	Yes	**	0.0011	E-M
Column E vs. Column N	1.787	1.476 to 2.097	Yes	**	0.0016	E-N
Column E vs. Column O	1.746	1.540 to 1.952	Yes	****	<0.0001	E-O
Column F vs. ATG12ko Keima-RAMP4	1.268	0.6324 to 1.904	Yes	**	0.0069	F-J
Column F vs. ATG12ko Keima-RAMP4+BAF	2.401	1.595 to 3.208	Yes	**	0.0058	F-K
Column F vs. ATG12ko Keima-RAMP4 +vps34i	2.233	1.427 to 3.040	Yes	**	0.0067	F-M
Column F vs. Column N	1.864	1.057 to 2.670	Yes	**	0.0096	F-N
Column F vs. Column O	1.823	0.9891 to 2.657	Yes	*	0.0107	F-O
ATG12ko Keima-RAMP4 vs. ATG12ko Keima-RAMP4+BAF	1.133	0.6214 to 1.644	Yes	*	0.0104	J-K
ATG12ko Keima-RAMP4 vs. ATG12ko Keima-RAMP4 +vps34i	0.9653	0.4538 to 1.477	Yes	*	0.0143	J-M
ATG12ko Keima-RAMP4 vs. Column N	0.5954	0.08385 to 1.107	Yes	*	0.0372	J-N
ATG12ko Keima-RAMP4 vs. Column O	0.5549	0.1846 to 0.9252	Yes	*	0.0159	J-O
ATG12ko Keima-RAMP4+BAF vs. ATG12ko Keima-RAMP4 +vps34i	-0.1676	-0.2172 to -0.1180	Yes	***	0.0005	K-M
ATG12ko Keima-RAMP4+BAF vs. Column N	-0.5376	-0.5872 to -0.4880	Yes	****	<0.0001	K-N
ATG12ko Keima-RAMP4+BAF vs. Column O	-0.578	-0.8086 to -0.3475	Yes	**	0.0081	K-O
ATG12ko Keima-RAMP4 +vps34i vs. Column N	-0.3699	-0.4195 to -0.3204	Yes	****	<0.0001	M-N
ATG12ko Keima-RAMP4 +vps34i vs. Column O	-0.4104	-0.6409 to -0.1799	Yes	*	0.0161	M-O
Column N vs. Column O	-0.04046	-0.2710 to 0.1901	No	ns	0.782	N-O
Test details	Mean 1	Mean 2	Mean Diff.	SE of diff.	n1	n2	t	DF
WT Keima-RAMP4 vs. WT Keima-RAMP4+BAF	3.698	1	2.698	0.0463	3	3	58.27	2.238
WT Keima-RAMP4 vs. WT Keima-RAMP4 +vps34i	3.698	1.725	1.973	0.04727	3	3	41.73	2.413
WT Keima-RAMP4 vs. Column E	3.698	3.324	0.3736	0.0527	3	3	7.089	3.31
WT Keima-RAMP4 vs. Column F	3.698	3.401	0.2967	0.08547	3	3	3.471	3.336
WT Keima-RAMP4 vs. ATG12ko Keima-RAMP4	3.698	2.133	1.565	0.06425	3	3	24.36	3.998
WT Keima-RAMP4 vs. ATG12ko Keima-RAMP4+BAF	3.698	1	2.698	0.04534	3	3	59.5	2.066
WT Keima-RAMP4 vs. ATG12ko Keima-RAMP4 +vps34i	3.698	1.168	2.53	0.04534	3	3	55.8	2.066
WT Keima-RAMP4 vs. Column N	3.698	1.538	2.16	0.04534	3	3	47.64	2.066
WT Keima-RAMP4 vs. Column O	3.698	1.578	2.12	0.04923	3	3	43.06	2.763
WT Keima-RAMP4+BAF vs. WT Keima-RAMP4 +vps34i	1	1.725	-0.7253	0.01822	3	3	39.8	3.723
WT Keima-RAMP4+BAF vs. Column E	1	3.324	-2.324	0.02959	3	3	78.55	2.624
WT Keima-RAMP4+BAF vs. Column F	1	3.401	-2.401	0.07351	3	3	32.66	2.091
WT Keima-RAMP4+BAF vs. ATG12ko Keima-RAMP4	1	2.133	-1.133	0.04718	3	3	24.01	2.229
WT Keima-RAMP4+BAF vs. ATG12ko Keima-RAMP4+BAF	1	1	-3.333e-09	0.01242	3	3	2.685e-07	3.028
WT Keima-RAMP4+BAF vs. ATG12ko Keima-RAMP4 +vps34i	1	1.168	-0.1676	0.01242	3	3	13.5	3.028
WT Keima-RAMP4+BAF vs. Column N	1	1.538	-0.5376	0.01242	3	3	43.29	3.028
WT Keima-RAMP4+BAF vs. Column O	1	1.578	-0.578	0.02284	3	3	25.31	3.105
WT Keima-RAMP4 +vps34i vs. Column E	1.725	3.324	-1.599	0.03108	3	3	51.44	3.039
WT Keima-RAMP4 +vps34i vs. Column F	1.725	3.401	-1.676	0.07412	3	3	22.61	2.16
WT Keima-RAMP4 +vps34i vs. ATG12ko Keima-RAMP4	1.725	2.133	-0.4077	0.04813	3	3	8.471	2.398
WT Keima-RAMP4 +vps34i vs. ATG12ko Keima-RAMP4+BAF	1.725	1	0.7253	0.01564	3	3	46.36	2.617
WT Keima-RAMP4 +vps34i vs. ATG12ko Keima-RAMP4 +vps34i	1.725	1.168	0.5576	0.01564	3	3	35.65	2.617
WT Keima-RAMP4 +vps34i vs. Column N	1.725	1.538	0.1877	0.01564	3	3	12	2.617
WT Keima-RAMP4 +vps34i vs. Column O	1.725	1.578	0.1472	0.02474	3	3	5.95	3.65
Column E vs. Column F	3.324	3.401	-0.07692	0.0777	3	3	0.9899	2.56
Column E vs. ATG12ko Keima-RAMP4	3.324	2.133	1.191	0.05348	3	3	22.28	3.271
Column E vs. ATG12ko Keima-RAMP4+BAF	3.324	1	2.324	0.02807	3	3	82.79	2.177
Column E vs. ATG12ko Keima-RAMP4 +vps34i	3.324	1.168	2.157	0.02807	3	3	76.82	2.177
Column E vs. Column N	3.324	1.538	1.787	0.02807	3	3	63.64	2.177
Column E vs. Column O	3.324	1.578	1.746	0.034	3	3	51.36	3.657
Column F vs. ATG12ko Keima-RAMP4	3.401	2.133	1.268	0.08595	3	3	14.75	3.375
Column F vs. ATG12ko Keima-RAMP4+BAF	3.401	1	2.401	0.07291	3	3	32.93	2.025
Column F vs. ATG12ko Keima-RAMP4 +vps34i	3.401	1.168	2.233	0.07291	3	3	30.63	2.025
Column F vs. Column N	3.401	1.538	1.864	0.07291	3	3	25.56	2.025
Column F vs. Column O	3.401	1.578	1.823	0.07539	3	3	24.18	2.302
ATG12ko Keima-RAMP4 vs. ATG12ko Keima-RAMP4+BAF	2.133	1	1.133	0.04624	3	3	24.5	2.063
ATG12ko Keima-RAMP4 vs. ATG12ko Keima-RAMP4 +vps34i	2.133	1.168	0.9653	0.04624	3	3	20.87	2.063
ATG12ko Keima-RAMP4 vs. Column N	2.133	1.538	0.5954	0.04624	3	3	12.87	2.063
ATG12ko Keima-RAMP4 vs. Column O	2.133	1.578	0.5549	0.05006	3	3	11.09	2.735
ATG12ko Keima-RAMP4+BAF vs. ATG12ko Keima-RAMP4 +vps34i	1	1.168	-0.1676	0.008175	3	3	20.51	4
ATG12ko Keima-RAMP4+BAF vs. Column N	1	1.538	-0.5376	0.008175	3	3	65.76	4
ATG12ko Keima-RAMP4+BAF vs. Column O	1	1.578	-0.578	0.02084	3	3	27.74	2.331
ATG12ko Keima-RAMP4 +vps34i vs. Column N	1.168	1.538	-0.3699	0.008175	3	3	45.25	4
ATG12ko Keima-RAMP4 +vps34i vs. Column O	1.168	1.578	-0.4104	0.02084	3	3	19.69	2.331
Column N vs. Column O	1.538	1.578	-0.04046	0.02084	3	3	1.941	2.331

## Sheet: Fig3g_d20VPS34iwashout
Figure 3g
day20 collection day Keima-RAMP4 vps34i washout at d15 or d19
WT Keima-RAMP4	WT Keima-RAMP4+BAF	WT Keima-RAMP4 +vps34i entire time	WT Keima-RAMP4 +vps34i on at d15	WT Keima-RAMP4 +vps34i on at d19	ATG12 Keima-RAMP4	ATG12 Keima-RAMP4+BAF	ATG12 Keima-RAMP4 +vps34i entire time	WATG12 Keima-RAMP4 +vps34i on at d15	ATG12 Keima-RAMP4 +vps34i on at d19
3.61446	0.993976	2.16867	2.3494	3.25301	2.10392	0.987342	1.23418	1.57595	1.89873
3.43373	1.01205	2.16867	2.53012	3.25301	2.08463	1.02532	1.21519	1.53797	1.84177
3.43373	0.993976	1.98795	2.53012	3.43373	2.01969	0.987342	1.32911	1.5	1.89873
Number of families	1
Number of comparisons per family	45
Alpha	0.05
Dunnett's T3 multiple comparisons test	Mean Diff.	95.00% CI of diff.	Below threshold?	Summary	Adjusted P Value
WT Keima-RAMP4 vs. WT Keima-RAMP4+BAF	2.494	1.824 to 3.164	Yes	**	0.0037	A-B
WT Keima-RAMP4 vs. Column C	1.386	0.8688 to 1.902	Yes	**	0.0012	A-C
WT Keima-RAMP4 vs. Column D	1.024	0.5074 to 1.541	Yes	**	0.004	A-D
WT Keima-RAMP4 vs. Column E	0.1807	-0.3360 to 0.6975	No	ns	0.7221	A-E
WT Keima-RAMP4 vs. ATG12 Keima-RAMP4	1.425	0.9408 to 1.908	Yes	**	0.0022	A-F
WT Keima-RAMP4 vs. ATG12 Keima-RAMP4+BAF	2.494	1.813 to 3.175	Yes	**	0.0038	A-G
WT Keima-RAMP4 vs. Column H	2.234	1.718 to 2.751	Yes	***	0.0007	A-H
WT Keima-RAMP4 vs. Column I	1.956	1.482 to 2.430	Yes	***	0.0008	A-I
WT Keima-RAMP4 vs. Column J	1.614	0.9155 to 2.313	Yes	**	0.0096	A-J
WT Keima-RAMP4+BAF vs. Column C	-1.108	-1.778 to -0.4387	Yes	*	0.0186	B-C
WT Keima-RAMP4+BAF vs. Column D	-1.47	-2.140 to -0.8002	Yes	*	0.0106	B-D
WT Keima-RAMP4+BAF vs. Column E	-2.313	-2.983 to -1.644	Yes	**	0.0043	B-E
WT Keima-RAMP4+BAF vs. ATG12 Keima-RAMP4	-1.069	-1.359 to -0.7798	Yes	**	0.0038	B-F
WT Keima-RAMP4+BAF vs. ATG12 Keima-RAMP4+BAF	-3.333e-09	-0.1037 to 0.1037	No	ns	>0.9999	B-G
WT Keima-RAMP4+BAF vs. Column H	-0.2595	-0.6550 to 0.1360	No	ns	0.1118	B-H
WT Keima-RAMP4+BAF vs. Column I	-0.538	-0.7895 to -0.2865	Yes	*	0.0112	B-I
WT Keima-RAMP4+BAF vs. Column J	-0.8797	-1.100 to -0.6594	Yes	**	0.0032	B-J
Column C vs. Column D	-0.3614	-0.8782 to 0.1553	No	ns	0.1592	C-D
Column C vs. Column E	-1.205	-1.722 to -0.6881	Yes	**	0.0021	C-E
Column C vs. ATG12 Keima-RAMP4	0.03902	-0.4448 to 0.5228	No	ns	>0.9999	C-F
Column C vs. ATG12 Keima-RAMP4+BAF	1.108	0.4275 to 1.789	Yes	*	0.0192	C-G
Column C vs. Column H	0.8489	0.3327 to 1.365	Yes	*	0.0121	C-H
Column C vs. Column I	0.5705	0.09627 to 1.045	Yes	*	0.0298	C-I
Column C vs. Column J	0.2287	-0.4700 to 0.9274	No	ns	0.3727	C-J
Column D vs. Column E	-0.8434	-1.360 to -0.3266	Yes	**	0.0084	D-E
Column D vs. ATG12 Keima-RAMP4	0.4005	-0.08334 to 0.8843	No	ns	0.0835	D-F
Column D vs. ATG12 Keima-RAMP4+BAF	1.47	0.7890 to 2.151	Yes	*	0.011	D-G
Column D vs. Column H	1.21	0.6942 to 1.727	Yes	**	0.0043	D-H
Column D vs. Column I	0.9319	0.4577 to 1.406	Yes	**	0.0072	D-I
Column D vs. Column J	0.5901	-0.1086 to 1.289	No	ns	0.0693	D-J
Column E vs. ATG12 Keima-RAMP4	1.244	0.7600 to 1.728	Yes	**	0.0033	E-F
Column E vs. ATG12 Keima-RAMP4+BAF	2.313	1.632 to 2.994	Yes	**	0.0044	E-G
Column E vs. Column H	2.054	1.538 to 2.570	Yes	***	0.0009	E-H
Column E vs. Column I	1.775	1.301 to 2.249	Yes	**	0.0011	E-I
Column E vs. Column J	1.434	0.7348 to 2.132	Yes	*	0.0121	E-J
ATG12 Keima-RAMP4 vs. ATG12 Keima-RAMP4+BAF	1.069	0.8590 to 1.280	Yes	***	0.0004	F-G
ATG12 Keima-RAMP4 vs. Column H	0.8099	0.5462 to 1.074	Yes	***	0.0007	F-H
ATG12 Keima-RAMP4 vs. Column I	0.5314	0.3276 to 0.7353	Yes	**	0.0014	F-I
ATG12 Keima-RAMP4 vs. Column J	0.1897	-0.003056 to 0.3824	No	ns	0.0528	F-J
ATG12 Keima-RAMP4+BAF vs. Column H	-0.2595	-0.5365 to 0.01747	No	ns	0.0598	G-H
ATG12 Keima-RAMP4+BAF vs. Column I	-0.538	-0.7252 to -0.3507	Yes	**	0.0023	G-I
ATG12 Keima-RAMP4+BAF vs. Column J	-0.8797	-1.049 to -0.7110	Yes	***	0.0004	G-J
Column H vs. Column I	-0.2785	-0.5855 to 0.02851	No	ns	0.0653	H-I
Column H vs. Column J	-0.6203	-0.9163 to -0.3242	Yes	**	0.006	H-J
Column I vs. Column J	-0.3418	-0.5177 to -0.1659	Yes	**	0.0043	I-J
Test details	Mean 1	Mean 2	Mean Diff.	SE of diff.	n1	n2	t	DF
WT Keima-RAMP4 vs. WT Keima-RAMP4+BAF	3.494	1	2.494	0.06054	3	3	41.19	2.04
WT Keima-RAMP4 vs. Column C	3.494	2.108	1.386	0.08519	3	3	16.26	4
WT Keima-RAMP4 vs. Column D	3.494	2.47	1.024	0.08519	3	3	12.02	4
WT Keima-RAMP4 vs. Column E	3.494	3.313	0.1807	0.08519	3	3	2.121	4
WT Keima-RAMP4 vs. ATG12 Keima-RAMP4	3.494	2.069	1.425	0.06541	3	3	21.78	2.693
WT Keima-RAMP4 vs. ATG12 Keima-RAMP4+BAF	3.494	1	2.494	0.06156	3	3	40.52	2.176
WT Keima-RAMP4 vs. Column H	3.494	1.259	2.234	0.06979	3	3	32.02	3.225
WT Keima-RAMP4 vs. Column I	3.494	1.538	1.956	0.06411	3	3	30.51	2.521
WT Keima-RAMP4 vs. Column J	3.494	1.88	1.614	0.06316	3	3	25.56	2.393
WT Keima-RAMP4+BAF vs. Column C	1	2.108	-1.108	0.06054	3	3	18.31	2.04
WT Keima-RAMP4+BAF vs. Column D	1	2.47	-1.47	0.06054	3	3	24.28	2.04
WT Keima-RAMP4+BAF vs. Column E	1	3.313	-2.313	0.06054	3	3	38.21	2.04
WT Keima-RAMP4+BAF vs. ATG12 Keima-RAMP4	1	2.069	-1.069	0.02618	3	3	40.85	2.223
WT Keima-RAMP4+BAF vs. ATG12 Keima-RAMP4+BAF	1	1	-3.333e-09	0.01402	3	3	2.378e-07	2.862
WT Keima-RAMP4+BAF vs. Column H	1	1.259	-0.2595	0.03575	3	3	7.259	2.117
WT Keima-RAMP4+BAF vs. Column I	1	1.538	-0.538	0.02274	3	3	23.66	2.3
WT Keima-RAMP4+BAF vs. Column J	1	1.88	-0.8797	0.01992	3	3	44.16	2.399
Column C vs. Column D	2.108	2.47	-0.3614	0.08519	3	3	4.243	4
Column C vs. Column E	2.108	3.313	-1.205	0.08519	3	3	14.14	4
Column C vs. ATG12 Keima-RAMP4	2.108	2.069	0.03902	0.06541	3	3	0.5965	2.693
Column C vs. ATG12 Keima-RAMP4+BAF	2.108	1	1.108	0.06156	3	3	18.01	2.176
Column C vs. Column H	2.108	1.259	0.8489	0.06979	3	3	12.16	3.225
Column C vs. Column I	2.108	1.538	0.5705	0.06411	3	3	8.899	2.521
Column C vs. Column J	2.108	1.88	0.2287	0.06316	3	3	3.621	2.393
Column D vs. Column E	2.47	3.313	-0.8434	0.08519	3	3	9.899	4
Column D vs. ATG12 Keima-RAMP4	2.47	2.069	0.4005	0.06541	3	3	6.123	2.693
Column D vs. ATG12 Keima-RAMP4+BAF	2.47	1	1.47	0.06156	3	3	23.88	2.176
Column D vs. Column H	2.47	1.259	1.21	0.06979	3	3	17.34	3.225
Column D vs. Column I	2.47	1.538	0.9319	0.06411	3	3	14.54	2.521
Column D vs. Column J	2.47	1.88	0.5901	0.06316	3	3	9.343	2.393
Column E vs. ATG12 Keima-RAMP4	3.313	2.069	1.244	0.06541	3	3	19.02	2.693
Column E vs. ATG12 Keima-RAMP4+BAF	3.313	1	2.313	0.06156	3	3	37.58	2.176
Column E vs. Column H	3.313	1.259	2.054	0.06979	3	3	29.43	3.225
Column E vs. Column I	3.313	1.538	1.775	0.06411	3	3	27.69	2.521
Column E vs. Column J	3.313	1.88	1.434	0.06316	3	3	22.7	2.393
ATG12 Keima-RAMP4 vs. ATG12 Keima-RAMP4+BAF	2.069	1	1.069	0.02845	3	3	37.59	2.931
ATG12 Keima-RAMP4 vs. Column H	2.069	1.259	0.8099	0.04348	3	3	18.63	3.642
ATG12 Keima-RAMP4 vs. Column I	2.069	1.538	0.5314	0.03361	3	3	15.81	3.913
ATG12 Keima-RAMP4 vs. Column J	2.069	1.88	0.1897	0.03177	3	3	5.969	3.698
ATG12 Keima-RAMP4+BAF vs. Column H	1	1.259	-0.2595	0.03744	3	3	6.93	2.508
ATG12 Keima-RAMP4+BAF vs. Column I	1	1.538	-0.538	0.02532	3	3	21.25	3.2
ATG12 Keima-RAMP4+BAF vs. Column J	1	1.88	-0.8797	0.02282	3	3	38.55	3.485
Column H vs. Column I	1.259	1.538	-0.2785	0.0415	3	3	6.71	3.347
Column H vs. Column J	1.259	1.88	-0.6203	0.04003	3	3	15.5	3.071
Column I vs. Column J	1.538	1.88	-0.3418	0.029	3	3	11.78	3.92

## Sheet: Figure 3h
Figure 3h	linescans of Keima-RAMP4 in WT vs ATG12-/-
				plot1						plot2						plot3						plot4
ATG12 neutral_green projection		ATG12 acidic_mag projection		ratio		ATG12 neutralgreen cell body		ATG12 acidic_mag cell body		ratio		WT neutral_green projection		WT acidic_mag projection		ratio		WT neutral_green cell body		Wt acidic_mag cell body		raio
0	117.934	0	112.214	0.951494		0	119.969	0	113.659	0.94741		0	119.008	0	112.541	0.945658		0	145.816	0	124.559	0.85422
0.065	119.069	0.065	112.485	0.944699		0.065	121.741	0.065	114.471	0.940283		0.065	118.958	0.065	112.676	0.947189		0.065	143.065	0.065	125.011	0.873806
0.13	119.359	0.13	111.118	0.930958		0.13	122.443	0.13	115.028	0.939448		0.13	119.788	0.13	112.314	0.937605		0.13	140.933	0.13	122.499	0.8692
0.195	118.022	0.195	111.823	0.947477		0.195	120.906	0.195	114.094	0.943657		0.195	118.782	0.195	111.168	0.935904		0.195	139.985	0.195	123.074	0.879194
0.26	118.348	0.26	111.032	0.938184		0.26	121.103	0.26	113.819	0.939858		0.26	118.14	0.26	111.148	0.940816		0.26	137.945	0.26	121.696	0.882207
0.325	117.846	0.325	111.541	0.946495		0.325	122.386	0.325	113.976	0.931282		0.325	118.428	0.325	111.255	0.939432		0.325	136.39	0.325	120.687	0.884867
0.39	118.281	0.39	110.215	0.931808		0.39	121.677	0.39	115.017	0.945264		0.39	117.09	0.39	110.662	0.945109		0.39	136.489	0.39	121.558	0.890607
0.455	119.826	0.455	111.374	0.929463		0.455	122.736	0.455	115.8	0.943491		0.455	117.909	0.455	111.946	0.949426		0.455	137.759	0.455	123.628	0.897422
0.52	118.215	0.52	112.351	0.950396		0.52	121.013	0.52	114.412	0.945455		0.52	118.432	0.52	112.256	0.947854		0.52	138.407	0.52	122.247	0.883243
0.585	117.276	0.585	112.574	0.959907		0.585	121.24	0.585	114.761	0.94656		0.585	117.115	0.585	111.037	0.948101		0.585	138.544	0.585	123.489	0.891334
0.65	118.176	0.65	110.031	0.931077		0.65	124.561	0.65	112.926	0.906587		0.65	118.383	0.65	111.093	0.938417		0.65	143.028	0.65	125.097	0.874633		plot1						plot2
0.715	117.737	0.715	110.997	0.942752		0.715	127.803	0.715	113.362	0.887012		0.715	117.52	0.715	112.072	0.953646		0.715	143.092	0.715	127.037	0.887799
0.78	116.673	0.78	111.49	0.955576		0.78	128.517	0.78	114.454	0.890574		0.78	118.722	0.78	112.327	0.946136		0.78	144.002	0.78	127.416	0.884821
0.845	117.7	0.845	110.612	0.939772		0.845	129.892	0.845	113.961	0.877352		0.845	119.848	0.845	110.543	0.922362		0.845	144.966	0.845	127.364	0.878578
0.91	118.326	0.91	111.715	0.94413		0.91	130.367	0.91	114.286	0.876652		0.91	117.35	0.91	111.768	0.952433		0.91	146.751	0.91	131.118	0.893473
0.975	119.611	0.975	111.512	0.932292		0.975	129.209	0.975	112.808	0.873064		0.975	116.487	0.975	111.528	0.95743		0.975	145.878	0.975	132.782	0.910226
1.04	119.754	1.04	111.544	0.931441		1.04	128.113	1.04	113.825	0.888473		1.04	117.444	1.04	111.888	0.952691		1.04	150.747	1.04	137.537	0.91237
1.105	118.646	1.105	111.833	0.942579		1.105	125.776	1.105	114.615	0.911268		1.105	117.382	1.105	110.319	0.939829		1.105	148.218	1.105	138.163	0.932161
1.17	118.945	1.17	111.955	0.941235		1.17	126.575	1.17	115.534	0.912776		1.17	117.367	1.17	111.48	0.949842		1.17	141.303	1.17	136.228	0.964084
1.235	117.637	1.235	112.236	0.95409		1.235	127.699	1.235	115.228	0.902341		1.235	119.517	1.235	111.969	0.93685		1.235	141.795	1.235	131.416	0.926803
1.3	119.419	1.3	110.763	0.927517		1.3	125.022	1.3	114.244	0.913791		1.3	116.742	1.3	111.35	0.953818		1.3	140.376	1.3	131.854	0.939292
1.365	118.605	1.365	112.431	0.947943		1.365	125.154	1.365	114.149	0.912064		1.365	116.178	1.365	112.516	0.968481		1.365	142.32	1.365	135.186	0.949874
1.43	120.095	1.43	111.899	0.931754		1.43	121.263	1.43	113.927	0.939508		1.43	116.903	1.43	111.579	0.954462		1.43	145.902	1.43	141.891	0.972509
1.495	119.033	1.495	111.25	0.934615		1.495	120.42	1.495	112.23	0.931989		1.495	117.882	1.495	111.423	0.945201		1.495	146.222	1.495	141.029	0.964486
1.56	120.19	1.56	111.492	0.927627		1.56	119.889	1.56	113.127	0.943596		1.56	118.425	1.56	111.247	0.939389		1.56	147.913	1.56	140.248	0.948179
1.625	120.195	1.625	110.788	0.921737		1.625	119.069	1.625	112.618	0.945822		1.625	118.163	1.625	110.936	0.93884		1.625	144.327	1.625	135.64	0.93981
1.69	119.304	1.69	112.467	0.942698		1.69	121.079	1.69	111.869	0.923937		1.69	117.292	1.69	112.073	0.955504		1.69	146.053	1.69	133.261	0.912415
1.755	118.762	1.755	112.911	0.950734		1.755	120.933	1.755	114.379	0.945804		1.755	117.558	1.755	110.758	0.942157		1.755	144.038	1.755	131.21	0.91094
1.82	119.674	1.82	112.417	0.939358		1.82	120.995	1.82	112.433	0.929235		1.82	117.239	1.82	110.541	0.942873		1.82	140.586	1.82	130.512	0.928343		plot3						plot4
1.885	120.099	1.885	111.634	0.929517		1.885	118.016	1.885	111.077	0.941199		1.885	118.404	1.885	111.213	0.939269		1.885	144.38	1.885	126.613	0.876943
1.95	119.845	1.95	112.784	0.941082		1.95	118.752	1.95	111.248	0.936808		1.95	116.171	1.95	110.873	0.95439		1.95	142.581	1.95	127.166	0.891886
2.015	120.325	2.015	112.183	0.932333		2.015	119.085	2.015	111.707	0.938043		2.015	118.347	2.015	111.841	0.945029		2.015	141.245	2.015	123.786	0.876392
2.08	119.855	2.08	111.932	0.933889		2.08	118.675	2.08	112.96	0.951838		2.08	120.903	2.08	112.349	0.929249		2.08	143.067	2.08	123.754	0.865007
2.145	119.977	2.145	111.77	0.931593		2.145	118.195	2.145	114.031	0.964767		2.145	118.572	2.145	113.246	0.95509		2.145	140.377	2.145	121.204	0.863418
2.21	117.014	2.21	111.947	0.956698		2.21	119.226	2.21	113.827	0.95472		2.21	119.192	2.21	112.671	0.945286		2.21	142.356	2.21	121.727	0.855089
2.275	119.377	2.275	112.053	0.93865		2.275	116.362	2.275	113.035	0.971402		2.275	120.065	2.275	113.439	0.944817		2.275	140.602	2.275	121.377	0.863267
2.34	120.328	2.34	111.905	0.929998		2.34	118.694	2.34	113.357	0.95504		2.34	121.635	2.34	114.393	0.940464		2.34	138.415	2.34	122.274	0.883387
2.405	118.909	2.405	111.187	0.93506		2.405	117.682	2.405	113.201	0.96192		2.405	121.179	2.405	114.38	0.943899		2.405	140.391	2.405	123.259	0.877969
2.47	119.926	2.47	111.155	0.926865		2.47	118.014	2.47	113.664	0.963142		2.47	121.294	2.47	113.933	0.939318		2.47	141.899	2.47	124.181	0.875137
2.535	118.465	2.535	109.918	0.927846		2.535	118.171	2.535	113.451	0.960056		2.535	120.252	2.535	116.781	0.971141		2.535	141.352	2.535	121.328	0.858339
2.6	118.793	2.6	112.682	0.948556		2.6	118.183	2.6	111.197	0.940885		2.6	121.127	2.6	117.769	0.97228		2.6	141.887	2.6	122.593	0.864019
2.665	116.925	2.665	111.286	0.95177		2.665	118.519	2.665	112.592	0.949994		2.665	121.646	2.665	116.711	0.959433		2.665	143.583	2.665	120.859	0.841736
2.73	118.337	2.73	111.908	0.945675		2.73	117.153	2.73	113.003	0.964577		2.73	121.881	2.73	118.355	0.97107		2.73	141.465	2.73	120.609	0.852571
2.795	118.039	2.795	111.416	0.943896		2.795	117.168	2.795	112.586	0.960898		2.795	123.188	2.795	120.387	0.977264		2.795	141.253	2.795	122.279	0.865674
2.86	119.712	2.86	111.793	0.933855		2.86	116.222	2.86	112.187	0.965286		2.86	123.676	2.86	118.091	0.95484		2.86	140.472	2.86	125.553	0.893794
2.925	119.808	2.925	110.157	0.919446		2.925	116.948	2.925	110.968	0.948864		2.925	122.953	2.925	114.945	0.934865		2.925	145.083	2.925	127.466	0.878573
2.99	117.01	2.99	111.233	0.950631		2.99	116.103	2.99	113.933	0.981311		2.99	122.561	2.99	112.083	0.914507		2.99	144.73	2.99	128.088	0.885013
3.055	118.386	3.055	113.359	0.957532		3.055	117.865	3.055	112.407	0.953695		3.055	120.069	3.055	111.644	0.92983		3.055	142.81	3.055	126.231	0.883909
3.12	117.522	3.12	112.041	0.953359		3.12	118.425	3.12	111.57	0.942119		3.12	119.697	3.12	112.09	0.936443		3.12	150.592	3.12	125.918	0.836153
3.185	116.943	3.185	111.04	0.949526		3.185	117.51	3.185	113.161	0.962998		3.185	118.922	3.185	111.482	0.937437		3.185	149.047	3.185	125.777	0.843875
3.25	118.016	3.25	110.898	0.939689		3.25	117.142	3.25	112.276	0.958458		3.25	119.256	3.25	112.296	0.941637		3.25	149.498	3.25	127.289	0.851443
3.315	119.138	3.315	111.251	0.933803		3.315	117.023	3.315	111.781	0.955204		3.315	119.399	3.315	110.939	0.929146		3.315	148.881	3.315	129.215	0.867908
3.38	118.095	3.38	111.215	0.941747		3.38	118.172	3.38	113.394	0.959569		3.38	117.728	3.38	112.446	0.95513		3.38	148.704	3.38	134.682	0.905705
3.445	117.367	3.445	111.673	0.951487		3.445	117.321	3.445	112.291	0.95713		3.445	119.858	3.445	111.984	0.934305		3.445	146.486	3.445	134.721	0.919685
3.51	117.622	3.51	110.536	0.939761		3.51	117.356	3.51	110.873	0.944763		3.51	119.581	3.51	111.328	0.930991		3.51	144.202	3.51	137.69	0.954841
3.575	116.398	3.575	110.515	0.949456		3.575	116.949	3.575	111.663	0.954803		3.575	122.357	3.575	111.635	0.912372		3.575	144.034	3.575	139.046	0.965369
3.64	119.235	3.64	110.767	0.92898		3.64	116.674	3.64	112.62	0.965254		3.64	118.763	3.64	111.453	0.938446		3.64	146.664	3.64	136.353	0.929696
3.705	118.913	3.705	110.821	0.931949		3.705	117.933	3.705	112.304	0.952265		3.705	119.98	3.705	111.457	0.928963		3.705	143.495	3.705	134.566	0.937775
3.77	116.555	3.77	109.833	0.94233		3.77	117.937	3.77	114.437	0.970318		3.77	120.272	3.77	111.797	0.929529		3.77	142.177	3.77	130.502	0.917884
3.835	119.379	3.835	110.844	0.928503		3.835	116.867	3.835	112.233	0.960352		3.835	119.594	3.835	113.089	0.945612		3.835	142.751	3.835	129.377	0.906312
3.9	118.259	3.9	112.489	0.951213		3.9	118.139	3.9	112.347	0.950968		3.9	121.87	3.9	115.089	0.944352		3.9	141.593	3.9	127.923	0.903456
3.965	120.168	3.965	110.35	0.918298		3.965	118.446	3.965	112.017	0.945716		3.965	120.993	3.965	113.486	0.937952		3.965	140.484	3.965	129.284	0.920276
4.03	118.318	4.03	109.693	0.927102		4.03	118.376	4.03	113.277	0.95692		4.03	120.67	4.03	111.99	0.928066		4.03	141.799	4.03	130.939	0.923413
4.095	119.439	4.095	110.558	0.925644		4.095	116.364	4.095	113.439	0.974871		4.095	123.32	4.095	113.09	0.917044		4.095	141.31	4.095	130.954	0.926714
4.16	119.11	4.16	111.215	0.933714		4.16	118.112	4.16	112.109	0.94917		4.16	120.809	4.16	112.303	0.929593		4.16	142.216	4.16	130.843	0.92003
4.225	116.581	4.225	110.124	0.944619		4.225	118.587	4.225	111.887	0.943503		4.225	120.108	4.225	112.501	0.936664		4.225	144.146	4.225	130.673	0.906532
4.29	116.622	4.29	110.898	0.950919		4.29	117.455	4.29	111.204	0.946777		4.29	120.998	4.29	111.56	0.922001		4.29	144.164	4.29	134.489	0.932889
4.355	116.48	4.355	110.426	0.948027		4.355	117.364	4.355	111.926	0.953669		4.355	119.947	4.355	113.846	0.949137		4.355	142.846	4.355	133.943	0.937674
4.42	115.924	4.42	110.761	0.955457		4.42	117.222	4.42	111.933	0.95488		4.42	121.211	4.42	113.235	0.9342		4.42	146.892	4.42	134.746	0.917313
4.485	116.293	4.485	111.491	0.958704		4.485	117.029	4.485	111.85	0.955749		4.485	120.332	4.485	112.439	0.934406		4.485	152.479	4.485	138.343	0.907292
4.55	116.571	4.55	111.71	0.958297		4.55	116.243	4.55	111.212	0.956717		4.55	122.235	4.55	113.019	0.924606		4.55	152.613	4.55	144.975	0.949952
4.615	119.68	4.615	110.638	0.924452		4.615	117.27	4.615	111.97	0.954806		4.615	121.141	4.615	113.044	0.933168		4.615	154.938	4.615	147.57	0.952445
4.68	118.159	4.68	112.364	0.95096		4.68	118.116	4.68	111.4	0.943144		4.68	121.01	4.68	113.981	0.941916		4.68	155.614	4.68	148.064	0.951483
4.745	119.221	4.745	111.083	0.931739		4.745	115.522	4.745	112.467	0.973561		4.745	122.717	4.745	114.371	0.931992		4.745	158.134	4.745	149.919	0.94805
4.81	118.043	4.81	111.1	0.941186		4.81	116.269	4.81	111.53	0.959247		4.81	123.151	4.81	114.924	0.933194		4.81	162.451	4.81	154.586	0.951585
4.875	116.512	4.875	110.992	0.952623		4.875	115.327	4.875	112.033	0.971444		4.875	121.725	4.875	115.125	0.945777		4.875	163.156	4.875	156.316	0.958077
4.94	117.163	4.94	111.631	0.952784		4.94	116.482	4.94	112.23	0.963493		4.94	122.09	4.94	115.017	0.942067		4.94	163.688	4.94	164.28	1.00362
5.005	115.817	5.005	111.959	0.966687		5.005	117.705	5.005	112.501	0.955794		5.005	122.709	5.005	117.054	0.953919		5.005	163.01	5.005	165.667	1.0163
5.07	116.888	5.07	110.938	0.949096		5.07	114.843	5.07	111.778	0.973315		5.07	120.808	5.07	114.464	0.947489		5.07	162.882	5.07	168.887	1.03687
5.135	117.021	5.135	110.081	0.940696		5.135	114.625	5.135	111.445	0.972255		5.135	122.384	5.135	116.709	0.953629		5.135	165.801	5.135	174.042	1.0497
5.2	117.191	5.2	110.569	0.943491		5.2	117.493	5.2	112.099	0.954091		5.2	123.34	5.2	117.826	0.955292		5.2	160.902	5.2	168.388	1.04653
5.265	118.336	5.265	111.202	0.93971		5.265	115.959	5.265	110.672	0.954404		5.265	122.239	5.265	116.157	0.95025		5.265	165.017	5.265	168.725	1.02247
5.33	116.584	5.33	110.353	0.946557		5.33	116.415	5.33	111.861	0.960885		5.33	122.82	5.33	117.806	0.959181		5.33	159.814	5.33	163.851	1.02526
5.395	117.221	5.395	110.953	0.946526		5.395	116.494	5.395	111.561	0.957661		5.395	124.456	5.395	119.717	0.961921		5.395	159.714	5.395	164.941	1.03273
5.46	116.714	5.46	111.17	0.952504		5.46	116.796	5.46	111.442	0.954159		5.46	125.815	5.46	117.572	0.934482		5.46	159.601	5.46	162.109	1.01571
5.525	117.384	5.525	111.972	0.953894		5.525	117.989	5.525	112.934	0.957159		5.525	124.662	5.525	116.65	0.935723		5.525	156.733	5.525	160.14	1.02174
5.59	118.507	5.59	111.591	0.941637		5.59	116.56	5.59	112.728	0.967121		5.59	125.777	5.59	116.723	0.928016		5.59	157.383	5.59	152.181	0.966947
5.655	117.304	5.655	110.764	0.944243		5.655	115.629	5.655	111.059	0.960475		5.655	126.809	5.655	114.965	0.906594		5.655	153.148	5.655	149.749	0.977806
5.72	117.977	5.72	111.363	0.943941		5.72	117.439	5.72	111.728	0.951369		5.72	127.144	5.72	115.187	0.905955		5.72	150.017	5.72	146.847	0.978869
5.785	117.374	5.785	111.2	0.947399		5.785	116.207	5.785	112.2	0.965514		5.785	127.105	5.785	115.52	0.908861		5.785	146.136	5.785	143.881	0.984569
5.85	117.61	5.85	111.067	0.944369		5.85	116.471	5.85	111.969	0.961352		5.85	123.933	5.85	114.304	0.922302		5.85	143.808	5.85	137.016	0.95277
5.915	117.029	5.915	110.662	0.945593		5.915	114.071	5.915	110.794	0.971275		5.915	122.614	5.915	115.302	0.940364		5.915	148.264	5.915	137.166	0.925147
5.98	118.201	5.98	109.743	0.92845		5.98	115.435	5.98	112.205	0.972022		5.98	125.754	5.98	115.113	0.915378		5.98	149.686	5.98	136.8	0.913913
6.045	118.521	6.045	110.268	0.930368		6.045	116.849	6.045	112.076	0.959149		6.045	125.105	6.045	114.982	0.91908		6.045	150.724	6.045	135.42	0.898463
6.11	117.535	6.11	109.338	0.930262		6.11	115.6	6.11	112.652	0.974503		6.11	123.985	6.11	113.875	0.918456		6.11	151.383	6.11	137.379	0.907493
6.175	118.174	6.175	111.552	0.943967		6.175	115.938	6.175	112.119	0.967062		6.175	122.168	6.175	113.66	0.930358		6.175	151.102	6.175	139.888	0.925785
6.24	117.522	6.24	111.405	0.947946		6.24	115.878	6.24	112.014	0.966652		6.24	124.094	6.24	113.059	0.91108		6.24	147.389	6.24	142.722	0.968335
6.305	116.504	6.305	112.024	0.961551		6.305	116.048	6.305	111.41	0.960034		6.305	125.891	6.305	112.863	0.896517		6.305	147.602	6.305	141.377	0.957826
6.37	117.38	6.37	111.586	0.950642		6.37	115.122	6.37	110.892	0.963253		6.37	127.101	6.37	111.875	0.88021		6.37	146.615	6.37	140.523	0.958449
6.435	118.363	6.435	112.098	0.947066		6.435	116.073	6.435	111.177	0.957821		6.435	124.153	6.435	111.978	0.90194		6.435	151.84	6.435	143.726	0.946562
6.5	118.394	6.5	114.162	0.964253		6.5	115.403	6.5	112.008	0.970577		6.5	123.311	6.5	112.642	0.913483		6.5	154.707	6.5	142.39	0.920385
6.565	118.749	6.565	115.516	0.972774		6.565	116.227	6.565	111.533	0.959617		6.565	123.953	6.565	113.924	0.919089		6.565	153.664	6.565	141.143	0.918517
6.63	121.239	6.63	117.094	0.965811		6.63	116.872	6.63	110.971	0.949508		6.63	123.042	6.63	112.498	0.914303		6.63	150.122	6.63	140.82	0.938037
6.695	118.847	6.695	114.542	0.963779		6.695	115.494	6.695	110.627	0.957856		6.695	122.214	6.695	110.833	0.906877		6.695	150.57	6.695	141.257	0.938148
6.76	118.544	6.76	115.298	0.972614		6.76	115.814	6.76	111.447	0.96229		6.76	121.375	6.76	112.042	0.923111		6.76	152.543	6.76	139.895	0.917086
6.825	120.447	6.825	114.495	0.950586		6.825	115.11	6.825	110.958	0.963933		6.825	121.981	6.825	111.89	0.917268		6.825	157.356	6.825	144.647	0.919234
6.89	119.757	6.89	114.666	0.957491		6.89	116.132	6.89	111.289	0.958293		6.89	122.284	6.89	112.992	0.924015		6.89	160.208	6.89	149.133	0.930871
6.955	119.664	6.955	114.585	0.957555		6.955	115.966	6.955	111.703	0.963239		6.955	122.922	6.955	112.571	0.915787		6.955	162.819	6.955	146.859	0.901977
7.02	119.725	7.02	113.595	0.948803		7.02	114.936	7.02	111.592	0.97091		7.02	124.769	7.02	113.852	0.912506		7.02	157.457	7.02	152.318	0.967363
7.085	120.487	7.085	112.176	0.931019		7.085	117.091	7.085	111.83	0.955068		7.085	122.377	7.085	112.484	0.919161		7.085	160.753	7.085	156.046	0.970719
7.15	120.582	7.15	110.843	0.919236		7.15	115.651	7.15	111.59	0.964886		7.15	123.616	7.15	112.081	0.906686		7.15	155.371	7.15	155.47	1.00064
7.215	120.644	7.215	110.181	0.913282		7.215	114.114	7.215	111.872	0.980351		7.215	123.849	7.215	111.434	0.899754		7.215	151.605	7.215	150.275	0.991227
7.28	122.15	7.28	112.106	0.917779		7.28	114.275	7.28	112.599	0.985339		7.28	123.356	7.28	113.521	0.920268		7.28	149.704	7.28	142.02	0.948672
7.345	124.072	7.345	111.002	0.89466		7.345	115.78	7.345	112.954	0.975595		7.345	123.012	7.345	111.981	0.910327		7.345	149.134	7.345	144.707	0.970315
7.41	123.755	7.41	111.996	0.904978		7.41	115.027	7.41	112.614	0.979022		7.41	124.328	7.41	111.922	0.900213		7.41	149.846	7.41	142.899	0.953639
7.475	123.239	7.475	114.06	0.925516		7.475	115.456	7.475	111.311	0.964099		7.475	122.465	7.475	112.713	0.920364		7.475	148.115	7.475	142.783	0.964001
7.54	126.83	7.54	111.975	0.882872		7.54	116.167	7.54	111.267	0.957825		7.54	122.769	7.54	112.028	0.91251		7.54	149.687	7.54	143.273	0.957151
7.605	127.375	7.605	112.012	0.879393		7.605	115.741	7.605	111.625	0.96444		7.605	121.349	7.605	111.033	0.914985		7.605	152.658	7.605	139.284	0.912392
7.67	129.304	7.67	111.926	0.865604		7.67	114.477	7.67	111.193	0.971315		7.67	122.323	7.67	112.259	0.91772		7.67	149.47	7.67	136.073	0.91037
7.735	132.403	7.735	114.069	0.861528		7.735	115.804	7.735	111.755	0.965034		7.735	120.766	7.735	112.484	0.93142		7.735	151.045	7.735	137.23	0.908537
7.8	132.296	7.8	114.389	0.864645		7.8	115.694	7.8	111.768	0.966061		7.8	122.307	7.8	112.455	0.91945		7.8	150.467	7.8	143.727	0.955206
7.865	134.7	7.865	114.143	0.847388		7.865	115.01	7.865	111.7	0.971224		7.865	122.379	7.865	111.558	0.911578		7.865	149.547	7.865	143.766	0.961343
7.93	137.616	7.93	112.352	0.816421		7.93	115.262	7.93	111.624	0.968432		7.93	120.871	7.93	113.298	0.937345		7.93	147.56	7.93	142.385	0.96493
7.995	138.001	7.995	113.627	0.823376		7.995	115.617	7.995	111.779	0.966799		7.995	121.811	7.995	112.636	0.924674		7.995	145.905	7.995	139.312	0.954813
8.06	138.861	8.06	113.47	0.817151		8.06	115.058	8.06	111.236	0.966781		8.06	123.697	8.06	112.264	0.907573		8.06	145.531	8.06	135.722	0.932599
8.125	143.009	8.125	115.458	0.807347		8.125	115.661	8.125	112.519	0.972834		8.125	122.867	8.125	113.217	0.921463		8.125	147.75	8.125	131.028	0.886822
8.19	146.859	8.19	113.64	0.773808		8.19	115.67	8.19	111.947	0.96781		8.19	122.764	8.19	112.138	0.913442		8.19	146.063	8.19	132	0.90372
8.255	146.347	8.255	113.969	0.778758		8.255	115.952	8.255	111.258	0.959523		8.255	122.574	8.255	112.253	0.915801		8.255	148.74	8.255	134.564	0.904693
8.32	147.95	8.32	114.685	0.77516		8.32	114.71	8.32	113.2	0.986842		8.32	120.843	8.32	111.643	0.92387		8.32	151.098	8.32	137.338	0.908933
8.385	153.511	8.385	114.643	0.746806		8.385	115.914	8.385	111.032	0.957884		8.385	120.749	8.385	112.344	0.930393		8.385	149.7	8.385	139.979	0.935063
8.45	155.094	8.45	115.441	0.74433		8.45	115.435	8.45	111.699	0.967639		8.45	119.888	8.45	111.516	0.930166		8.45	149.902	8.45	144.147	0.961608
8.515	157.849	8.515	116.42	0.737537		8.515	116.916	8.515	111.864	0.956789		8.515	120.833	8.515	111.616	0.923718		8.515	155.047	8.515	145.757	0.940083
8.58	161.389	8.58	116.93	0.724524		8.58	115.223	8.58	110.946	0.96288		8.58	122.135	8.58	112.394	0.920248		8.58	156.392	8.58	149.427	0.955464
8.645	162.158	8.645	118.083	0.728198		8.645	114.29	8.645	112.639	0.985553		8.645	121.454	8.645	112.068	0.922726		8.645	158.432	8.645	155.479	0.981361
8.71	161.8	8.71	117.846	0.728345		8.71	115.212	8.71	112.249	0.974284		8.71	121.169	8.71	110.282	0.910151		8.71	161.607	8.71	155.438	0.961827
8.775	163.966	8.775	117.945	0.719328		8.775	115.601	8.775	111.971	0.968596		8.775	122.849	8.775	110.689	0.901018		8.775	159.772	8.775	157.245	0.984184
8.84	164.861	8.84	119.201	0.723038		8.84	114.967	8.84	111.759	0.972095		8.84	121.578	8.84	110.218	0.906555		8.84	165.537	8.84	163.049	0.98497
8.905	167.162	8.905	118.819	0.710804		8.905	114.922	8.905	112.376	0.97785		8.905	123.892	8.905	110.284	0.890164		8.905	162.225	8.905	163.877	1.01018
8.97	167.266	8.97	117.947	0.705143		8.97	113.89	8.97	111.03	0.974889		8.97	120.691	8.97	110.482	0.915414		8.97	161.383	8.97	163.992	1.01617
9.035	168.112	9.035	118.21	0.703164		9.035	115.25	9.035	111.771	0.969807		9.035	120.937	9.035	111.106	0.918707		9.035	161.581	9.035	173.32	1.07265
9.1	169.598	9.1	118.854	0.700796		9.1	115.454	9.1	110.549	0.957514		9.1	124.103	9.1	111.643	0.899598		9.1	165.469	9.1	169.767	1.02597
9.165	170.274	9.165	118.295	0.694731		9.165	115.3	9.165	112.668	0.977171		9.165	124.568	9.165	111.777	0.897316		9.165	167.023	9.165	169.015	1.01193
9.23	167.185	9.23	118.56	0.70915		9.23	117.426	9.23	111.849	0.952507		9.23	123.209	9.23	112.51	0.913166		9.23	164.729	9.23	166.847	1.01286
9.295	167.091	9.295	118.622	0.709925		9.295	116.854	9.295	111.147	0.951161		9.295	124.438	9.295	111.371	0.894996		9.295	161.925	9.295	163.334	1.0087
9.36	167.961	9.36	120.135	0.715255		9.36	117.463	9.36	111.17	0.946426		9.36	122.614	9.36	113.7	0.927299		9.36	161.606	9.36	164.276	1.01652
9.425	167.699	9.425	118.354	0.705756		9.425	114.964	9.425	110.992	0.965451		9.425	123.263	9.425	113.036	0.917034		9.425	163.224	9.425	161.393	0.988782
9.49	165.353	9.49	118.999	0.719666		9.49	116.224	9.49	110.445	0.950274		9.49	123.071	9.49	111.62	0.906951		9.49	164.972	9.49	159.524	0.966976
9.555	168.174	9.555	118.286	0.703353		9.555	116.132	9.555	112.382	0.967708		9.555	122.514	9.555	112.269	0.916375		9.555	168.125	9.555	163.471	0.972318
9.62	166.954	9.62	118.119	0.707491		9.62	116.097	9.62	112.467	0.968736		9.62	123.715	9.62	111.639	0.902396		9.62	164.469	9.62	165.125	1.00399
9.685	165.44	9.685	117.932	0.712835		9.685	116.391	9.685	111.139	0.954869		9.685	123.687	9.685	110.867	0.896347		9.685	161.245	9.685	161.6	1.0022
9.75	164.024	9.75	116.3	0.709041		9.75	116.31	9.75	111.796	0.961193		9.75	123.714	9.75	109.914	0.888446		9.75	162.365	9.75	156.985	0.966865
9.815	164.817	9.815	117.677	0.713985		9.815	116.437	9.815	111.931	0.961305		9.815	123.638	9.815	110.381	0.892775		9.815	165.135	9.815	153.101	0.927126
9.88	164.578	9.88	116.509	0.707925		9.88	115.114	9.88	111.744	0.970729		9.88	122.582	9.88	110.868	0.904443		9.88	161.674	9.88	151.819	0.939044
9.945	165.634	9.945	116.691	0.704512		9.945	115.144	9.945	111.239	0.96609		9.945	124.328	9.945	110.641	0.88992		9.945	158.234	9.945	145.871	0.921869
10.01	166.659	10.01	117.542	0.705284		10.01	117.166	10.01	112.51	0.960264		10.01	123.688	10.01	112.256	0.907573		10.01	154.958	10.01	140.68	0.907859
10.075	164.534	10.075	117.103	0.711729		10.075	117.419	10.075	112.069	0.954439		10.075	121.901	10.075	111.344	0.913398		10.075	157.282	10.075	141.155	0.897464
10.14	162.189	10.14	116.379	0.717552		10.14	116.721	10.14	111.57	0.955862		10.14	120.12	10.14	110.868	0.922982		10.14	155.988	10.14	142.662	0.91457
10.205	159.997	10.205	115.571	0.722335		10.205	115.323	10.205	112.778	0.977935		10.205	120.667	10.205	110.573	0.916349		10.205	156.105	10.205	143.405	0.918645
10.27	160.343	10.27	116.953	0.729394		10.27	114.887	10.27	111.229	0.968158		10.27	120.454	10.27	111.681	0.92717		10.27	153.304	10.27	144.195	0.940582
10.335	157.758	10.335	116.688	0.739662		10.335	115.784	10.335	111.255	0.960893		10.335	119.454	10.335	112.692	0.943392		10.335	153.563	10.335	142.412	0.927385
10.4	153.008	10.4	117.115	0.765418		10.4	114.762	10.4	112.016	0.976071		10.4	123.186	10.4	112.993	0.917255		10.4	151.926	10.4	139.882	0.920725
10.465	151.648	10.465	114.945	0.757974		10.465	117.153	10.465	112.307	0.958638		10.465	122.267	10.465	112.322	0.918665		10.465	152.49	10.465	139.125	0.912355
10.53	148.411	10.53	115.662	0.779338		10.53	115.314	10.53	111.548	0.967338		10.53	121.113	10.53	111.382	0.919656		10.53	151.812	10.53	137.526	0.905897
10.595	146.886	10.595	114.529	0.779713		10.595	116.101	10.595	112.893	0.972366		10.595	122.899	10.595	110.317	0.897624		10.595	154.777	10.595	139.115	0.898809
10.66	143.068	10.66	114.652	0.801382		10.66	117.057	10.66	111.522	0.952713		10.66	121.001	10.66	109.278	0.903116		10.66	155.285	10.66	139.693	0.899591
10.725	140.221	10.725	114.811	0.818785		10.725	116.326	10.725	112.368	0.965968		10.725	120.481	10.725	109.326	0.907417		10.725	152.309	10.725	140.455	0.922171
10.79	140.352	10.79	113.555	0.80907		10.79	116.866	10.79	112.688	0.964244		10.79	120.021	10.79	109.346	0.911052		10.79	153.155	10.79	139.543	0.911123
10.855	133.689	10.855	113.94	0.852277		10.855	118.154	10.855	113.885	0.963866		10.855	119.026	10.855	109.159	0.917101		10.855	152.533	10.855	133.923	0.877994
10.92	133.4	10.92	113.525	0.851012		10.92	117.767	10.92	112.839	0.958153		10.92	120.633	10.92	110.259	0.914002		10.92	151.154	10.92	135.579	0.896959
10.985	129.371	10.985	112.104	0.866525		10.985	118.796	10.985	116.121	0.97748		10.985	120.624	10.985	111.9	0.927681		10.985	151.76	10.985	132.324	0.871929
11.05	123.334	11.05	111.301	0.902438		11.05	118.542	11.05	113.899	0.960835		11.05	120.23	11.05	111.134	0.924346		11.05	149.604	11.05	134.205	0.897068
11.115	123.607	11.115	110.679	0.895412		11.115	120.192	11.115	112.537	0.936314		11.115	120.151	11.115	111.154	0.925114		11.115	151.237	11.115	132.195	0.874092
11.18	122.714	11.18	111.504	0.908648		11.18	120.844	11.18	114.494	0.947453		11.18	120.765	11.18	110.181	0.912358		11.18	148.453	11.18	132.224	0.890679
11.245	121.53	11.245	112.12	0.922572		11.245	121.734	11.245	114.806	0.943088		11.245	119.205	11.245	110.266	0.925009		11.245	149.522	11.245	133.456	0.892551
11.31	119.936	11.31	112.15	0.935083		11.31	122.403	11.31	114.713	0.937179		11.31	121.125	11.31	109.299	0.902362		11.31	148.576	11.31	136.466	0.918493
11.375	118.057	11.375	112.807	0.955531		11.375	122.376	11.375	114.669	0.937017		11.375	121.169	11.375	109.963	0.907522		11.375	150.826	11.375	137.716	0.913079
11.44	119.393	11.44	111.219	0.931536		11.44	123.876	11.44	115.205	0.930005		11.44	120.019	11.44	109.632	0.913454		11.44	154.034	11.44	138.505	0.899185
11.505	118.306	11.505	111.081	0.938927		11.505	122.648	11.505	115.424	0.941098		11.505	120.95	11.505	109.663	0.906688		11.505	157.526	11.505	142.967	0.907577
11.57	118.839	11.57	110.523	0.930021		11.57	123.564	11.57	114.033	0.922866		11.57	119.863	11.57	109.112	0.910301		11.57	158.183	11.57	143.826	0.909238
11.635	116.772	11.635	109.701	0.939444		11.635	123.841	11.635	115.193	0.930169		11.635	120.514	11.635	110.698	0.91855		11.635	158.589	11.635	148.383	0.935645
11.7	117.421	11.7	110.299	0.939354		11.7	124.344	11.7	115.231	0.92671		11.7	119.734	11.7	109.741	0.916538		11.7	159.346	11.7	153.586	0.963852
11.765	118.166	11.765	110.566	0.935685		11.765	127.705	11.765	116.538	0.912559		11.765	119.647	11.765	110.478	0.923369		11.765	162.033	11.765	158.107	0.97577
11.83	118.388	11.83	110.05	0.929571		11.83	127.271	11.83	115.318	0.906082		11.83	118.412	11.83	110.232	0.930915		11.83	166.194	11.83	157.132	0.945473
11.895	118.891	11.895	110.07	0.92581		11.895	129.764	11.895	116.502	0.897803		11.895	119.275	11.895	109.932	0.921673		11.895	160.15	11.895	151.561	0.946369
11.96	118.469	11.96	110.392	0.931823		11.96	129.676	11.96	120.849	0.931932		11.96	119.831	11.96	110.52	0.922297		11.96	159.622	11.96	144.325	0.904167
12.025	117.34	12.025	110.383	0.940717		12.025	133.254	12.025	121.911	0.914875		12.025	119.383	12.025	111.969	0.937895		12.025	159.194	12.025	141.578	0.889343
12.09	117.403	12.09	109.723	0.934581		12.09	134.645	12.09	124.916	0.927741		12.09	119.137	12.09	113.587	0.953412		12.09	156.766	12.09	137.489	0.877033
12.155	117.021	12.155	111.51	0.952907		12.155	135.482	12.155	125.62	0.927212		12.155	117.923	12.155	114.159	0.968077		12.155	153.075	12.155	133.603	0.872794
12.22	117.077	12.22	109.957	0.939189		12.22	135.662	12.22	128.672	0.948469		12.22	119.793	12.22	116.036	0.968638		12.22	152.985	12.22	131.551	0.859895
12.285	116.84	12.285	111.172	0.951493		12.285	133.047	12.285	127.529	0.958526		12.285	120.382	12.285	112.495	0.934484		12.285	155.731	12.285	132.669	0.851911
12.35	117.426	12.35	110.533	0.941293		12.35	134.885	12.35	124.928	0.926181		12.35	117.674	12.35	111.558	0.948029		12.35	151.48	12.35	132.592	0.87531
12.415	114.974	12.415	109.281	0.950483		12.415	132.369	12.415	120.325	0.909012		12.415	121.379	12.415	111.323	0.91715		12.415	155.044	12.415	130.747	0.84329
12.48	116.783	12.48	109.901	0.941068		12.48	131.19	12.48	118.26	0.90144		12.48	122.362	12.48	109.651	0.896122		12.48	154.625	12.48	132.901	0.859505
12.545	116.938	12.545	110.859	0.948016		12.545	129.784	12.545	118.245	0.911089		12.545	123.073	12.545	110.934	0.901368		12.545	156.006	12.545	137.281	0.879973
12.61	118.547	12.61	110.724	0.934012		12.61	131.541	12.61	120.114	0.913132		12.61	123.873	12.61	112.689	0.90971		12.61	162.495	12.61	140.498	0.86463
12.675	117.37	12.675	110.572	0.942076		12.675	130.396	12.675	118.624	0.909722		12.675	122.922	12.675	112.143	0.91231		12.675	161.324	12.675	141.396	0.876472
12.74	117.32	12.74	109.784	0.93576		12.74	130.481	12.74	119.424	0.915259		12.74	124.031	12.74	113.535	0.915375		12.74	161.781	12.74	139.646	0.863179
12.805	116.723	12.805	110.499	0.946671		12.805	131.329	12.805	120.201	0.915266		12.805	123.151	12.805	113.369	0.920568		12.805	162.738	12.805	137.078	0.842323
12.87	115.897	12.87	108.921	0.939808		12.87	131.603	12.87	120.056	0.912255		12.87	122.658	12.87	113.493	0.925281		12.87	160.008	12.87	136.241	0.851464
12.935	114.428	12.935	110.758	0.967932		12.935	129.189	12.935	119.53	0.925229		12.935	124.797	12.935	114.035	0.913763		12.935	160.242	12.935	134.232	0.837683
13	116.349	13	111.172	0.955506		13	129.139	13	119.318	0.92395		13	124.629	13	113.749	0.912705		13	162.271	13	135.172	0.833002
13.065	116.107	13.065	110.338	0.95031		13.065	130.661	13.065	121.659	0.931103		13.065	124.026	13.065	112.145	0.904205		13.065	163.192	13.065	138.724	0.850066
13.13	115.253	13.13	109.692	0.951751		13.13	133.579	13.13	126.271	0.945289		13.13	123.2	13.13	111.757	0.907126		13.13	161.362	13.13	141.993	0.879966
13.195	114.814	13.195	110.621	0.963483		13.195	134.576	13.195	130.7	0.971192		13.195	122.879	13.195	113.216	0.921363		13.195	163.577	13.195	145.54	0.889734
13.26	116.301	13.26	109.487	0.941412		13.26	138.388	13.26	133.119	0.961927		13.26	123.748	13.26	113.162	0.914456		13.26	162.463	13.26	149.461	0.919969
13.325	114.852	13.325	110.183	0.959345		13.325	135.978	13.325	133.423	0.98121		13.325	122.869	13.325	112.138	0.912663		13.325	169.904	13.325	155.301	0.914051
13.39	115.927	13.39	110.196	0.950568		13.39	137.086	13.39	131.178	0.956899		13.39	121.776	13.39	111.876	0.9187		13.39	179.058	13.39	173.513	0.969032
13.455	116.904	13.455	110.952	0.949083		13.455	136.103	13.455	127.995	0.940425		13.455	122.148	13.455	111.231	0.910619		13.455	191.015	13.455	199.331	1.04354
13.52	115.108	13.52	109.244	0.949059		13.52	134.2	13.52	129.49	0.964904		13.52	121.166	13.52	110.139	0.908988		13.52	215.401	13.52	239.547	1.1121
13.585	115.286	13.585	109.665	0.95124		13.585	133.018	13.585	128.291	0.964465		13.585	120.618	13.585	111.055	0.92071		13.585	243.85	13.585	296.726	1.21684
13.65	115.539	13.65	110.606	0.957303		13.65	134.633	13.65	125.563	0.932629		13.65	122.405	13.65	111.113	0.907754		13.65	269.936	13.65	335.872	1.24427
13.715	115.773	13.715	109.973	0.949895		13.715	132.239	13.715	124.025	0.937887		13.715	121.599	13.715	111.097	0.913641		13.715	279.117	13.715	355.079	1.27215
13.78	117.273	13.78	109.572	0.93433		13.78	129.962	13.78	122.593	0.943297		13.78	120.262	13.78	113.04	0.93995		13.78	279.934	13.78	381.888	1.36421
13.845	116.277	13.845	110.409	0.949536		13.845	131.422	13.845	123.834	0.94226		13.845	121.692	13.845	113.863	0.935669		13.845	283.954	13.845	376.645	1.32643
13.91	117.787	13.91	111.264	0.944619		13.91	131.343	13.91	121.223	0.922951		13.91	121.678	13.91	115.265	0.947294		13.91	268.657	13.91	354.2	1.31841
13.975	118.386	13.975	109.48	0.924773		13.975	133.573	13.975	120.961	0.905583		13.975	120.227	13.975	113.315	0.94251		13.975	246.656	13.975	310.5	1.25884
14.04	117.39	14.04	110.237	0.93906		14.04	130.467	14.04	119.206	0.913685		14.04	119.898	14.04	113.419	0.945958		14.04	224.74	14.04	253.375	1.12741
14.105	116.841	14.105	110.928	0.949397		14.105	128.198	14.105	117.674	0.917913		14.105	121.961	14.105	112.954	0.926142		14.105	193.502	14.105	203.823	1.05334
14.17	116.586	14.17	110.41	0.947026		14.17	127.038	14.17	117.588	0.925617		14.17	122.74	14.17	113.869	0.927726		14.17	178.166	14.17	180.198	1.01141
14.235	116.884	14.235	109.89	0.940161		14.235	128.027	14.235	116.116	0.906968		14.235	124.495	14.235	112.756	0.905706		14.235	170.888	14.235	166.275	0.973006
14.3	116.346	14.3	111.231	0.956037		14.3	128.452	14.3	114.671	0.892711		14.3	123.158	14.3	113.065	0.918044		14.3	169.168	14.3	160.634	0.949553
14.365	118.056	14.365	110.717	0.937837		14.365	130.6	14.365	117.967	0.903264		14.365	120.86	14.365	112.173	0.928121		14.365	166.476	14.365	159.282	0.956787
14.43	116.518	14.43	110.339	0.946972		14.43	129.685	14.43	117.998	0.909881		14.43	120.86	14.43	112.082	0.927366		14.43	168.375	14.43	154.606	0.918224
14.495	118.263	14.495	110.573	0.934977		14.495	129.369	14.495	117.906	0.911394		14.495	120.323	14.495	111.964	0.93053		14.495	168.206	14.495	156.792	0.932143
14.56	116.508	14.56	110.2	0.94586		14.56	128.71	14.56	116.902	0.908258		14.56	120.256	14.56	110.285	0.917085		14.56	164.871	14.56	158.806	0.963214
14.625	115.354	14.625	111.987	0.970807		14.625	128.694	14.625	115.783	0.899677		14.625	121.297	14.625	111.09	0.915854		14.625	165.31	14.625	162.645	0.983879
14.69	118.599	14.69	110.329	0.930277		14.69	127.933	14.69	117.834	0.92106		14.69	119.642	14.69	109.394	0.914344		14.69	168.913	14.69	163.423	0.967498
14.755	116.848	14.755	109.799	0.939669		14.755	130.532	14.755	117.962	0.903697		14.755	119.571	14.755	109.876	0.918915		14.755	170.088	14.755	169.685	0.997631
14.82	116.783	14.82	110.574	0.946831		14.82	130.119	14.82	116.806	0.897682		14.82	119.034	14.82	110.182	0.925633		14.82	169.688	14.82	170.178	1.00289
14.885	116.098	14.885	109.816	0.945891		14.885	131.032	14.885	117.628	0.897704		14.885	120.81	14.885	109.71	0.908116		14.885	171.853	14.885	167.178	0.972797
14.95	115.161	14.95	109.349	0.949537		14.95	131.584	14.95	117.434	0.892464		14.95	117.483	14.95	109.311	0.930442		14.95	169.169	14.95	167.388	0.989472
15.015	114.953	15.015	110.157	0.958278		15.015	130.13	15.015	115.506	0.887618		15.015	116.59	15.015	109.49	0.939105		15.015	170.401	15.015	164.481	0.965258
15.08	116.333	15.08	109.827	0.944068		15.08	131.115	15.08	115.183	0.878489		15.08	116.556	15.08	108.34	0.929508		15.08	168.606	15.08	168.042	0.996655
15.145	116.572	15.145	110.29	0.946108		15.145	129.63	15.145	114.73	0.885052		15.145	117.742	15.145	109.443	0.929518		15.145	167.662	15.145	165.293	0.98587
15.21	116.003	15.21	110.033	0.948534		15.21	131.647	15.21	117.482	0.892402		15.21	117.473	15.21	108.873	0.926789		15.21	168.53	15.21	164.518	0.976194
15.275	116.35	15.275	109.622	0.942176		15.275	131.504	15.275	117.122	0.890634		15.275	116.117	15.275	109.625	0.944088		15.275	169.478	15.275	162.088	0.956396
15.34	117.084	15.34	110.201	0.941221		15.34	129.806	15.34	115.745	0.891679		15.34	115.482	15.34	107.524	0.931085		15.34	173.744	15.34	164.352	0.945943
15.405	116.072	15.405	110.314	0.950395		15.405	130.567	15.405	115.308	0.883131		15.405	115.647	15.405	108.707	0.939989		15.405	172.033	15.405	159.905	0.929502
15.47	115.692	15.47	110.32	0.953562		15.47	132.488	15.47	117.058	0.883538		15.47	117.017	15.47	109.923	0.939378		15.47	165.481	15.47	152.714	0.922849
15.535	116.038	15.535	110.199	0.949677		15.535	130.887	15.535	117.384	0.896837		15.535	115.582	15.535	109.831	0.950237		15.535	165.364	15.535	146.331	0.884902
15.6	116.205	15.6	109.087	0.938752		15.6	130.029	15.6	117.874	0.906523		15.6	115.547	15.6	108.996	0.943302		15.6	161.107	15.6	144.72	0.898285
15.665	115.79	15.665	110.027	0.95023		15.665	132.14	15.665	118.479	0.896617		15.665	116.02	15.665	109.38	0.942773		15.665	163.65	15.665	144.216	0.881247
15.73	115.616	15.73	109.935	0.950863		15.73	131.435	15.73	118.671	0.902895		15.73	115.501	15.73	109.319	0.946476		15.73	162.311	15.73	138.976	0.856233
15.795	117.269	15.795	110.138	0.939199		15.795	131.725	15.795	117.828	0.894501		15.795	115.151	15.795	108.994	0.946529		15.795	162.362	15.795	136.991	0.843738
15.86	117.293	15.86	110.583	0.942794		15.86	130.521	15.86	119.529	0.915781		15.86	117.574	15.86	108.924	0.926433		15.86	165.253	15.86	141.035	0.853449
15.925	115.064	15.925	110.158	0.957359		15.925	130.773	15.925	121.165	0.926532		15.925	115.631	15.925	109.888	0.950332		15.925	167.448	15.925	141.882	0.84732
15.99	115.121	15.99	108.306	0.940807		15.99	131.844	15.99	121.859	0.924266		15.99	115.699	15.99	108.694	0.939454		15.99	164.756	15.99	146.461	0.888957
16.055	116.54	16.055	109.853	0.942616		16.055	132.342	16.055	123.36	0.932134		16.055	116.132	16.055	110.726	0.953449		16.055	166.251	16.055	150.508	0.905306
16.12	119.946	16.12	110.986	0.925305		16.12	132.411	16.12	121.872	0.920402		16.12	117.812	16.12	109.779	0.931814		16.12	172.058	16.12	158.707	0.922404
16.185	117.003	16.185	110.853	0.947436		16.185	133.734	16.185	121.917	0.911637		16.185	115.382	16.185	109.735	0.951058		16.185	173.807	16.185	172.278	0.991203
16.25	117.215	16.25	109.674	0.935664		16.25	134.888	16.25	124.998	0.92668		16.25	116.306	16.25	110.231	0.947773		16.25	177.122	16.25	185.144	1.04529
16.315	119.164	16.315	110.7	0.928971		16.315	137.975	16.315	125.3	0.908136		16.315	117.578	16.315	109.711	0.933089		16.315	183.806	16.315	196.134	1.06707
16.38	119.033	16.38	110.772	0.930601		16.38	141.864	16.38	132.164	0.931624		16.38	118.016	16.38	108.619	0.920372		16.38	195.562	16.38	207.909	1.06314
16.445	119.949	16.445	110.318	0.919705		16.445	147.545	16.445	141.081	0.956188		16.445	117.828	16.445	108.748	0.922945		16.445	203.31	16.445	213.102	1.04816
16.51	121.682	16.51	110.656	0.909383		16.51	156.915	16.51	153.997	0.981407		16.51	117.319	16.51	109.069	0.929672		16.51	197.23	16.51	212.633	1.0781
16.575	122.264	16.575	111.226	0.909715		16.575	162.308	16.575	167.677	1.03308		16.575	117.489	16.575	109.085	0.92847		16.575	196.8	16.575	199.393	1.01318
16.64	127.042	16.64	109.89	0.864989		16.64	167.574	16.64	173.141	1.03322		16.64	115.244	16.64	109.422	0.949476		16.64	189.249	16.64	182.267	0.963107
16.705	125.218	16.705	110.647	0.883637		16.705	166.511	16.705	172.908	1.03842		16.705	117.525	16.705	109.431	0.931134		16.705	182.662	16.705	174.053	0.952869
16.77	127.569	16.77	112.787	0.884123		16.77	165.263	16.77	168.779	1.02128		16.77	117.057	16.77	108.221	0.924514		16.77	176.542	16.77	167.088	0.946449
16.835	127.042	16.835	110.018	0.865996		16.835	159.062	16.835	159.347	1.00179		16.835	114.767	16.835	109.253	0.951952		16.835	174.435	16.835	165.568	0.949167
16.9	127.314	16.9	109.574	0.860658		16.9	151.679	16.9	146.962	0.968907		16.9	117.423	16.9	110.619	0.94205		16.9	170.179	16.9	162.936	0.957439
16.965	129.101	16.965	109.906	0.851313		16.965	147.316	16.965	140.95	0.956787		16.965	117.111	16.965	109.562	0.935543		16.965	170.298	16.965	163.34	0.959142
17.03	129.03	17.03	110.116	0.853414		17.03	143.352	17.03	137.252	0.957446		17.03	115.362	17.03	109.258	0.947082		17.03	171.446	17.03	165.736	0.966695
17.095	126.932	17.095	109.65	0.863846		17.095	141.174	17.095	132.463	0.938293		17.095	115.09	17.095	108.424	0.942084		17.095	168.403	17.095	163.851	0.97297
17.16	126.564	17.16	109.474	0.864965		17.16	141.934	17.16	131.47	0.926273		17.16	115.781	17.16	109.161	0.942822		17.16	168.078	17.16	159.193	0.947138
17.225	127.013	17.225	110.232	0.867884		17.225	138.939	17.225	128.514	0.924964		17.225	116.378	17.225	109.357	0.939668		17.225	170.896	17.225	157.181	0.919747
17.29	124.293	17.29	109.935	0.884484		17.29	135.762	17.29	126.742	0.933562		17.29	115.373	17.29	108.722	0.942348		17.29	173.379	17.29	161.802	0.933227
17.355	125.715	17.355	109.552	0.871434		17.355	137.225	17.355	126.342	0.920692		17.355	115.663	17.355	109.647	0.947987		17.355	176.659	17.355	174.356	0.986964
17.42	126.011	17.42	110.656	0.878146		17.42	135.356	17.42	129.776	0.958776		17.42	116.592	17.42	109.905	0.942646		17.42	178.612	17.42	184.313	1.03192
17.485	125.227	17.485	110.769	0.884545		17.485	136.541	17.485	130.151	0.953202		17.485	115.348	17.485	109.567	0.949884		17.485	190.705	17.485	199.919	1.04832
17.55	121.619	17.55	109.883	0.903498		17.55	138.717	17.55	137.135	0.98859		17.55	117.734	17.55	110.305	0.936903		17.55	200.525	17.55	226.722	1.13064
17.615	122.173	17.615	108.861	0.891042		17.615	141.308	17.615	135.162	0.956512		17.615	115.951	17.615	109.345	0.943028		17.615	219.501	17.615	255.461	1.16383
17.68	120.335	17.68	109.4	0.909128		17.68	147.014	17.68	137.837	0.93758		17.68	117.293	17.68	110.252	0.93997		17.68	230.07	17.68	283.24	1.2311
17.745	118.305	17.745	108.578	0.917778		17.745	142.753	17.745	139.893	0.97997		17.745	116.808	17.745	110.287	0.944169		17.745	250.121	17.745	301.335	1.20476
17.81	117.562	17.81	108.399	0.922061		17.81	140.899	17.81	137.894	0.978673		17.81	117.646	17.81	109.535	0.931056		17.81	256.035	17.81	323.921	1.26514
17.875	118.669	17.875	108.537	0.914624		17.875	139.153	17.875	133.314	0.95804		17.875	117.501	17.875	111.159	0.94602		17.875	264.886	17.875	333.213	1.25795
17.94	117.236	17.94	109.198	0.931442		17.94	137.993	17.94	127.742	0.925711		17.94	118.925	17.94	111.871	0.940681		17.94	252.687	17.94	306.926	1.21465
18.005	116.504	18.005	108.978	0.935399		18.005	138.146	18.005	123.391	0.893192		18.005	117.3	18.005	111.697	0.952229		18.005	229.954	18.005	278.621	1.21164
18.07	116.657	18.07	109.838	0.941543		18.07	136.774	18.07	124.199	0.908059		18.07	118.571	18.07	113	0.953012		18.07	210.747	18.07	229.681	1.08984
18.135	116.577	18.135	109.345	0.937965		18.135	136.563	18.135	123.949	0.907634		18.135	117.921	18.135	113.933	0.966185		18.135	186.985	18.135	199.286	1.06579
18.2	115.615	18.2	108.626	0.939549		18.2	138.604	18.2	126.47	0.912456		18.2	116.11	18.2	111.73	0.962271		18.2	172.096	18.2	174.75	1.01542
18.265	116.112	18.265	109.251	0.940909		18.265	141.391	18.265	133.337	0.943037		18.265	116.517	18.265	110.275	0.946421		18.265	164.71	18.265	160.237	0.972843
18.33	116.267	18.33	108.756	0.935395		18.33	146.924	18.33	136.524	0.929218		18.33	116.871	18.33	110.353	0.944227		18.33	163.814	18.33	160.546	0.980051
18.395	113.818	18.395	108.967	0.957376		18.395	147.886	18.395	140.358	0.949098		18.395	118.324	18.395	109.161	0.922561		18.395	163.425	18.395	160.485	0.98201
18.46	113.215	18.46	108.507	0.958415		18.46	153.726	18.46	148.182	0.963934		18.46	116.51	18.46	110.038	0.944448		18.46	163.119	18.46	160.964	0.986789
18.525	114.736	18.525	109.186	0.951629		18.525	157.68	18.525	152.933	0.969897		18.525	116.118	18.525	109.981	0.947148		18.525	169.189	18.525	160.967	0.951403
18.59	114.977	18.59	108.936	0.947463		18.59	158.349	18.59	157.218	0.992857		18.59	115.152	18.59	110.166	0.956699		18.59	172.256	18.59	165.574	0.961209
18.655	113.14	18.655	108.872	0.962284		18.655	161.878	18.655	155.73	0.962024		18.655	116.422	18.655	109.329	0.939073		18.655	180.717	18.655	173.635	0.960812
18.72	114.663	18.72	108.569	0.946849		18.72	161.568	18.72	154.592	0.956822		18.72	116.268	18.72	108.835	0.936065		18.72	181.296	18.72	176.321	0.972559
18.785	113.44	18.785	108.51	0.956546		18.785	159.119	18.785	152.789	0.960222		18.785	117.079	18.785	109.77	0.937573		18.785	185.555	18.785	177.223	0.955097
18.85	115.767	18.85	109.137	0.942734		18.85	152.254	18.85	148.332	0.974243		18.85	115.537	18.85	111.709	0.966866		18.85	187.349	18.85	181.24	0.967392
18.915	114.928	18.915	109.352	0.951481		18.915	154.788	18.915	146.062	0.943623		18.915	116.208	18.915	111.119	0.956209		18.915	190.328	18.915	189.907	0.997788
18.98	115.778	18.98	109.361	0.944572		18.98	151.374	18.98	139.061	0.918661		18.98	117.049	18.98	109.689	0.937121		18.98	196.285	18.98	203.549	1.03701
19.045	115.309	19.045	108.279	0.939035		19.045	147.282	19.045	138.556	0.940759		19.045	116.611	19.045	109.352	0.937752		19.045	220.639	19.045	242.982	1.10126
19.11	114.951	19.11	107.427	0.934538		19.11	145.411	19.11	136.733	0.940315		19.11	117.24	19.11	111.451	0.950618		19.11	243.357	19.11	283.263	1.16398
19.175	116.346	19.175	108.571	0.93318		19.175	144.265	19.175	137.418	0.952542		19.175	116.962	19.175	112.695	0.963519		19.175	270.61	19.175	333.448	1.23221
19.24	114.631	19.24	108.861	0.949671		19.24	141.422	19.24	135.855	0.960631		19.24	117.496	19.24	111.912	0.95247		19.24	285.129	19.24	355.346	1.24626
19.305	112.604	19.305	108.433	0.96296		19.305	144.286	19.305	140.733	0.975377		19.305	116.923	19.305	115.639	0.989024		19.305	279.139	19.305	344.4	1.23379
19.37	114.655	19.37	109.673	0.956544		19.37	144.02	19.37	141.475	0.982329		19.37	117.346	19.37	114.876	0.978954		19.37	264.521	19.37	320.007	1.20976
19.435	114.612	19.435	109.274	0.953429		19.435	144.278	19.435	141.155	0.978349		19.435	116.452	19.435	112.906	0.969551		19.435	231.734	19.435	267.094	1.15259
19.5	115.682	19.5	110.038	0.951216		19.5	145.398	19.5	140.484	0.966204		19.5	116.871	19.5	113.534	0.97145		19.5	209.123	19.5	230.047	1.10006
19.565	114.97	19.565	110.015	0.956902		19.565	142.644	19.565	135.903	0.95274		19.565	117.475	19.565	113.746	0.968263		19.565	191.387	19.565	204.291	1.06742
19.63	115.567	19.63	109.809	0.950177		19.63	139.753	19.63	132.907	0.951012		19.63	117.635	19.63	112.232	0.954071		19.63	185.633	19.63	190.862	1.02817
19.695	114.722	19.695	109.368	0.953332		19.695	138.951	19.695	128.849	0.927297		19.695	117.317	19.695	112.616	0.959928		19.695	183.557	19.695	185.402	1.01005
19.76	115.405	19.76	108.877	0.943433		19.76	137.175	19.76	126.369	0.921222		19.76	116.16	19.76	112.37	0.967374		19.76	181.969	19.76	188.983	1.03855
19.825	114.794	19.825	109.307	0.952198		19.825	133.511	19.825	124.264	0.930738		19.825	114.962	19.825	110.807	0.963859		19.825	177.851	19.825	183.712	1.03295
19.89	115.459	19.89	109.192	0.945725		19.89	135.937	19.89	122.204	0.898977		19.89	115.404	19.89	111.877	0.969439		19.89	178.267	19.89	177.244	0.994261
19.955	115.064	19.955	109.749	0.953802		19.955	134.142	19.955	119.238	0.888891		19.955	115.692	19.955	111.278	0.96185		19.955	180.768	19.955	171.494	0.948697
20.02	115.076	20.02	109.137	0.94839		20.02	133.319	20.02	119.683	0.897725		20.02	115.039	20.02	111.403	0.968392		20.02	176.952	20.02	165.224	0.933722
20.085	115.001	20.085	108.856	0.946567		20.085	132.37	20.085	120.496	0.910296		20.085	114.934	20.085	109.948	0.956624		20.085	176.282	20.085	161.292	0.914966
20.15	116.429	20.15	109.822	0.943251		20.15	133.283	20.15	121.479	0.911434		20.15	116.015	20.15	110.89	0.955821		20.15	174.706	20.15	159.217	0.911342
20.215	116.766	20.215	109.84	0.940685		20.215	131.966	20.215	120.114	0.91019		20.215	115.014	20.215	108.925	0.947057		20.215	173.338	20.215	159.251	0.918731
20.28	115.495	20.28	109.751	0.950272		20.28	132.215	20.28	123.384	0.933202		20.28	113.816	20.28	108.613	0.954282		20.28	172.513	20.28	160.52	0.930481
20.345	114.994	20.345	109.41	0.951441		20.345	133.24	20.345	124.579	0.934999		20.345	114.499	20.345	108.502	0.947625		20.345	173.307	20.345	157.656	0.909692
20.41	114.776	20.41	110.015	0.958523		20.41	133.337	20.41	123.409	0.92554		20.41	114.817	20.41	108.385	0.943978		20.41	174.253	20.41	154.668	0.887606
20.475	113.639	20.475	108.759	0.957055		20.475	133.857	20.475	122.377	0.914242		20.475	114.564	20.475	109.168	0.952901		20.475	173.855	20.475	154.905	0.891001
20.54	113.336	20.54	109.268	0.964107		20.54	130.37	20.54	119.088	0.913458		20.54	115.271	20.54	108.415	0.940521		20.54	172.275	20.54	157.351	0.913371
20.605	114.418	20.605	109.62	0.958074		20.605	131.625	20.605	118.975	0.903897		20.605	115.044	20.605	109.022	0.94766		20.605	175.828	20.605	161.058	0.915997
20.67	115.117	20.67	109.135	0.948034		20.67	132.183	20.67	118.078	0.893294		20.67	114.933	20.67	108.568	0.944618		20.67	179.948	20.67	169.929	0.944323
20.735	115.261	20.735	109.502	0.950038		20.735	134.008	20.735	119.579	0.892328		20.735	113.998	20.735	106.804	0.936889		20.735	183.252	20.735	184.395	1.00624
20.8	114.977	20.8	110.131	0.957857		20.8	133.201	20.8	118.922	0.892799		20.8	113.432	20.8	108.055	0.952592		20.8	190.41	20.8	200.666	1.05386
20.865	115.455	20.865	109.284	0.946553		20.865	131.98	20.865	123.32	0.93438		20.865	113.553	20.865	108.784	0.957997		20.865	200.809	20.865	218.252	1.08686
20.93	114.513	20.93	108.888	0.950887		20.93	132.04	20.93	121.574	0.920733		20.93	113.953	20.93	107.389	0.942394		20.93	201.501	20.93	222.633	1.10487
20.995	114.501	20.995	110.739	0.96715		20.995	135.831	20.995	123.59	0.909883		20.995	114.585	20.995	107.64	0.939385		20.995	193.716	20.995	226.198	1.16768
21.06	114.636	21.06	109.762	0.957481		21.06	139.177	21.06	127.787	0.918169		21.06	115.186	21.06	107.858	0.936382		21.06	192.151	21.06	222.311	1.15696
21.125	115.282	21.125	109.265	0.947812		21.125	139.326	21.125	128.254	0.92053		21.125	114.336	21.125	108.368	0.947798		21.125	189.715	21.125	209.949	1.10665
21.19	115.066	21.19	109.919	0.955264		21.19	140.526	21.19	131.964	0.939075		21.19	113.071	21.19	108.196	0.956886		21.19	182.881	21.19	187.002	1.02253
21.255	114.663	21.255	110.631	0.964835		21.255	140.051	21.255	132.918	0.949067		21.255	115.124	21.255	108.326	0.940952		21.255	171.246	21.255	168.031	0.981226
21.32	114.559	21.32	109.988	0.960101		21.32	138.956	21.32	132.823	0.955859		21.32	115.616	21.32	109.324	0.945578		21.32	163.863	21.32	157.068	0.958532
21.385	115.115	21.385	109.94	0.955042		21.385	142.795	21.385	137.675	0.964142		21.385	114.757	21.385	108.791	0.948009		21.385	162.784	21.385	148.189	0.910341
21.45	116.715	21.45	109.381	0.93717		21.45	141.959	21.45	130.462	0.919011		21.45	114.331	21.45	108.533	0.949292		21.45	161.155	21.45	141.453	0.877745
21.515	116.336	21.515	109.422	0.940565		21.515	139.444	21.515	131.988	0.946533		21.515	114.594	21.515	108.938	0.950644		21.515	161.562	21.515	139.775	0.865148
21.58	114.114	21.58	109.037	0.955514		21.58	137.2	21.58	129.833	0.946306		21.58	113.869	21.58	109.431	0.961025		21.58	163.646	21.58	142.893	0.873184
21.645	115.749	21.645	109.163	0.943099		21.645	137.531	21.645	128.264	0.93262		21.645	114.98	21.645	108.751	0.945826		21.645	161.23	21.645	150.172	0.931415
21.71	116.351	21.71	109.03	0.937085		21.71	138.52	21.71	125.059	0.90282		21.71	115.903	21.71	108.279	0.934228		21.71	161.073	21.71	160.314	0.995288
21.775	114.777	21.775	109.124	0.950754		21.775	139.038	21.775	125.604	0.903379		21.775	116.633	21.775	109.743	0.940927		21.775	161.409	21.775	163.209	1.01115
21.84	113.7	21.84	108.795	0.956861		21.84	137.424	21.84	125.519	0.913371		21.84	114.158	21.84	108.387	0.949445		21.84	167.14	21.84	157.822	0.94425
21.905	114.681	21.905	110.067	0.959764		21.905	138.03	21.905	124.957	0.905289		21.905	115.213	21.905	109.057	0.946564		21.905	163.514	21.905	157.573	0.963667
21.97	114.985	21.97	109.635	0.953478		21.97	135.334	21.97	123.218	0.91047		21.97	116.759	21.97	108.683	0.930827		21.97	163.556	21.97	150.951	0.922932
22.035	114.544	22.035	108.748	0.9494		22.035	135.442	22.035	125.771	0.928593		22.035	114.456	22.035	107.885	0.942588		22.035	162.977	22.035	144.846	0.888751
22.1	114.262	22.1	109.134	0.955121		22.1	136.909	22.1	125.195	0.914435		22.1	115.067	22.1	107.992	0.938518		22.1	161.602	22.1	145.261	0.898881
22.165	113.057	22.165	110.268	0.975328		22.165	137.229	22.165	124.821	0.909583		22.165	113.621	22.165	109.017	0.959479		22.165	164.326	22.165	147.876	0.899894
22.23	113.379	22.23	110.391	0.97365		22.23	137.253	22.23	128.117	0.93344		22.23	113.734	22.23	108.908	0.957574		22.23	160.962	22.23	143.574	0.891975
22.295	114.416	22.295	108.67	0.949777		22.295	141.587	22.295	130.05	0.918512		22.295	115.174	22.295	108.935	0.945826		22.295	158.393	22.295	138.413	0.873858
22.36	113.928	22.36	109.511	0.961237		22.36	142.211	22.36	137.412	0.966254		22.36	114.16	22.36	108.221	0.947974		22.36	158.216	22.36	134.076	0.847424
22.425	115.114	22.425	108.708	0.94435		22.425	145.215	22.425	140.709	0.968973		22.425	113.836	22.425	108.503	0.953148		22.425	160.591	22.425	131.374	0.818066
22.49	115.005	22.49	108.63	0.944563		22.49	147.667	22.49	151.016	1.02268		22.49	114.303	22.49	108.915	0.952858		22.49	162.639	22.49	135.742	0.834621
22.555	113.979	22.555	110.417	0.96875		22.555	147.876	22.555	147.642	0.998416		22.555	113.892	22.555	108.829	0.955548		22.555	168.406	22.555	147.919	0.878348
22.62	114.498	22.62	109.841	0.959328		22.62	144.346	22.62	142.288	0.985739		22.62	114.028	22.62	108.539	0.951859		22.62	182.51	22.62	165.497	0.906783
22.685	114.081	22.685	109.717	0.961752		22.685	141.036	22.685	135.472	0.960549		22.685	114.453	22.685	108.714	0.949859		22.685	212.083	22.685	211.31	0.996355
22.75	114.997	22.75	109.532	0.952482		22.75	138.78	22.75	131.531	0.947764		22.75	113.535	22.75	107.963	0.950917		22.75	249.269	22.75	275.313	1.10448
22.815	114.133	22.815	109.524	0.959616		22.815	139.49	22.815	129.777	0.930367		22.815	114.355	22.815	109.04	0.953524		22.815	297.529	22.815	331.76	1.11505
22.88	115.442	22.88	109.692	0.950191		22.88	137.836	22.88	128.707	0.933771		22.88	115.142	22.88	108.483	0.942162		22.88	341.427	22.88	397.47	1.16414
22.945	115.272	22.945	110.318	0.957024		22.945	136.405	22.945	129.074	0.946258		22.945	115.038	22.945	108.412	0.942397		22.945	356.636	22.945	420.909	1.18022
23.01	114.614	23.01	110.006	0.959792		23.01	139.309	23.01	129.976	0.933002		23.01	116.368	23.01	108.169	0.929536		23.01	339.398	23.01	400.727	1.1807
23.075	114.141	23.075	109.534	0.959636		23.075	138.084	23.075	128.392	0.929807		23.075	117.473	23.075	108.657	0.924952		23.075	301.625	23.075	353.421	1.17172
23.14	114.067	23.14	109.356	0.958695		23.14	133.833	23.14	123.691	0.924214		23.14	115.872	23.14	110.216	0.951188		23.14	242.178	23.14	275.629	1.13813
23.205	114.536	23.205	108.897	0.950768		23.205	131.337	23.205	121.797	0.927366		23.205	113.471	23.205	108.696	0.957913		23.205	199.863	23.205	202.854	1.01497
23.27	113.949	23.27	109.59	0.961743		23.27	128.419	23.27	120.698	0.939878		23.27	113.927	23.27	109.795	0.963736		23.27	173.119	23.27	165.905	0.958329
23.335	114.46	23.335	109.188	0.953937		23.335	129.117	23.335	119.672	0.92685								23.335	162.676	23.335	143.5	0.882122
23.4	112.938	23.4	109.459	0.969196		23.4	129.417	23.4	117.75	0.909847								23.4	158.335	23.4	139.429	0.880595
23.465	113.588	23.465	109.011	0.959708		23.465	125.609	23.465	118.276	0.941625
23.53	114.344	23.53	107.989	0.944416		23.53	128.163	23.53	119.035	0.928782
23.595	114.761	23.595	108.674	0.94696		23.595	126.506	23.595	118.405	0.935961
23.66	114.765	23.66	109.261	0.952043		23.66	124.817	23.66	117.644	0.942528
23.725	115.697	23.725	108.615	0.938792		23.725	124.799	23.725	116.464	0.933212
23.79	115.569	23.79	109.181	0.944725		23.79	123.713	23.79	115.334	0.932268
23.855	114.352	23.855	109.966	0.961649		23.855	121.871	23.855	115.549	0.948126
23.92	113.999	23.92	109.279	0.958589		23.92	123.243	23.92	116.061	0.941724
23.985	114.074	23.985	109.306	0.958206		23.985	124.448	23.985	116.709	0.93781
24.05	114.858	24.05	109.425	0.952696		24.05	124.162	24.05	115.405	0.929467
24.115	114.525	24.115	108.448	0.94694		24.115	122.331	24.115	114.506	0.936037
24.18	114.177	24.18	108.757	0.95253		24.18	122.044	24.18	114.895	0.941423
24.245	114.234	24.245	108.392	0.948867		24.245	121.446	24.245	115.883	0.954194
24.31	115.101	24.31	109.13	0.948127		24.31	120.096	24.31	117.759	0.980544
24.375	115.124	24.375	108.906	0.94599		24.375	120.507	24.375	114.644	0.951345
						24.44	122.332	24.44	114.975	0.939861
						24.505	121.744	24.505	115.071	0.945183
						24.57	120.312	24.57	115.125	0.956886
						24.635	119.677	24.635	115.733	0.967045
						24.7	119.522	24.7	116.34	0.973373
						24.765	119.369	24.765	114.812	0.961823
						24.83	119.794	24.83	114.863	0.958839
						24.895	121.142	24.895	115.479	0.953258
						24.96	119.188	24.96	114.726	0.962569
						25.025	118.322	25.025	114.592	0.968478
						25.09	119.896	25.09	114.576	0.955627
						25.155	119.253	25.155	114.047	0.95635
12.1875	122.627	12.1875	111.257	0.91509		12.5775	127.369	12.5775	120.157	0.943718		11.635	119.365	11.635	111.434	0.933914		11.7	169.271	11.7	165.553	0.962262
	ATG12 neutral_green projection		ATG12 acidic_mag projection				ATG12 neutralgreen cell body		ATG12 acidic_mag cell body				WT neutral_green projection		WT acidic_mag projection				WT neutral_green cell body		Wt acidic_mag cell body
