# Supplementary material for: Combinatorial selective ER-phagy remodels the ER during neurogenesis
Source: Nat Cell Biol. 2024 Mar 1;26(3):378–92. doi: 10.1038/s41556-024-01356-4 (PMC10940164; doi:10.1038/s41556-024-01356-4)
Supplement: Supplementary file 21 — Statistical source data for Fig. 4. [file 41556_2024_1356_MOESM21_ESM.xlsx]

## Sheet: Figure 4
Hoyer et. Al
Numerical data associated with Figure 4
Imaging experiments
tab name:	figures included:	experiment detailed:
Figure4c	Figure4c	d30 TEX264-GFP and mch-LC3B co-trafficking

## Sheet: Figure4c
Figure 4c	d30 TEX264-GFP and mch-LC3B co-trafficking
		Movements combined
	diff 1	diff2	diff3				112922 results											72622 results												62322 results
	date 112922	date 072622	date 062322				WT TEX264egfp 30sec 30min 004_WT TEX264egfp 30sec 30min 004.nd2 (series 2)-1-1		Area	Mean	IntDen	RawIntDen	Length	micron per sec				d30 texgfp mchlc3 virus lys 001.nd2 - d30 texgfp mchlc3 virus lys 001.nd2 (series 01)-1-1		Area	Mean	IntDen	RawIntDen	MinThr	MaxThr	Length				iN TEX264-gfp mch-LC3b lysSir cell 002_iN day21 TEX264-gfp mch-LC3b lysSir cell 002.nd2 (series 02)-1-1		Area	Mean	Min	Max	Length
	0.143633	0.5039	0.2875					1	1.394	177.461	104	868	4.309	0.143633		0.143633			1	4.931	131.092	646.357	152984	0	65535	15.117	0.5039	0.5039			1	0.376	157.557	103.734	1089.38	5.75		5.75	0.2875
	-0.0548667	0.539667	-0.0442					2	0.558	202.795	106	835	1.646	0.0548667		-0.0548667			2	5.285	164.392	868.892	205655	0	65535	16.19	0.539667	0.539667			2	0.059	577.619	200	985.503	0.884		-0.884	-0.0442
	-0.0955667	0.1136	-0.03315					3	0.955	148.283	101	482	2.867	0.0955667		-0.0955667			3	1.132	149.198	168.937	39985	0	65535	3.408	0.1136	0.1136			3	0.046	637.415	319	917.936	0.663		-0.663	-0.03315
	-0.0061333	0.381133	0.03315					4	0.072	358.647	166	746	0.184	0.00613333		-0.0061333		d30 texgfp mchlc3 virus lys 001.nd2 - d30 texgfp mchlc3 virus lys 001.nd2 (series 01)-1-2		Area	Mean	IntDen	RawIntDen	MinThr	MaxThr	Length					4	0.046	797.601	364.241	1315.63	0.663		0.663	0.03315
	-0.0061333	0.350133	0.1416					5	0.072	475.588	198	743	0.184	0.00613333		-0.0061333			1	3.743	152.561	571.089	135169	0	65535	11.434	0.381133	0.381133			5	0.186	373.608	141.74	1551.15	2.832		2.832	0.1416
	-0.0185	0.384633	0.13465					6	0.203	277.792	122	786	0.555	0.0185		-0.0185			2	3.443	171.698	591.221	139934	0	65535	10.504	0.350133	0.350133			6	0.177	202.606	139.242	326.056	2.693		2.693	0.13465
	0.432667	0.347667	0.0117				WT TEX264egfp 30sec 30min 004_WT TEX264egfp 30sec 30min 004.nd2 (series 2)-1-2		Area	Mean	IntDen	RawIntDen	Length	micron per sec					3	3.769	153.981	580.308	137351	0	65535	11.539	0.384633	0.384633			7	0.017	192.795	175	203.637	0.234		0.234	0.0117
	0.422467	0.0664667	0.0117					1	4.238	135.464	96	254	12.98	0.432667		0.432667			4	3.397	157.337	534.458	126499	0	65535	10.43	0.347667	0.347667			8	0.017	295.059	237	321.687	0.234		0.234	0.0117
	0.0216667	0.447467	0.0117					2	4.136	161.768	93	858	12.674	0.422467		0.422467		d30 texgfp mchlc3 virus lys 001.nd2 - d30 texgfp mchlc3 virus lys 001.nd2 (series 01)-1-3		Area	Mean	IntDen	RawIntDen	MinThr	MaxThr	Length					9	0.017	184.826	165.342	199.009	0.234		0.234	0.0117
	0.308267	0.499867	0.1128					3	0.232	148.145	121	193	0.65	0.0216667		0.0216667			1	0.668	175.994	117.485	27807	0	65535	1.994	0.0664667	0.0664667			10	0.148	326.759	153.323	944.735	2.256		2.256	0.1128
	0.742133	0.449833	0.05535					4	3.025	136.652	96	255	9.248	0.308267		0.308267			2	4.394	194.966	856.682	202765	0	65535	13.424	0.447467	0.447467			11	0.076	561.191	183.352	1224.16	1.107		1.107	0.05535
	1.41487	0.426367	0.03705				WT TEX264egfp 30sec 30min 004_WT TEX264egfp 30sec 30min 004.nd2 (series 3)-1		Area	Mean	IntDen	RawIntDen	Length						3	4.909	124.703	612.224	144905	0	65535	14.996	0.499867	0.499867			12	0.051	789.856	212	1345.36	0.741		0.741	0.03705
	-0.1105	0.308033	0.01625					1	7.326	137.802	1009.55	238948	22.264	0.742133		0.742133		d30 texgfp mchlc3 virus lys 001_d30 texgfp mchlc3 virus lys 001.nd2 (series 02)-1		Area	Mean	IntDen	RawIntDen	MinThr	MaxThr	Length					13	0.025	755.427	565	851	0.325		0.325	0.01625
	0.434	0.2522	0.01625					2	13.841	126.492	1750.79	414389	42.446	1.41487		1.41487			1	4.415	125.818	555.503	131480	0	65535	13.495	0.449833	0.449833			14	0.025	437.087	391	456	0.325		0.325	0.01625
	0.348067	0.438967	0.01625					3	1.107	138.191	152.97	36206	3.315	0.1105		-0.1105			2	4.179	128.942	538.789	127524	0	65535	12.791	0.426367	0.426367			15	0.025	421.607	386	440.76	0.325		0.325	0.01625
	0.755333	0.128033	0.01625					4	4.25	134.202	570.405	135007	13.02	0.434		0.434			3	3.034	160.727	487.573	115402	0	65535	9.241	0.308033	0.308033			16	0.025	356.48	289	405.68	0.325		0.325	0.01625
	0.993033	0.0216667	0.01625				WT TEX264egfp 30sec 30min 004_WT TEX264egfp 30sec 30min 004.nd2 (series 3)-1-2		Area	Mean	IntDen	RawIntDen	Length						4	2.476	172.787	427.794	101253	0	65535	7.566	0.2522	0.2522			17	0.025	280.16	253.96	296	0.325		0.325	0.01625
	0.6563	0.0624	0.0823					1	3.418	225.261	769.947	182236	10.442	0.348067		0.348067			5	4.297	133.859	575.17	136135	0	65535	13.169	0.438967	0.438967			18	0.11	510.286	160.141	1420.21	1.646		1.646	0.0823
	0.852567	-0.0360667	0.1849					2	7.385	216.183	1596.58	377888	22.66	0.755333		0.755333		d30 texgfp mchlc3 virus lys 001_d30 texgfp mchlc3 virus lys 001.nd2 (series 03)-1		Area	Mean	IntDen	RawIntDen	MinThr	MaxThr	Length					19	0.241	279.479	120.624	1673.26	3.698		3.698	0.1849
	0.819633	0.0457	0.0175					3	9.705	220.243	2137.42	505899	29.791	0.993033		0.993033			1	1.263	119.649	151.149	35775	0	65535	3.841	0.128033	0.128033			20	0.025	971.573	325	1552.73	0.35		0.35	0.0175
	0.372133	0.0153333	0.36715				WT TEX264egfp 30sec 30min 004_WT TEX264egfp 30sec 30min 004.nd2 (series 3)-1-3		Area	Mean	IntDen	RawIntDen	Length						2	0.232	129.309	30.048	7112	0	65535	0.65	0.0216667	0.0216667		iN TEX264-gfp mch-LC3b lysSir cell 002_iN day21 TEX264-gfp mch-LC3b lysSir cell 002.nd2 (series 02)-1-2	1	0.477	461.479	324.316	1141.74	7.343		7.343	0.36715
	0.0740333	0.0312333	0.78225					1	6.422	154.539	992.448	234899	19.689	0.6563		0.6563			3	0.625	123.622	77.301	18296	0	65535	1.872	0.0624	0.0624			2	1.018	384.042	235.221	997.88	15.645		15.645	0.78225
	0.350933	0.0199667	0.21425					2	8.332	219.941	1832.48	433724	25.577	0.852567		0.852567			4	0.372	130.466	48.507	11481	0	65535	1.082	0.0360667	-0.0360667			3	0.279	214.183	99.88	1110	4.285		4.285	0.21425
	0.386633	0.0781333	0.0175					3	7.968	138.221	1101.39	260684	24.589	0.819633		0.819633			5	0.465	131.136	60.946	14425	0	65535	1.371	0.0457	0.0457			4	0.025	897.994	571.318	1110	0.35		0.35	0.0175
	0.3056	0.0404667	-0.0631				WT TEX264egfp 30sec 30min 004_WT TEX264egfp 30sec 30min 004.nd2 (series 3)-2-1		Area	Mean	IntDen	RawIntDen	Length						6	0.161	124.158	19.934	4718	0	65535	0.46	0.0153333	0.0153333			5	0.085	532.726	294.544	993.549	1.262		-1.262	-0.0631
	0.1754	0.1888	0.0631					1	3.65	140.774	513.883	121629	11.164	0.372133		0.372133			7	0.342	126.728	43.37	10265	0	65535	0.937	0.0312333	0.0312333			6	0.085	527.133	315.096	1451	1.262		1.262	0.0631
	0.1542	0.0933333	-0.0631					2	0.748	153.356	114.683	27144	2.221	0.0740333		0.0740333			8	0.211	132.92	28.079	6646	0	65535	0.599	0.0199667	0.0199667			7	0.085	248.731	190.8	287.948	1.262		-1.262	-0.0631
	0.2076	0.153233	0.0631					3	3.439	132.01	454.002	107456	10.528	0.350933		0.350933			9	0.824	119.046	98.079	23214	0	65535	2.344	0.0781333	0.0781333			8	0.085	139.108	124.553	168	1.262		1.262	0.0631
	0.0169333	0.0420667	0.19075					4	3.786	122.967	465.502	110178	11.599	0.386633		0.386633			10	0.414	127.959	52.982	12540	0	65535	1.214	0.0404667	0.0404667			9	0.249	370.788	253.649	918.91	3.815		3.815	0.19075
	0.1545	0.204567	0.21605				WT TEX264egfp 30sec 30min 004_WT TEX264egfp 30sec 30min 004.nd2 (series 3)-2-2		Area	Mean	IntDen	RawIntDen	Length						11	1.855	119.137	220.972	52301	0	65535	5.664	0.1888	0.1888			10	0.283	443.289	265.919	1191.62	4.321		4.321	0.21605
	0.109633	0.125633	0.098					1	3.004	123.36	370.571	87709	9.168	0.3056		0.3056			12	0.934	110.285	102.976	24373	0	65535	2.8	0.0933333	0.0933333			11	0.131	338.188	166.714	720.512	1.96		1.96	0.098
	0.0796667	0.516567	0.41055					2	1.732	134.098	232.291	54980	5.262	0.1754		0.1754			13	1.513	105.475	159.536	37760	0	65535	4.597	0.153233	0.153233			12	0.537	172.883	120.859	296.405	8.211		8.211	0.41055
	0.178267	0.0823333	0.20245					3	1.521	121.056	184.126	43580	4.626	0.1542		0.1542			14	0.431	110.451	47.599	11266	0	65535	1.262	0.0420667	0.0420667			13	0.266	207.908	118.4	391.137	4.049		4.049	0.20245
	0.7939	-0.0203667	0.3837					4	2.045	121.841	249.152	58971	6.228	0.2076		0.2076			15	2.028	108.05	219.125	51864	0	65535	6.137	0.204567	0.204567		iN TEX264-gfp mch-LC3b lysSir cell 002_iN day21 TEX264-gfp mch-LC3b lysSir cell 002.nd2 (series 02)-1-3	1	0.503	400.117	245.308	1788.66	7.674		7.674	0.3837
	0.544267	0.0184333	0.73895					5	0.177	139.357	24.729	5853	0.508	0.0169333		0.0169333			16	1.242	115.527	143.502	33965	0	65535	3.769	0.125633	0.125633			2	0.963	351.699	252.423	1426.01	14.779		14.779	0.73895
	0.499067	0.0141	0.0529					6	1.529	124.666	190.67	45129	4.635	0.1545		0.1545		d30 texgfp mchlc3 virus lys 001.nd2 - d30 texgfp mchlc3 virus lys 001.nd2 (series 05)-1-1		Area	Mean	IntDen	RawIntDen	MinThr	MaxThr	Length					3	0.072	710.238	378	1440.47	1.058		1.058	0.0529
	0.5846	-0.0262	0.4436					7	1.035	129.461	134.009	31718	3.289	0.109633		0.109633			1	5.049	117.084	591.141	139915	0	65535	15.497	0.516567	0.516567			4	0.579	391.791	223	1169.87	8.872		8.872	0.4436
	0.551933	-0.0209333	0.27285					8	0.79	129.23	102.101	24166	2.39	0.0796667		0.0796667			2	0.824	128.692	106.026	25095	0	65535	2.47	0.0823333	0.0823333			5	0.355	441.93	232	1541.93	5.457		5.457	0.27285
	0.504233	0.0470333	-0.04595					9	1.758	123.846	217.672	51520	5.348	0.178267		0.178267			3	0.224	202.453	45.334	10730	0	65535	0.611	0.0203667	-0.0203667			6	0.063	729.059	347.811	1795.07	0.919		-0.919	-0.04595
	0.308167	0.1341	0.0929				WT TEX264egfp 30sec 30min 004_WT TEX264egfp 30sec 30min 004.nd2 (series 3)-3-1		Area	Mean	IntDen	RawIntDen	Length						4	0.199	147.128	29.216	6915	0	65535	0.553	0.0184333	0.0184333			7	0.123	586.339	288	1419.87	1.858		1.858	0.0929
	0.2897	0.421933	0.1042					1	7.761	115.808	898.827	212740	23.817	0.7939		0.7939			5	0.169	253.3	42.808	10132	0	65535	0.423	0.0141	0.0141			8	0.139	503.401	237.489	1434.83	2.084		2.084	0.1042
	0.360133	0.459033	0.2322					2	5.328	140.04	746.097	176591	16.328	0.544267		0.544267			6	0.287	196.044	56.323	13331	0	65535	0.786	0.0262	-0.0262			9	0.304	366.754	208.548	1306.41	4.644		4.644	0.2322
	0.0703	0.1713	0.3061					3	4.897	140.853	689.727	163249	14.972	0.499067		0.499067			7	0.224	239.283	53.581	12682	0	65535	0.628	0.0209333	-0.0209333			10	0.401	209.027	121.508	528.185	6.122		6.122	0.3061
	0.00686667	0.7447	0.34225					4	5.721	137.007	783.771	185508	17.538	0.5846		0.5846			8	0.482	145.211	69.941	16554	0	65535	1.411	0.0470333	0.0470333			11	0.448	189.63	157.568	248.795	6.845		6.845	0.34225
	0.518733	0.2672	0.02445					5	5.408	147.096	795.496	188283	16.558	0.551933		0.551933			9	1.327	153.615	203.793	48235	0	65535	4.023	0.1341	0.1341		iN TEX264-gfp mch-LC3b lysSir cell 002_iN day21 TEX264-gfp mch-LC3b lysSir cell 002.nd2 (series 03)-1-1	1	0.034	122.531	100.824	135.564	0.489		0.489	0.02445
	-0.0521667	0.384867	-0.02445				WT TEX264egfp 30sec 30min 004_WT TEX264egfp 30sec 30min 004.nd2 (series 4)-1-1		Area	Mean	Min	Max	Length						10	0.114	128.37	14.644	3466	0	65535	12.658	0.421933	0.421933			2	0.034	146.826	107.712	182.103	0.489		-0.489	-0.02445
	0.0108333	0.315833	0.09885					1	4.935	134.727	84	843	15.127	0.504233		0.504233		d30 texgfp mchlc3 virus lys 001.nd2 - d30 texgfp mchlc3 virus lys 001.nd2 (series 05)-1-2		Area	Mean	IntDen	RawIntDen	MinThr	MaxThr	Length					3	0.131	122.686	108.387	143.388	1.977		1.977	0.09885
	0.0372667	0.334667	0.12455					2	3.029	165.704	92	1465	9.245	0.308167		0.308167			1	4.457	133.969	597.149	141337	0	65535	13.771	0.459033	0.459033			4	0.165	216.752	154.034	344.39	2.491		2.491	0.12455
	0.720033	0.330367	0.16495					3	2.852	196.496	97	2115	8.691	0.2897		0.2897			2	1.69	133.32	225.311	53328	0	65535	5.139	0.1713	0.1713			5	0.215	193.461	152.845	338.66	3.299		3.299	0.16495
	0.0174667	0.1218	0.0502					4	3.532	152.909	99	1010	10.804	0.360133		0.360133			3	7.284	125.656	915.266	216631	0	65535	22.341	0.7447	0.7447			6	0.068	217.697	160.888	271.701	1.004		1.004	0.0502
	0.259067	-0.0914	0.0375					5	0.744	234.784	103	820	2.109	0.0703		0.0703		d30 texgfp mchlc3 virus lys 001.nd2 - d30 texgfp mchlc3 virus lys 001.nd2 (series 05)-1-3		Area	Mean	IntDen	RawIntDen	MinThr	MaxThr	Length					7	0.051	107.542	98.5	116.781	0.75		0.75	0.0375
	0.0949667	0.235433	0.16205					6	0.085	296.05	176	525	0.206	0.00686667		0.00686667			1	2.62	133.161	348.816	82560	0	65535	8.016	0.2672	0.2672			8	0.211	110.827	100.576	121.747	3.241		3.241	0.16205
	0.407633	0.2501	0				WT TEX264egfp 30sec 30min 004_WT TEX264egfp 30sec 30min 004.nd2 (series 4)-1-2		Area	Mean	Min	Max	Length						2	3.786	133.065	503.73	119226	0	65535	11.546	0.384867	0.384867			9	0.004	126	126	126	0		0	0
	0.0460667	0.216667	0.0065					1	5.083	166.163	95	1385	15.562	0.518733		0.518733			3	3.084	145.566	448.961	106263	0	65535	9.475	0.315833	0.315833			10	0.013	137.333	120	166	0.13		0.13	0.0065
	-0.0829667	0.494467	0.0065					2	0.528	308.96	107	904	1.565	0.0521667		-0.0521667			4	3.291	127.009	418.022	98940	0	65535	10.04	0.334667	0.334667			11	0.013	114	105	126	0.13		0.13	0.0065
	-0.372367	0.178567	0.48955					3	0.127	579.033	209	1033	0.325	0.0108333		0.0108333		d30 texgfp mchlc3 virus lys 001.nd2 - d30 texgfp mchlc3 virus lys 001.nd2 (series 05)-1-4		Area	Mean	IntDen	RawIntDen	MinThr	MaxThr	Length				iN TEX264-gfp mch-LC3b lysSir cell 002_iN day21 TEX264-gfp mch-LC3b lysSir cell 002.nd2 (series 03)-1-2	1	0.638	122.694	100.375	142.337	9.791		9.791	0.48955
	0.00483333	0.1791	-0.23995					4	0.384	124.549	84	164	1.118	0.0372667		0.0372667			1	3.249	121.706	395.426	93592	0	65535	9.911	0.330367	0.330367			2	0.313	125.297	109.75	145.559	4.799		-4.799	-0.23995
	0.160867	0.0138667	0.23585					5	7.039	114.959	88	152	21.601	0.720033		0.720033			2	1.208	133.133	160.871	38076	0	65535	3.654	0.1218	0.1218			3	0.308	121.873	103.322	152	4.717		4.717	0.23585
	0.240533	0.304267	0.1143					6	0.194	538.413	180	962	0.524	0.0174667		0.0174667			3	0.908	126.507	114.916	27199	0	65535	2.742	0.0914	-0.0914			4	0.152	118.641	107.463	141.582	2.286		2.286	0.1143
	0.337033	0.5192	-0.1288					7	2.552	116.659	76	171	7.772	0.259067		0.259067			4	2.303	135.466	311.928	73829	0	65535	7.063	0.235433	0.235433			5	0.169	119.251	107.189	128.448	2.576		-2.576	-0.1288
	0.1968	0.466467	0.22235					8	0.946	116.513	84	147	2.849	0.0949667		0.0949667			5	2.451	125.321	307.098	72686	0	65535	7.503	0.2501	0.2501			6	0.292	119.475	101.24	144.517	4.447		4.447	0.22235
	0.5758	0.6977	-0.131					9	3.993	113.443	74	159	12.229	0.407633		0.407633			6	2.134	118.699	253.259	59943	0	65535	6.5	0.216667	0.216667			7	0.173	118.626	105.643	145.647	2.62		-2.62	-0.131
	-0.318633	0.713533	0.10965					10	0.461	113.358	94	158	1.382	0.0460667		0.0460667		d30 texgfp mchlc3 virus lys 001.nd2 - d30 texgfp mchlc3 virus lys 001.nd2 (series 07)-1		Area	Mean	IntDen	RawIntDen	MinThr	MaxThr	Length					8	0.144	121.032	106.231	136.864	2.193		2.193	0.10965
	0.1791	0.175633	0.28695					11	0.82	111.505	92	142	2.489	0.0829667		-0.0829667			7	4.842	124.965	605.062	143210	0	65535	14.834	0.494467	0.494467			9	0.376	120.257	100.107	134.514	5.739		5.739	0.28695
	0.7118	0.2866	0.1122					12	3.642	112.164	82	155	11.171	0.372367		-0.372367			8	1.766	168.158	296.975	70290	0	65535	5.357	0.178567	0.178567			10	0.148	122.737	103.282	137.943	2.244		2.244	0.1122
	0.1436	-0.0937667	0.3391					13	0.076	132.444	109	156	0.145	0.00483333		0.00483333			9	1.766	112.435	198.567	46998	0	65535	5.373	0.1791	0.1791			11	0.444	121.492	100.397	152.323	6.782		6.782	0.3391
	0.0477	0.747867	0.27145					14	1.58	112.933	93	143	4.826	0.160867		0.160867			10	0.161	110.763	17.783	4209	0	65535	0.416	0.0138667	0.0138667			12	0.355	121.612	105.252	138.946	5.429		5.429	0.27145
	0.2266	0.256333	0.04235					15	2.358	118.233	86	270	7.216	0.240533		0.240533			11	2.987	125.369	374.487	88636	0	65535	9.128	0.304267	0.304267			13	0.059	123.125	106.768	136.946	0.847		0.847	0.04235
	0.141267	0.1207	0.37095				WT TEX264egfp 30sec 30min 004_WT TEX264egfp 30sec 30min 004.nd2 (series 4)-1-3		Area	Mean	Min	Max	Length						12	5.074	125.583	637.236	150825	0	65535	15.576	0.5192	0.5192			14	0.486	123.995	102.224	145.203	7.419		7.419	0.37095
	0.0065	-0.0500333	0.9954					1	3.304	148.147	96	496	10.111	0.337033		0.337033			13	4.567	119.463	545.612	129139	0	65535	13.994	0.466467	0.466467		iN TEX264-gfp mch-LC3b lysSir cell 002_iN day21 TEX264-gfp mch-LC3b lysSir cell 002.nd2 (series 05)-1	1	1.297	201.306	147.877	498.161	19.908		19.908	0.9954
	0.118633	-0.0306333	0.4537					2	1.952	138.881	91	309	5.904	0.1968		0.1968			14	6.823	141.612	966.274	228704	0	65535	20.931	0.6977	0.6977			2	0.592	237.51	150.675	518.385	9.074		9.074	0.4537
	0.0444667	0.0431667	0.38055					3	5.636	136.184	92	321	17.274	0.5758		0.5758			15	6.929	159.504	1105.2	261587	0	65535	21.406	0.713533	0.713533			3	0.499	200.992	155.014	310.309	7.611		7.611	0.38055
	0.0165	0.500167	0.5801					4	3.127	138.658	91	521	9.559	0.318633		-0.318633		d30 texgfp mchlc3 virus lys 001.nd2 - d30 texgfp mchlc3 virus lys 001.nd2 (series 07)-2-1		Area	Mean	IntDen	RawIntDen	MinThr	MaxThr	Length					4	0.756	181.731	137.072	254.508	11.602		11.602	0.5801
	0.321367	0.0853667	0.3227					5	1.766	161.045	107	553	5.373	0.1791		0.1791			1	1.732	150.783	261.194	61821	0	65535	5.269	0.175633	0.175633			5	0.423	195.691	153.269	293.504	6.454		6.454	0.3227
	0.134033	0.682667	0.5596					6	6.959	128.175	87	398	21.354	0.7118		0.7118			2	2.805	146.599	411.27	97342	0	65535	8.598	0.2866	0.2866			6	0.731	188.418	138.415	585.841	11.192		11.192	0.5596
	0.119667	0.260767	0.5153				WT TEX264egfp 30sec 30min 004_WT TEX264egfp 30sec 30min 004.nd2 (series 4)-2-1		Area	Mean	Min	Max	Length						3	0.93	138.609	128.837	30494	0	65535	2.813	0.0937667	-0.0937667		iN TEX264-gfp mch-LC3b lysSir cell 002_iN day21 TEX264-gfp mch-LC3b lysSir cell 002.nd2 (series 05)-2	1	0.672	175.292	138.909	239.863	10.306		10.306	0.5153
	0.186633	0.259167	0.0899					1	1.415	114.866	93	213	4.308	0.1436		0.1436			4	7.305	126.153	921.553	218119	0	65535	22.436	0.747867	0.747867			2	0.118	171.239	139.02	229.278	1.798		1.798	0.0899
	0.270633	0.0536	-0.10465					2	0.49	142.414	104	300	1.431	0.0477		0.0477		d30 texgfp mchlc3 virus lys 001.nd2 - d30 texgfp mchlc3 virus lys 001.nd2 (series 07)-3-1		Area	Mean	IntDen	RawIntDen	MinThr	MaxThr	Length					3	0.139	163.79	143.725	184.452	2.093		-2.093	-0.10465
	0.166367	0.127433	0.32085					3	2.231	114.678	78	198	6.798	0.2266		0.2266			1	2.518	146.29	368.374	87189	0	65535	7.69	0.256333	0.256333			4	0.418	170.677	139.276	218.054	6.417		6.417	0.32085
	0.0153333	-0.176233	0.0575					4	1.394	121.009	90	182	4.238	0.141267		0.141267			2	1.187	135.58	160.964	38098	0	65535	3.621	0.1207	0.1207			5	0.076	174.255	146.698	203.271	1.15		1.15	0.0575
	0.2268	-0.0242333	0.32225					5	0.085	178.45	121	223	0.195	0.0065		0.0065			3	0.507	161.1	81.678	19332	0	65535	1.501	0.0500333	-0.0500333			6	0.423	180.695	144.671	292.687	6.445		6.445	0.32225
	0.325467	-0.0572333	-0.12235					6	1.115	145.402	82	289	3.559	0.118633		0.118633			4	0.317	151.853	48.119	11389	0	65535	0.919	0.0306333	-0.0306333			7	0.161	192.242	163.409	277.258	2.447		-2.447	-0.12235
	0.2025	0.176233	0.11525					7	0.448	131.208	99	211	1.334	0.0444667		0.0444667			5	0.439	156.51	68.77	16277	0	65535	1.295	0.0431667	0.0431667			8	0.152	178.004	144.736	215	2.305		2.305	0.11525
	0.199333	0.307133	0.00725					8	0.156	143.432	92	203	0.495	0.0165		0.0165			6	4.648	132.061	613.753	145267	0	65535	15.005	0.500167	0.500167			9	0.013	195.24	179.771	209	0.145		0.145	0.00725
	0.166833	0.328933	0.00725					9	3.118	107.512	86	196	9.641	0.321367		0.321367			7	0.849	137.109	116.437	27559	0	65535	2.561	0.0853667	0.0853667			10	0.013	171.486	166	180.873	0.145		0.145	0.00725
	0.3072	-0.283667	0.00725					10	0.803	115.105	94	144	4.021	0.134033		0.134033			8	6.714	131.22	880.951	208509	0	65535	20.48	0.682667	0.682667			11	0.013	212.995	197.728	236	0.145		0.145	0.00725
	0.572567	-0.0897667	0.00725				WT TEX264egfp 30sec 30min 004_WT TEX264egfp 30sec 30min 004.nd2 (series 4)-2-2		Area	Mean	Min	Max	Length					d30 texgfp mchlc3 virus lys 001.nd2 - d30 texgfp mchlc3 virus lys 001.nd2 (series 09)-1-1		Area	Mean	IntDen	RawIntDen	MinThr	MaxThr	Length					12	0.013	206.057	189.572	230.599	0.145		0.145	0.00725
	0.0315667	0.0595	0.00725					1	1.183	117.871	92	169	3.59	0.119667		0.119667			1	2.569	159.212	408.984	96801	0	65535	7.823	0.260767	0.260767			13	0.013	183.925	172.234	199	0.145		0.145	0.00725
	0.175967	0.307667	-0.05975					2	1.842	117.688	94	199	5.599	0.186633		0.186633			2	2.565	167.817	430.38	101865	0	65535	7.775	0.259167	0.259167			14	0.08	194.394	159.045	235.853	1.195		-1.195	-0.05975
	0.5785	0.0693667	0.22595					3	2.662	117.56	90	218	8.119	0.270633		0.270633			3	0.562	185.714	104.358	24700	0	65535	1.608	0.0536	0.0536			15	0.296	176.746	149.339	220.115	4.519		4.519	0.22595
	0.1413	0.5092	0.1587					4	1.639	118.456	95	212	4.991	0.166367		0.166367			4	1.263	141.766	179.089	42388	0	65535	3.823	0.127433	0.127433			16	0.207	176.25	150	222.644	3.174		3.174	0.1587
	0.246133	0.0460667	1.6192					5	0.169	151.35	101	221	0.46	0.0153333		0.0153333			5	1.741	138.728	241.484	57156	0	65535	5.287	0.176233	-0.176233		iN TEX264-gfp mch-LC3b lysSir cell 002_iN day21 TEX264-gfp mch-LC3b lysSir cell 002.nd2 (series 05)-3	1	2.108	121.722	98.041	272.5	32.384		32.384	1.6192
	0.2015	0.633367	-0.0956					6	2.231	117.831	82	198	6.804	0.2268		0.2268			6	0.254	140.167	35.532	8410	0	65535	0.727	0.0242333	-0.0242333			2	0.127	159.097	106	221.817	1.912		-1.912	-0.0956
	0.0717667	0.3792	1.33715					7	3.194	117.495	86	208	9.764	0.325467		0.325467			7	0.152	203.583	30.965	7329	0	65535	1.717	0.0572333	-0.0572333			3	1.741	127.16	96.007	183.885	26.743		26.743	1.33715
	0.222033	0.100367	0.94915					8	1.994	123.28	91	231	6.075	0.2025		0.2025			8	1.741	120.267	209.349	49550	0	65535	5.287	0.176233	0.176233			4	1.238	184.891	138.712	342.634	18.983		18.983	0.94915
	-0.1531	0.119467	0.4841				WT TEX264egfp 30sec 30min 004_WT TEX264egfp 30sec 30min 004.nd2 (series 6)-1-1		Area	Mean	Min	Max	Length						9	3.029	176.612	535.016	126631	0	65535	9.214	0.307133	0.307133			5	0.63	161.716	128.339	209.507	9.682		9.682	0.4841
	0.1551	0.0965333	0.1288					1	1.965	166.273	98	811	5.98	0.199333		0.199333			10	3.228	123.822	399.685	94600	0	65535	9.868	0.328933	0.328933		iN TEX264-gfp mch-LC3b lysSir cell 002_iN day21 TEX264-gfp mch-LC3b lysSir cell 002.nd2 (series 06)-1	1	0.169	131.318	114.126	144.359	2.576		2.576	0.1288
	0.2093	0.0282333	-0.06575					2	1.648	121.379	86	182	5.005	0.166833		0.166833			11	2.784	132.809	369.776	87521	0	65535	8.51	0.283667	-0.283667			2	0.089	131.67	118.758	154.621	1.315		-1.315	-0.06575
	0.0151667	-0.0282333	0.06575					3	2.987	115.943	86	331	9.216	0.3072		0.3072			12	0.896	167.34	149.886	35476	0	65535	2.693	0.0897667	-0.0897667			3	0.089	131.67	118.758	154.621	1.315		1.315	0.06575
	0.1892	0.0282333	0.1848					4	5.602	115.556	89	149	17.177	0.572567		0.572567			13	0.6	118.859	71.31	16878	0	65535	1.785	0.0595	0.0595			4	0.241	133.375	111.441	148.219	3.696		3.696	0.1848
	0.276333	0.0282333	0.36485					5	0.325	123.662	95	158	0.947	0.0315667		0.0315667			14	3.025	139.353	421.558	99777	0	65535	9.23	0.307667	0.307667			5	0.477	134.796	108.085	187.216	7.297		7.297	0.36485
	0.5211	0.0282333	0.192					6	1.732	116.246	89	149	5.279	0.175967		0.175967			15	0.71	137.113	97.323	23035	0	65535	2.081	0.0693667	0.0693667			6	0.254	132.398	108.847	165.485	3.84		3.84	0.192
	0.334533	0.0282333	0.1145					7	5.67	206.385	96	708	17.355	0.5785		0.5785			16	4.977	142.862	711.034	168292	0	65535	15.276	0.5092	0.5092		iN TEX264-gfp mch-LC3b lysSir cell 002_iN day21 TEX264-gfp mch-LC3b lysSir cell 002.nd2 (series 06)-2	1	0.152	129.358	114.793	157.616	2.29		2.29	0.1145
	0.334533	0.0282333	0.05535				WT TEX264egfp 30sec 30min 004_WT TEX264egfp 30sec 30min 004.nd2 (series 6)-1-2		Area	Mean	Min	Max	Length					d30 texgfp mchlc3 virus lys 001.nd2 - d30 texgfp mchlc3 virus lys 001.nd2 (series 11)-1-1		Area	Mean	IntDen	RawIntDen	MinThr	MaxThr	Length					2	0.076	135.159	122	149.223	1.107		1.107	0.05535
	0.158167	0.0282333	0.39855					1	1.403	145.786	100	289	4.239	0.1413		0.1413			1	0.461	214.349	98.713	23364	0	65535	1.382	0.0460667	0.0460667			3	0.52	220.903	151.829	616.791	7.971		7.971	0.39855
	0.1127	0.0282333	0.10645					2	2.417	140.112	91	369	7.384	0.246133		0.246133			2	6.185	112.079	693.251	164083	0	65535	19.001	0.633367	0.633367			4	0.139	234.843	178.404	378.683	2.129		2.129	0.10645
	0.0911	0.0282333	0.1902					3	1.986	147.466	98	613	6.045	0.2015		0.2015			3	3.718	174.825	649.999	153846	0	65535	11.376	0.3792	0.3792		iN TEX264-gfp mch-LC3b lysSir cell 002_iN day21 TEX264-gfp mch-LC3b lysSir cell 002.nd2 (series 07)-1	1	0.249	128.249	114.012	143.408	3.804		3.804	0.1902
	0.2332	0.389033	0.00975					4	0.727	166.547	104	693	2.153	0.0717667		0.0717667			4	1.006	224.294	225.539	53382	0	65535	3.011	0.100367	0.100367			2	0.017	208.25	189	237	0.195		0.195	0.00975
	-0.0308	0.372333	0.00975					5	2.197	165.002	95	1098	6.661	0.222033		0.222033			5	1.183	204.496	241.919	57259	0	65535	3.584	0.119467	0.119467			3	0.017	261.5	243	287	0.195		0.195	0.00975
	0.0552333	0.284967	0.0436					6	1.521	137.844	97	248	4.593	0.1531		-0.1531			6	0.963	213.241	205.415	48619	0	65535	2.896	0.0965333	0.0965333			4	0.059	130.108	114.345	145.061	0.872		0.872	0.0436
	0.0707333	0.0589333	0.6048					7	1.538	153.854	97	867	4.653	0.1551		0.1551			7	0.296	409.414	121.084	28659	0	65535	0.847	0.0282333	0.0282333			5	0.79	170.897	112.79	305.221	12.096		12.096	0.6048
	0.0463667	0.234667	0.306					8	2.066	191.454	93	514	6.279	0.2093		0.2093			8	0.296	112.886	33.386	7902	0	65535	0.847	0.0282333	-0.0282333		iN TEX264-gfp mch-LC3b lysSir cell 002_iN day21 TEX264-gfp mch-LC3b lysSir cell 002.nd2 (series 09)-1-1	1	0.401	122.122	100.055	240.896	6.12		6.12	0.306
	0.0235667	0.0741	0.17735					9	0.169	250.65	181	327	0.455	0.0151667		0.0151667			9	0.296	125.157	37.015	8761	0	65535	0.847	0.0282333	0.0282333			2	0.232	135.862	107.924	293.261	3.547		3.547	0.17735
	0.0430333	0.270633	0.22255					10	1.859	191.282	95	547	5.676	0.1892		0.1892			10	0.296	210.086	62.133	14706	0	65535	0.847	0.0282333	0.0282333			3	0.292	127.408	103.484	218.251	4.451		4.451	0.22255
	0.193933	0.1608	0.1673					11	2.721	135.975	88	571	8.29	0.276333		0.276333			11	0.296	123.286	36.462	8630	0	65535	0.847	0.0282333	0.0282333			4	0.22	130.127	106.352	207.818	3.346		3.346	0.1673
	0.211567	0.0108333	0.4128					12	5.112	200.064	99	1638	15.633	0.5211		0.5211			12	0.296	106.843	31.599	7479	0	65535	0.847	0.0282333	0.0282333			5	0.541	131.138	106.456	254.692	8.256		8.256	0.4128
	0.167267	0.0339	0.17625				WT TEX264egfp 30sec 30min 004_WT TEX264egfp 30sec 30min 004.nd2 (series 6)-1-3		Area	Mean	Min	Max	Length						13	0.296	101.914	30.141	7134	0	65535	0.847	0.0282333	0.0282333		iN TEX264-gfp mch-LC3b lysSir cell 002_iN day21 TEX264-gfp mch-LC3b lysSir cell 002.nd2 (series 09)-1-2	1	0.232	169.478	136.438	213.699	3.525		3.525	0.17625
	0.2106	0.0370333	0.2386					1	3.321	135.017	96	287	10.036	0.334533		0.334533			14	0.296	101.429	29.998	7100	0	65535	0.847	0.0282333	0.0282333			2	0.313	160.388	125	224.074	4.772		4.772	0.2386
	0.1713	0.0562	0.3475					2	3.321	135.017	96	287	10.036	0.334533		0.334533			15	0.296	102.071	30.188	7145	0	65535	0.847	0.0282333	0.0282333			3	0.452	160.605	125.948	209.606	6.95		6.95	0.3475
	0.368	0.0659	0.4811					3	1.563	133.478	92	208	4.745	0.158167		0.158167			16	0.296	101.257	29.947	7088	0	65535	0.847	0.0282333	0.0282333			4	0.63	162.899	133.245	246.726	9.622		9.622	0.4811
	0.496833	0.0659	0.56075					4	1.124	135.241	96	201	3.381	0.1127		0.1127			17	3.811	196.306	748.112	177068	0	65535	11.671	0.389033	0.389033		iN TEX264-gfp mch-LC3b lysSir cell 002_iN day21 TEX264-gfp mch-LC3b lysSir cell 002.nd2 (series 09)-2-1	1	0.731	169.411	131.635	343.827	11.215		11.215	0.56075
	0.0261667	0.0659	0.4582					5	0.908	142.651	106	248	2.733	0.0911		0.0911			18	3.65	144.134	526.148	124532	0	65535	11.17	0.372333	0.372333			2	0.596	160.991	129.533	200.951	9.164		9.164	0.4582
	0.541767	0.2368	0.2854					6	2.315	151.672	93	333	6.996	0.2332		0.2332		d30 texgfp mchlc3 virus lys 001.nd2 - d30 texgfp mchlc3 virus lys 001.nd2 (series 11)-1-2		Area	Mean	IntDen	RawIntDen	MinThr	MaxThr	Length					3	0.372	174.385	137.466	269.367	5.708		5.708	0.2854
	0.808967	0.0156333	0.07725					7	0.313	172.216	115	285	0.924	0.0308		-0.0308			1	2.793	114.048	318.506	75386	0	65535	8.549	0.284967	0.284967			4	0.101	164.933	137.773	201.66	1.545		1.545	0.07725
	0.315733	0.0156333	0.0117					8	0.553	154.282	98	278	1.657	0.0552333		0.0552333			2	0.156	110.703	17.306	4096	0	65535	1.768	0.0589333	0.0589333			5	0.017	251.835	232.323	273.88	0.234		0.234	0.0117
	-0.0669333	0.317067	0.14685					9	0.706	145.527	100	263	2.122	0.0707333		0.0707333			3	2.298	124.728	286.675	67852	0	65535	7.04	0.234667	0.234667			6	0.194	196.499	138.532	452.779	2.937		2.937	0.14685
	0.2084	0.3527	0.624					10	0.477	143.248	107	224	1.391	0.0463667		0.0463667			4	0.744	190.438	141.609	33517	0	65535	2.223	0.0741	0.0741		iN TEX264-gfp mch-LC3b lysSir cell 002_iN day21 TEX264-gfp mch-LC3b lysSir cell 002.nd2 (series 10)-1-1	1	0.815	114.527	95.642	147.582	12.48		12.48	0.624
	0.377567	0.217067	0.3617					11	0.258	150.672	104	223	0.707	0.0235667		0.0235667			5	2.653	196.75	522.037	123559	0	65535	8.119	0.270633	0.270633			2	0.473	134.11	108.739	160.713	7.234		7.234	0.3617
	0.5076	0.0367667	0.2016					12	0.334	155.595	108	258	1.291	0.0430333		0.0430333			6	1.61	167.643	269.859	63872	0	65535	4.824	0.1608	0.1608			3	0.266	222.541	109.786	531	4.032		4.032	0.2016
	0.340367	0.0301	0.2341					13	1.284	147.151	91	373	5.818	0.193933		0.193933			7	0.127	270.4	34.273	8112	0	65535	0.325	0.0108333	0.0108333			4	0.308	216.154	108	531	4.682		4.682	0.2341
		0.22	0.254					14	2.066	143.906	97	438	6.347	0.211567		0.211567			8	0.355	184.643	65.53	15510	0	65535	1.017	0.0339	0.0339			5	0.334	169.155	100.406	531	5.08		5.08	0.254
		0.3296	0.46485				WT TEX264egfp 30sec 30min 004_WT TEX264egfp 30sec 30min 004.nd2 (series 7)-1		Area	Mean	Min	Max	Length						9	0.384	173.846	66.84	15820	0	65535	1.111	0.0370333	0.0370333			6	0.608	200.07	128.231	531	9.297		9.297	0.46485
		0.101167	0.3674					1	1.652	135.98	88	251	5.018	0.167267		0.167267			10	0.144	150.176	21.573	5106	0	65535	1.686	0.0562	0.0562			7	0.482	224.448	157.915	531	7.348		7.348	0.3674
		0.413767	0.45345					2	2.074	125.733	92	249	6.318	0.2106		0.2106			11	0.676	241.119	162.996	38579	0	65535	1.977	0.0659	0.0659			8	0.592	228.832	157.214	531	9.069		9.069	0.45345
		0.0849333	0.337					3	1.69	128.713	92	288	5.139	0.1713		0.1713			12	0.676	106.287	71.85	17006	0	65535	1.977	0.0659	0.0659			9	0.439	265.991	165.995	531	6.74		6.74	0.337
		0.0959333	0.60535				WT TEX264egfp 30sec 30min 004_WT TEX264egfp 30sec 30min 004.nd2 (series 7)-2-1		Area	Mean	Min	Max	Length						13	0.676	153.931	104.058	24629	0	65535	1.977	0.0659	0.0659		iN TEX264-gfp mch-LC3b lysSir cell 002_iN day21 TEX264-gfp mch-LC3b lysSir cell 002.nd2 (series 10)-1-2	1	0.79	122.979	100.294	163.213	12.107		12.107	0.60535
		0.0349333	0.884					1	3.608	123.706	90	163	11.04	0.368		0.368			14	2.332	145.495	339.322	80313	0	65535	7.104	0.2368	0.2368			2	1.149	155.269	108.482	377.757	17.68		17.68	0.884
		0.125833	0.61525					2	4.867	124.77	90	173	14.905	0.496833		0.496833			15	0.182	376.837	68.462	16204	0	65535	0.469	0.0156333	0.0156333			3	0.803	210.964	131.138	449.7	12.305		12.305	0.61525
		0.404133	-0.0823					3	0.287	135.294	92	167	0.785	0.0261667		0.0261667			16	0.182	174.093	31.628	7486	0	65535	0.469	0.0156333	0.0156333			4	0.11	217.508	180.221	379.79	1.646		-1.646	-0.0823
		0.0738	0.1128					4	5.315	122.2	92	204	16.253	0.541767		0.541767			17	3.105	128.214	398.151	94237	0	65535	9.512	0.317067	0.317067			5	0.148	251.842	196.918	382.545	2.256		2.256	0.1128
		0.256					WT TEX264egfp 30sec 30min 004_WT TEX264egfp 30sec 30min 004.nd2 (series 7)-2-2		Area	Mean	Min	Max	Length						18	3.46	147.155	509.197	120520	0	65535	10.581	0.3527	0.3527
		0.486033						1	7.913	123.464	90	189	24.269	0.808967		0.808967			19	2.142	129.462	277.316	65637	0	65535	6.512	0.217067	0.217067
		0.627267						2	3.101	106.44	85	183	9.472	0.315733		0.315733		d30 texgfp mchlc3 virus lys 001.nd2 - d30 texgfp mchlc3 virus lys 001.nd2 (series 11)-1-3		Area	Mean	IntDen	RawIntDen	MinThr	MaxThr	Length
		0.531667						3	0.646	107.614	92	177	2.008	0.0669333		-0.0669333			1	0.368	162.069	59.573	14100	0	65535	1.103	0.0367667	0.0367667
		0.269533						4	2.011	103.708	86	166	6.252	0.2084		0.2084			2	0.313	143.284	44.798	10603	0	65535	0.903	0.0301	0.0301
		0.0962					WT TEX264egfp 30sec 30min 004_WT TEX264egfp 30sec 30min 004.nd2 (series 8)-1		Area	Mean	Min	Max	Length						3	2.155	125.314	270.02	63910	0	65535	6.6	0.22	0.22
		0.150433						1	3.688	131.314	95	195	11.327	0.377567		0.377567			4	3.241	142.442	461.594	109253	0	65535	9.888	0.3296	0.3296
		0.0252667						2	4.964	139.797	100	256	15.228	0.5076		0.5076			5	1.001	134.38	134.558	31848	0	65535	3.035	0.101167	0.101167
		0.0589333						3	3.342	109.148	87	137	10.211	0.340367		0.340367			6	4.052	157.474	638.051	151018	0	65535	12.413	0.413767	0.413767
		-0.0122667																	7	0.853	184.772	157.694	37324	0	65535	2.548	0.0849333	0.0849333
		0.165467																	8	0.955	184.558	176.225	41710	0	65535	2.878	0.0959333	0.0959333
		0.4443																	9	0.368	218.149	80.186	18979	0	65535	1.048	0.0349333	0.0349333
		0.0372667																	10	1.251	169.767	212.31	50251	0	65535	3.775	0.125833	0.125833
		0.119																	11	3.967	163.359	648.09	153394	0	65535	12.124	0.404133	0.404133
		0.4927																	12	0.739	149.537	110.564	26169	0	65535	2.214	0.0738	0.0738
		0.0193667																	13	2.514	124.708	313.499	74201	0	65535	7.68	0.256	0.256
		0.164733																d30 texgfp mchlc3 virus lys 001.nd2 - d30 texgfp mchlc3 virus lys 001.nd2 (series 11)-1-4		Area	Mean	IntDen	RawIntDen	MinThr	MaxThr	Length
		0.3189																	1	4.762	134.336	639.652	151397	0	65535	14.581	0.486033	0.486033
		0.0866667																	2	6.135	198.809	1219.63	288671	0	65535	18.818	0.627267	0.627267
																			3	5.201	150.701	783.792	185513	0	65535	15.95	0.531667	0.531667
																			4	2.649	133.321	353.176	83592	0	65535	8.086	0.269533	0.269533
																			5	0.959	129.326	124.033	29357	0	65535	2.886	0.0962	0.0962
																		d30 texgfp mchlc3 virus lys 001.nd2 - d30 texgfp mchlc3 virus lys 001.nd2 (series 11)-2-1		Area	Mean	IntDen	RawIntDen	MinThr	MaxThr	Length
																			1	1.496	137.35	205.428	48622	0	65535	4.513	0.150433	0.150433
																			2	0.266	174.365	46.412	10985	0	65535	0.758	0.0252667	0.0252667
																			3	0.604	168.902	102.046	24153	0	65535	1.768	0.0589333	0.0589333
																			4	0.131	153.516	20.107	4759	0	65535	0.368	0.0122667	-0.0122667
																			5	1.61	148.992	239.836	56766	0	65535	4.964	0.165467	0.165467
																			6	4.348	137.927	599.642	141927	0	65535	13.329	0.4443	0.4443
																			7	0.384	136.923	52.644	12460	0	65535	1.118	0.0372667	0.0372667
																			8	1.179	138.72	163.52	38703	0	65535	3.57	0.119	0.119
																			9	4.821	131.571	634.265	150122	0	65535	14.781	0.4927	0.4927
																			10	0.215	208.392	44.903	10628	0	65535	0.581	0.0193667	0.0193667
																			11	1.635	150.276	245.713	58157	0	65535	4.942	0.164733	0.164733
																			12	3.105	294.807	915.486	216683	0	65535	9.567	0.3189	0.3189
																			13	0.866	139.317	120.666	28560	0	65535	2.6	0.0866667	0.0866667
