# Supplementary material for: Combinatorial selective ER-phagy remodels the ER during neurogenesis
Source: Nat Cell Biol. 2024 Mar 1;26(3):378–92. doi: 10.1038/s41556-024-01356-4 (PMC10940164; doi:10.1038/s41556-024-01356-4)
Supplement: Supplementary file 22 — Statistical source data for Fig. 6. [file 41556_2024_1356_MOESM22_ESM.xlsx]

## Sheet: Figure 6
Hoyer et. al
Numerical data associated with Figure 6
Flow Cytometry experiments
tab name:	figures included:	experiment detailed:
Fig6c_ExtFig4fg_d0d4d12singleKO	Figure 6c	Keima-RAMP4 Single KOs day 12
	Extended Figure 4f-g	Keima-RAMP4 Single KOs day 0 vs day 4
Fig6d_d12combo	figure 6d	day12 Keima-RAMP4 in combinatorial KOs
Imaging experiments
tab name:	figures included:	experiment detailed:
fig6f	Figure 6f	WT vs ATG12 vs PKO_WT vs ATG12 vs PKO number of axonal ER stuctures per nuclei	(same as figure 2d,e)

## Sheet: Fig6c_ExtFig4fg_d0d4d12singleKO
Figure 6c
Extended Figure 4f-g
DAY0
A	B	C	D	E	F	G	H	I	J	K	L	M	N	O	P	Q	R	S	T	U
d0 keima ramp4 BAFA	d0 keima ramp4	d0 keima ramp4 vps34i	d0 atg12ko keima ramp4 BAFA	d0 atg12ko keima ramp4	d0 atg12ko keima ramp4 vps34i	d0 CCPG1-/- keima ramp4 BAFA	d0 CCPG1-/- keima ramp4	d0 CCPG1-/- keima ramp4 vps34i	d0 TEX264-/- keima ramp4 BAFA	d0 TEX264-/- keima ramp4	d0 TEX264-/- keima ramp4 vps34i	d0 FAM134A-/- keima ramp4 BAFA	d0 FAM134A-/- keima ramp4	d0 FAM134A-/- keima ramp4 vps34i	d0 FAM134B-/- keima ramp4 BAFA	d0 FAM134B-/- keima ramp4	d0 FAM134B-/- keima ramp4 vps34i	d0 FAM134C-/- keima ramp4 BAFA	d0 FAM134C-/- keima ramp4	d0 FAM134C-/- keima ramp4 vps34i
1.01869	1.56075		1.0354	1.78761		1.01724	1.46552		1.02381	1.38095		0.944444	1.46825		0.987245	1.36224		0.997462	1.35533
1	1.65421		1	1.84956		1.07759	1.4569		1	1.4127		0.944444	1.48413		1.01786	1.40051		0.989848	1.27157
1	1.43925		1.0354	1.71681		1	1.42241		1	1.43651		0.968254	1.38095		0.994898	1.37755		1.01269	1.26396
Number of families	1
Number of comparisons per family	91
Alpha	0.05
Dunnett's T3 multiple comparisons test	Mean Diff.	95.00% CI of diff.	Below threshold?	Summary	Adjusted P Value
d0 keima ramp4 BAFA vs. d0 keima ramp4	-0.5452	-1.302 to 0.2120	No	ns	0.094	A-B
d0 keima ramp4 BAFA vs. d0 atg12ko keima ramp4 BAFA	-0.01737	-0.1251 to 0.09034	No	ns	0.9884	A-D
d0 keima ramp4 BAFA vs. d0 atg12ko keima ramp4	-0.7784	-1.249 to -0.3080	Yes	*	0.0186	A-E
d0 keima ramp4 BAFA vs. d0 CCPG1-/- keima ramp4 BAFA	-0.02538	-0.3200 to 0.2692	No	ns	0.9963	A-G
d0 keima ramp4 BAFA vs. d0 CCPG1-/- keima ramp4	-0.442	-0.5596 to -0.3244	Yes	**	0.001	A-H
d0 keima ramp4 BAFA vs. d0 TEX264-/- keima ramp4 BAFA	-0.001706	-0.06834 to 0.06492	No	ns	>0.9999	A-J
d0 keima ramp4 BAFA vs. d0 TEX264-/- keima ramp4	-0.4038	-0.5431 to -0.2645	Yes	**	0.0023	A-K
d0 keima ramp4 BAFA vs. d0 FAM134A-/- keima ramp4 BAFA	0.05385	-0.01278 to 0.1205	No	ns	0.1023	A-M
d0 keima ramp4 BAFA vs. d0 FAM134A-/- keima ramp4	-0.4382	-0.8338 to -0.04260	Yes	*	0.041	A-N
d0 keima ramp4 BAFA vs. d0 FAM134B-/- keima ramp4 BAFA	0.006231	-0.06713 to 0.07959	No	ns	>0.9999	A-P
d0 keima ramp4 BAFA vs. d0 FAM134B-/- keima ramp4	-0.3739	-0.4768 to -0.2710	Yes	**	0.0012	A-Q
d0 keima ramp4 BAFA vs. d0 FAM134C-/- keima ramp4 BAFA	0.006231	-0.05426 to 0.06672	No	ns	>0.9999	A-S
d0 keima ramp4 BAFA vs. d0 FAM134C-/- keima ramp4	-0.2907	-0.6531 to 0.07161	No	ns	0.0765	A-T
d0 keima ramp4 vs. d0 atg12ko keima ramp4 BAFA	0.5278	-0.2390 to 1.295	No	ns	0.1024	B-D
d0 keima ramp4 vs. d0 atg12ko keima ramp4	-0.2333	-0.8233 to 0.3568	No	ns	0.4601	B-E
d0 keima ramp4 vs. d0 CCPG1-/- keima ramp4 BAFA	0.5198	-0.01722 to 1.057	No	ns	0.0547	B-G
d0 keima ramp4 vs. d0 CCPG1-/- keima ramp4	0.1031	-0.6670 to 0.8732	No	ns	0.9238	B-H
d0 keima ramp4 vs. d0 TEX264-/- keima ramp4 BAFA	0.5435	-0.2161 to 1.303	No	ns	0.0951	B-J
d0 keima ramp4 vs. d0 TEX264-/- keima ramp4	0.1413	-0.6369 to 0.9196	No	ns	0.7681	B-K
d0 keima ramp4 vs. d0 FAM134A-/- keima ramp4 BAFA	0.599	-0.1605 to 1.359	No	ns	0.079	B-M
d0 keima ramp4 vs. d0 FAM134A-/- keima ramp4	0.107	-0.4582 to 0.6721	No	ns	0.9609	B-N
d0 keima ramp4 vs. d0 FAM134B-/- keima ramp4 BAFA	0.5514	-0.2102 to 1.313	No	ns	0.093	B-P
d0 keima ramp4 vs. d0 FAM134B-/- keima ramp4	0.1713	-0.5941 to 0.9367	No	ns	0.6255	B-Q
d0 keima ramp4 vs. d0 FAM134C-/- keima ramp4 BAFA	0.5514	-0.2064 to 1.309	No	ns	0.0921	B-S
d0 keima ramp4 vs. d0 FAM134C-/- keima ramp4	0.2544	-0.3007 to 0.8096	No	ns	0.3464	B-T
d0 atg12ko keima ramp4 BAFA vs. d0 atg12ko keima ramp4	-0.7611	-1.247 to -0.2753	Yes	*	0.0207	D-E
d0 atg12ko keima ramp4 BAFA vs. d0 CCPG1-/- keima ramp4 BAFA	-0.00801	-0.2204 to 0.2044	No	ns	>0.9999	D-G
d0 atg12ko keima ramp4 BAFA vs. d0 CCPG1-/- keima ramp4	-0.4247	-0.5414 to -0.3079	Yes	***	0.0004	D-H
d0 atg12ko keima ramp4 BAFA vs. d0 TEX264-/- keima ramp4 BAFA	0.01566	-0.07824 to 0.1096	No	ns	0.9991	D-J
d0 atg12ko keima ramp4 BAFA vs. d0 TEX264-/- keima ramp4	-0.3865	-0.5182 to -0.2547	Yes	***	0.0009	D-K
d0 atg12ko keima ramp4 BAFA vs. d0 FAM134A-/- keima ramp4 BAFA	0.07122	-0.02269 to 0.1651	No	ns	0.1253	D-M
d0 atg12ko keima ramp4 BAFA vs. d0 FAM134A-/- keima ramp4	-0.4208	-0.6967 to -0.1450	Yes	*	0.0151	D-N
d0 atg12ko keima ramp4 BAFA vs. d0 FAM134B-/- keima ramp4 BAFA	0.0236	-0.07520 to 0.1224	No	ns	0.9643	D-P
d0 atg12ko keima ramp4 BAFA vs. d0 FAM134B-/- keima ramp4	-0.3565	-0.4636 to -0.2494	Yes	***	0.0005	D-Q
d0 atg12ko keima ramp4 BAFA vs. d0 FAM134C-/- keima ramp4 BAFA	0.0236	-0.08599 to 0.1332	No	ns	0.9163	D-S
d0 atg12ko keima ramp4 BAFA vs. d0 FAM134C-/- keima ramp4	-0.2734	-0.5281 to -0.01860	Yes	*	0.0411	D-T
d0 atg12ko keima ramp4 vs. d0 CCPG1-/- keima ramp4 BAFA	0.7531	0.3899 to 1.116	Yes	**	0.0061	E-G
d0 atg12ko keima ramp4 vs. d0 CCPG1-/- keima ramp4	0.3364	-0.1545 to 0.8273	No	ns	0.1032	E-H
d0 atg12ko keima ramp4 vs. d0 TEX264-/- keima ramp4 BAFA	0.7767	0.3026 to 1.251	Yes	*	0.019	E-J
d0 atg12ko keima ramp4 vs. d0 TEX264-/- keima ramp4	0.3746	0.03890 to 0.7103	Yes	*	0.0368	E-K
d0 atg12ko keima ramp4 vs. d0 FAM134A-/- keima ramp4 BAFA	0.8323	0.3581 to 1.306	Yes	*	0.0165	E-M
d0 atg12ko keima ramp4 vs. d0 FAM134A-/- keima ramp4	0.3402	0.01008 to 0.6704	Yes	*	0.045	E-N
d0 atg12ko keima ramp4 vs. d0 FAM134B-/- keima ramp4 BAFA	0.7847	0.3072 to 1.262	Yes	*	0.0188	E-P
d0 atg12ko keima ramp4 vs. d0 FAM134B-/- keima ramp4	0.4046	-0.07887 to 0.8880	No	ns	0.0706	E-Q
d0 atg12ko keima ramp4 vs. d0 FAM134C-/- keima ramp4 BAFA	0.7847	0.3133 to 1.256	Yes	*	0.0184	E-S
d0 atg12ko keima ramp4 vs. d0 FAM134C-/- keima ramp4	0.4877	0.1691 to 0.8063	Yes	*	0.0106	E-T
d0 CCPG1-/- keima ramp4 BAFA vs. d0 CCPG1-/- keima ramp4	-0.4167	-0.6343 to -0.1991	Yes	**	0.0078	G-H
d0 CCPG1-/- keima ramp4 BAFA vs. d0 TEX264-/- keima ramp4 BAFA	0.02367	-0.2769 to 0.3242	No	ns	0.9985	G-J
d0 CCPG1-/- keima ramp4 BAFA vs. d0 TEX264-/- keima ramp4	-0.3784	-0.5666 to -0.1902	Yes	**	0.0037	G-K
d0 CCPG1-/- keima ramp4 BAFA vs. d0 FAM134A-/- keima ramp4 BAFA	0.07923	-0.2213 to 0.3798	No	ns	0.5114	G-M
d0 CCPG1-/- keima ramp4 BAFA vs. d0 FAM134A-/- keima ramp4	-0.4128	-0.6755 to -0.1502	Yes	**	0.0096	G-N
d0 CCPG1-/- keima ramp4 BAFA vs. d0 FAM134B-/- keima ramp4 BAFA	0.03161	-0.1723 to 0.2355	No	ns	0.9918	G-P
d0 CCPG1-/- keima ramp4 BAFA vs. d0 FAM134B-/- keima ramp4	-0.3485	-0.5585 to -0.1385	Yes	*	0.0118	G-Q
d0 CCPG1-/- keima ramp4 BAFA vs. d0 FAM134C-/- keima ramp4 BAFA	0.03161	-0.2646 to 0.3278	No	ns	0.9791	G-S
d0 CCPG1-/- keima ramp4 BAFA vs. d0 FAM134C-/- keima ramp4	-0.2653	-0.5133 to -0.01738	Yes	*	0.0394	G-T
d0 CCPG1-/- keima ramp4 vs. d0 TEX264-/- keima ramp4 BAFA	0.4403	0.3162 to 0.5645	Yes	**	0.0012	H-J
d0 CCPG1-/- keima ramp4 vs. d0 TEX264-/- keima ramp4	0.03822	-0.09909 to 0.1755	No	ns	0.9047	H-K
d0 CCPG1-/- keima ramp4 vs. d0 FAM134A-/- keima ramp4 BAFA	0.4959	0.3718 to 0.6200	Yes	***	0.0009	H-M
d0 CCPG1-/- keima ramp4 vs. d0 FAM134A-/- keima ramp4	0.003831	-0.2761 to 0.2837	No	ns	>0.9999	H-N
d0 CCPG1-/- keima ramp4 vs. d0 FAM134B-/- keima ramp4 BAFA	0.4483	0.3422 to 0.5543	Yes	***	0.0002	H-P
d0 CCPG1-/- keima ramp4 vs. d0 FAM134B-/- keima ramp4	0.06817	-0.04564 to 0.1820	No	ns	0.2504	H-Q
d0 CCPG1-/- keima ramp4 vs. d0 FAM134C-/- keima ramp4 BAFA	0.4483	0.3290 to 0.5676	Yes	**	0.0011	H-S
d0 CCPG1-/- keima ramp4 vs. d0 FAM134C-/- keima ramp4	0.1513	-0.1078 to 0.4104	No	ns	0.2025	H-T
d0 TEX264-/- keima ramp4 BAFA vs. d0 TEX264-/- keima ramp4	-0.4021	-0.5470 to -0.2573	Yes	**	0.0026	J-K
d0 TEX264-/- keima ramp4 BAFA vs. d0 FAM134A-/- keima ramp4 BAFA	0.05556	-0.01856 to 0.1297	No	ns	0.13	J-M
d0 TEX264-/- keima ramp4 BAFA vs. d0 FAM134A-/- keima ramp4	-0.4365	-0.8366 to -0.03644	Yes	*	0.0422	J-N
d0 TEX264-/- keima ramp4 BAFA vs. d0 FAM134B-/- keima ramp4 BAFA	0.007937	-0.07229 to 0.08816	No	ns	>0.9999	J-P
d0 TEX264-/- keima ramp4 BAFA vs. d0 FAM134B-/- keima ramp4	-0.3722	-0.4624 to -0.2820	Yes	***	0.0002	J-Q
d0 TEX264-/- keima ramp4 BAFA vs. d0 FAM134C-/- keima ramp4 BAFA	0.007937	-0.06072 to 0.07659	No	ns	>0.9999	J-S
d0 TEX264-/- keima ramp4 BAFA vs. d0 FAM134C-/- keima ramp4	-0.289	-0.6562 to 0.07818	No	ns	0.0793	J-T
d0 TEX264-/- keima ramp4 vs. d0 FAM134A-/- keima ramp4 BAFA	0.4577	0.3128 to 0.6025	Yes	**	0.0018	K-M
d0 TEX264-/- keima ramp4 vs. d0 FAM134A-/- keima ramp4	-0.03439	-0.3241 to 0.2553	No	ns	0.9996	K-N
d0 TEX264-/- keima ramp4 vs. d0 FAM134B-/- keima ramp4 BAFA	0.4101	0.2604 to 0.5597	Yes	**	0.0027	K-P
d0 TEX264-/- keima ramp4 vs. d0 FAM134B-/- keima ramp4	0.02995	-0.09921 to 0.1591	No	ns	0.9715	K-Q
d0 TEX264-/- keima ramp4 vs. d0 FAM134C-/- keima ramp4 BAFA	0.4101	0.2693 to 0.5508	Yes	**	0.0022	K-S
d0 TEX264-/- keima ramp4 vs. d0 FAM134C-/- keima ramp4	0.1131	-0.1565 to 0.3827	No	ns	0.4126	K-T
d0 FAM134A-/- keima ramp4 BAFA vs. d0 FAM134A-/- keima ramp4	-0.4921	-0.8921 to -0.09200	Yes	*	0.0334	M-N
d0 FAM134A-/- keima ramp4 BAFA vs. d0 FAM134B-/- keima ramp4 BAFA	-0.04762	-0.1278 to 0.03260	No	ns	0.2566	M-P
d0 FAM134A-/- keima ramp4 BAFA vs. d0 FAM134B-/- keima ramp4	-0.4277	-0.5179 to -0.3375	Yes	***	0.0001	M-Q
d0 FAM134A-/- keima ramp4 BAFA vs. d0 FAM134C-/- keima ramp4 BAFA	-0.04762	-0.1163 to 0.02103	No	ns	0.1648	M-S
d0 FAM134A-/- keima ramp4 BAFA vs. d0 FAM134C-/- keima ramp4	-0.3446	-0.7118 to 0.02262	No	ns	0.0566	M-T
d0 FAM134A-/- keima ramp4 vs. d0 FAM134B-/- keima ramp4 BAFA	0.4444	0.04044 to 0.8484	Yes	*	0.0415	N-P
d0 FAM134A-/- keima ramp4 vs. d0 FAM134B-/- keima ramp4	0.06434	-0.3467 to 0.4754	No	ns	0.855	N-Q
d0 FAM134A-/- keima ramp4 vs. d0 FAM134C-/- keima ramp4 BAFA	0.4444	0.04767 to 0.8412	Yes	*	0.0401	N-S
d0 FAM134A-/- keima ramp4 vs. d0 FAM134C-/- keima ramp4	0.1475	-0.1393 to 0.4342	No	ns	0.3683	N-T
d0 FAM134B-/- keima ramp4 BAFA vs. d0 FAM134B-/- keima ramp4	-0.3801	-0.4754 to -0.2848	Yes	***	0.0003	P-Q
d0 FAM134B-/- keima ramp4 BAFA vs. d0 FAM134C-/- keima ramp4 BAFA	-3.333e-09	-0.07520 to 0.07520	No	ns	>0.9999	P-S
d0 FAM134B-/- keima ramp4 BAFA vs. d0 FAM134C-/- keima ramp4	-0.297	-0.6684 to 0.07453	No	ns	0.077	P-T
d0 FAM134B-/- keima ramp4 vs. d0 FAM134C-/- keima ramp4 BAFA	0.3801	0.2752 to 0.4850	Yes	**	0.0012	Q-S
d0 FAM134B-/- keima ramp4 vs. d0 FAM134C-/- keima ramp4	0.08315	-0.1696 to 0.3359	No	ns	0.6175	Q-T
d0 FAM134C-/- keima ramp4 BAFA vs. d0 FAM134C-/- keima ramp4	-0.297	-0.6606 to 0.06665	No	ns	0.0739	S-T
Test details	Mean 1	Mean 2	Mean Diff.	SE of diff.	n1	n2	t	DF
d0 keima ramp4 BAFA vs. d0 keima ramp4	1.006	1.551	-0.5452	0.06254	3	3	8.717	2.04
d0 keima ramp4 BAFA vs. d0 atg12ko keima ramp4 BAFA	1.006	1.024	-0.01737	0.01334	3	3	1.302	3.035
d0 keima ramp4 BAFA vs. d0 atg12ko keima ramp4	1.006	1.785	-0.7784	0.03885	3	3	20.04	2.106
d0 keima ramp4 BAFA vs. d0 CCPG1-/- keima ramp4 BAFA	1.006	1.032	-0.02538	0.02433	3	3	1.043	2.279
d0 keima ramp4 BAFA vs. d0 CCPG1-/- keima ramp4	1.006	1.448	-0.442	0.01457	3	3	30.34	2.853
d0 keima ramp4 BAFA vs. d0 TEX264-/- keima ramp4 BAFA	1.006	1.008	-0.001706	0.01009	3	3	0.1691	3.787
d0 keima ramp4 BAFA vs. d0 TEX264-/- keima ramp4	1.006	1.41	-0.4038	0.01726	3	3	23.4	2.586
d0 keima ramp4 BAFA vs. d0 FAM134A-/- keima ramp4 BAFA	1.006	0.9524	0.05385	0.01009	3	3	5.337	3.787
d0 keima ramp4 BAFA vs. d0 FAM134A-/- keima ramp4	1.006	1.444	-0.4382	0.03267	3	3	13.41	2.151
d0 keima ramp4 BAFA vs. d0 FAM134B-/- keima ramp4 BAFA	1.006	1	0.006231	0.01111	3	3	0.5608	3.516
d0 keima ramp4 BAFA vs. d0 FAM134B-/- keima ramp4	1.006	1.38	-0.3739	0.01275	3	3	29.33	3.143
d0 keima ramp4 BAFA vs. d0 FAM134C-/- keima ramp4 BAFA	1.006	1	0.006231	0.00916	3	3	0.6802	3.978
d0 keima ramp4 BAFA vs. d0 FAM134C-/- keima ramp4	1.006	1.297	-0.2907	0.02993	3	3	9.715	2.181
d0 keima ramp4 vs. d0 atg12ko keima ramp4 BAFA	1.551	1.024	0.5278	0.06334	3	3	8.333	2.144
d0 keima ramp4 vs. d0 atg12ko keima ramp4	1.551	1.785	-0.2333	0.07309	3	3	3.191	3.328
d0 keima ramp4 vs. d0 CCPG1-/- keima ramp4 BAFA	1.551	1.032	0.5198	0.06652	3	3	7.814	2.56
d0 keima ramp4 vs. d0 CCPG1-/- keima ramp4	1.551	1.448	0.1031	0.06361	3	3	1.621	2.179
d0 keima ramp4 vs. d0 TEX264-/- keima ramp4 BAFA	1.551	1.008	0.5435	0.06273	3	3	8.663	2.065
d0 keima ramp4 vs. d0 TEX264-/- keima ramp4	1.551	1.41	0.1413	0.06427	3	3	2.199	2.266
d0 keima ramp4 vs. d0 FAM134A-/- keima ramp4 BAFA	1.551	0.9524	0.599	0.06273	3	3	9.549	2.065
d0 keima ramp4 vs. d0 FAM134A-/- keima ramp4	1.551	1.444	0.107	0.07001	3	3	1.528	2.993
d0 keima ramp4 vs. d0 FAM134B-/- keima ramp4 BAFA	1.551	1	0.5514	0.0629	3	3	8.766	2.087
d0 keima ramp4 vs. d0 FAM134B-/- keima ramp4	1.551	1.38	0.1713	0.06321	3	3	2.71	2.128
d0 keima ramp4 vs. d0 FAM134C-/- keima ramp4 BAFA	1.551	1	0.5514	0.06259	3	3	8.81	2.047
d0 keima ramp4 vs. d0 FAM134C-/- keima ramp4	1.551	1.297	0.2544	0.06877	3	3	3.7	2.844
d0 atg12ko keima ramp4 BAFA vs. d0 atg12ko keima ramp4	1.024	1.785	-0.7611	0.04012	3	3	18.97	2.375
d0 atg12ko keima ramp4 BAFA vs. d0 CCPG1-/- keima ramp4 BAFA	1.024	1.032	-0.00801	0.02631	3	3	0.3044	2.947
d0 atg12ko keima ramp4 BAFA vs. d0 CCPG1-/- keima ramp4	1.024	1.448	-0.4247	0.01768	3	3	24.02	3.953
d0 atg12ko keima ramp4 BAFA vs. d0 TEX264-/- keima ramp4 BAFA	1.024	1.008	0.01566	0.01422	3	3	1.101	3.502
d0 atg12ko keima ramp4 BAFA vs. d0 TEX264-/- keima ramp4	1.024	1.41	-0.3865	0.01995	3	3	19.37	3.668
d0 atg12ko keima ramp4 BAFA vs. d0 FAM134A-/- keima ramp4 BAFA	1.024	0.9524	0.07122	0.01422	3	3	5.008	3.502
d0 atg12ko keima ramp4 BAFA vs. d0 FAM134A-/- keima ramp4	1.024	1.444	-0.4208	0.03418	3	3	12.31	2.532
d0 atg12ko keima ramp4 BAFA vs. d0 FAM134B-/- keima ramp4 BAFA	1.024	1	0.0236	0.01496	3	3	1.577	3.775
d0 atg12ko keima ramp4 BAFA vs. d0 FAM134B-/- keima ramp4	1.024	1.38	-0.3565	0.01621	3	3	21.99	3.986
d0 atg12ko keima ramp4 BAFA vs. d0 FAM134C-/- keima ramp4 BAFA	1.024	1	0.0236	0.01358	3	3	1.738	3.173
d0 atg12ko keima ramp4 BAFA vs. d0 FAM134C-/- keima ramp4	1.024	1.297	-0.2734	0.03156	3	3	8.662	2.633
d0 atg12ko keima ramp4 vs. d0 CCPG1-/- keima ramp4 BAFA	1.785	1.032	0.7531	0.04499	3	3	16.74	3.318
d0 atg12ko keima ramp4 vs. d0 CCPG1-/- keima ramp4	1.785	1.448	0.3364	0.04055	3	3	8.296	2.465
d0 atg12ko keima ramp4 vs. d0 TEX264-/- keima ramp4 BAFA	1.785	1.008	0.7767	0.03916	3	3	19.83	2.171
d0 atg12ko keima ramp4 vs. d0 TEX264-/- keima ramp4	1.785	1.41	0.3746	0.04159	3	3	9.008	2.683
d0 atg12ko keima ramp4 vs. d0 FAM134A-/- keima ramp4 BAFA	1.785	0.9524	0.8323	0.03916	3	3	21.25	2.171
d0 atg12ko keima ramp4 vs. d0 FAM134A-/- keima ramp4	1.785	1.444	0.3402	0.04999	3	3	6.805	3.879
d0 atg12ko keima ramp4 vs. d0 FAM134B-/- keima ramp4 BAFA	1.785	1	0.7847	0.03944	3	3	19.9	2.229
d0 atg12ko keima ramp4 vs. d0 FAM134B-/- keima ramp4	1.785	1.38	0.4046	0.03993	3	3	10.13	2.334
d0 atg12ko keima ramp4 vs. d0 FAM134C-/- keima ramp4 BAFA	1.785	1	0.7847	0.03893	3	3	20.15	2.123
d0 atg12ko keima ramp4 vs. d0 FAM134C-/- keima ramp4	1.785	1.297	0.4877	0.04824	3	3	10.11	3.74
d0 CCPG1-/- keima ramp4 BAFA vs. d0 CCPG1-/- keima ramp4	1.032	1.448	-0.4167	0.02696	3	3	15.46	3.142
d0 CCPG1-/- keima ramp4 BAFA vs. d0 TEX264-/- keima ramp4 BAFA	1.032	1.008	0.02367	0.02482	3	3	0.9536	2.45
d0 CCPG1-/- keima ramp4 BAFA vs. d0 TEX264-/- keima ramp4	1.032	1.41	-0.3784	0.0285	3	3	13.28	3.536
d0 CCPG1-/- keima ramp4 BAFA vs. d0 FAM134A-/- keima ramp4 BAFA	1.032	0.9524	0.07923	0.02482	3	3	3.192	2.45
d0 CCPG1-/- keima ramp4 BAFA vs. d0 FAM134A-/- keima ramp4	1.032	1.444	-0.4128	0.03977	3	3	10.38	3.669
d0 CCPG1-/- keima ramp4 BAFA vs. d0 FAM134B-/- keima ramp4 BAFA	1.032	1	0.03161	0.02526	3	3	1.252	2.598
d0 CCPG1-/- keima ramp4 BAFA vs. d0 FAM134B-/- keima ramp4	1.032	1.38	-0.3485	0.02602	3	3	13.39	2.851
d0 CCPG1-/- keima ramp4 BAFA vs. d0 FAM134C-/- keima ramp4 BAFA	1.032	1	0.03161	0.02446	3	3	1.292	2.324
d0 CCPG1-/- keima ramp4 BAFA vs. d0 FAM134C-/- keima ramp4	1.032	1.297	-0.2653	0.03755	3	3	7.066	3.823
d0 CCPG1-/- keima ramp4 vs. d0 TEX264-/- keima ramp4 BAFA	1.448	1.008	0.4403	0.01538	3	3	28.64	3.284
d0 CCPG1-/- keima ramp4 vs. d0 TEX264-/- keima ramp4	1.448	1.41	0.03822	0.02079	3	3	1.838	3.849
d0 CCPG1-/- keima ramp4 vs. d0 FAM134A-/- keima ramp4 BAFA	1.448	0.9524	0.4959	0.01538	3	3	32.25	3.284
d0 CCPG1-/- keima ramp4 vs. d0 FAM134A-/- keima ramp4	1.448	1.444	0.003831	0.03467	3	3	0.1105	2.656
d0 CCPG1-/- keima ramp4 vs. d0 FAM134B-/- keima ramp4 BAFA	1.448	1	0.4483	0.01606	3	3	27.91	3.576
d0 CCPG1-/- keima ramp4 vs. d0 FAM134B-/- keima ramp4	1.448	1.38	0.06817	0.01724	3	3	3.956	3.891
d0 CCPG1-/- keima ramp4 vs. d0 FAM134C-/- keima ramp4 BAFA	1.448	1	0.4483	0.01478	3	3	30.33	2.974
d0 CCPG1-/- keima ramp4 vs. d0 FAM134C-/- keima ramp4	1.448	1.297	0.1513	0.0321	3	3	4.715	2.778
d0 TEX264-/- keima ramp4 BAFA vs. d0 TEX264-/- keima ramp4	1.008	1.41	-0.4021	0.01794	3	3	22.41	2.919
d0 TEX264-/- keima ramp4 BAFA vs. d0 FAM134A-/- keima ramp4 BAFA	1.008	0.9524	0.05556	0.01122	3	3	4.95	4
d0 TEX264-/- keima ramp4 BAFA vs. d0 FAM134A-/- keima ramp4	1.008	1.444	-0.4365	0.03304	3	3	13.21	2.244
d0 TEX264-/- keima ramp4 BAFA vs. d0 FAM134B-/- keima ramp4 BAFA	1.008	1	0.007937	0.01215	3	3	0.6533	3.916
d0 TEX264-/- keima ramp4 BAFA vs. d0 FAM134B-/- keima ramp4	1.008	1.38	-0.3722	0.01366	3	3	27.24	3.618
d0 TEX264-/- keima ramp4 BAFA vs. d0 FAM134C-/- keima ramp4 BAFA	1.008	1	0.007937	0.0104	3	3	0.7634	3.893
d0 TEX264-/- keima ramp4 BAFA vs. d0 FAM134C-/- keima ramp4	1.008	1.297	-0.289	0.03033	3	3	9.53	2.292
d0 TEX264-/- keima ramp4 vs. d0 FAM134A-/- keima ramp4 BAFA	1.41	0.9524	0.4577	0.01794	3	3	25.51	2.919
d0 TEX264-/- keima ramp4 vs. d0 FAM134A-/- keima ramp4	1.41	1.444	-0.03439	0.03589	3	3	0.9584	2.947
d0 TEX264-/- keima ramp4 vs. d0 FAM134B-/- keima ramp4 BAFA	1.41	1	0.4101	0.01854	3	3	22.12	3.181
d0 TEX264-/- keima ramp4 vs. d0 FAM134B-/- keima ramp4	1.41	1.38	0.02995	0.01956	3	3	1.531	3.555
d0 TEX264-/- keima ramp4 vs. d0 FAM134C-/- keima ramp4 BAFA	1.41	1	0.4101	0.01744	3	3	23.52	2.676
d0 TEX264-/- keima ramp4 vs. d0 FAM134C-/- keima ramp4	1.41	1.297	0.1131	0.0334	3	3	3.386	3.108
d0 FAM134A-/- keima ramp4 BAFA vs. d0 FAM134A-/- keima ramp4	0.9524	1.444	-0.4921	0.03304	3	3	14.89	2.244
d0 FAM134A-/- keima ramp4 BAFA vs. d0 FAM134B-/- keima ramp4 BAFA	0.9524	1	-0.04762	0.01215	3	3	3.92	3.916
d0 FAM134A-/- keima ramp4 BAFA vs. d0 FAM134B-/- keima ramp4	0.9524	1.38	-0.4277	0.01366	3	3	31.31	3.618
d0 FAM134A-/- keima ramp4 BAFA vs. d0 FAM134C-/- keima ramp4 BAFA	0.9524	1	-0.04762	0.0104	3	3	4.58	3.893
d0 FAM134A-/- keima ramp4 BAFA vs. d0 FAM134C-/- keima ramp4	0.9524	1.297	-0.3446	0.03033	3	3	11.36	2.292
d0 FAM134A-/- keima ramp4 vs. d0 FAM134B-/- keima ramp4 BAFA	1.444	1	0.4444	0.03337	3	3	13.32	2.327
d0 FAM134A-/- keima ramp4 vs. d0 FAM134B-/- keima ramp4	1.444	1.38	0.06434	0.03395	3	3	1.895	2.474
d0 FAM134A-/- keima ramp4 vs. d0 FAM134C-/- keima ramp4 BAFA	1.444	1	0.4444	0.03277	3	3	13.56	2.175
d0 FAM134A-/- keima ramp4 vs. d0 FAM134C-/- keima ramp4	1.444	1.297	0.1475	0.04342	3	3	3.397	3.967
d0 FAM134B-/- keima ramp4 BAFA vs. d0 FAM134B-/- keima ramp4	1	1.38	-0.3801	0.01443	3	3	26.34	3.864
d0 FAM134B-/- keima ramp4 BAFA vs. d0 FAM134C-/- keima ramp4 BAFA	1	1	-3.333e-09	0.01139	3	3	2.927e-07	3.66
d0 FAM134B-/- keima ramp4 BAFA vs. d0 FAM134C-/- keima ramp4	1	1.297	-0.297	0.03068	3	3	9.679	2.391
d0 FAM134B-/- keima ramp4 vs. d0 FAM134C-/- keima ramp4 BAFA	1.38	1	0.3801	0.01299	3	3	29.26	3.288
d0 FAM134B-/- keima ramp4 vs. d0 FAM134C-/- keima ramp4	1.38	1.297	0.08315	0.03131	3	3	2.656	2.565
d0 FAM134C-/- keima ramp4 BAFA vs. d0 FAM134C-/- keima ramp4	1	1.297	-0.297	0.03003	3	3	9.888	2.21
DAY4
d4 keima ramp4 BAFA	d4 keima ramp4	d4 keima ramp4 vps34i	d4 atg12ko keima ramp4 BAFA	d4 atg12ko keima ramp4	d4 atg12ko keima ramp4 vps34i	d4 CCPG1-/- keima ramp4 BAFA	d4 CCPG1-/- keima ramp4	d4 CCPG1-/- keima ramp4 vps34i	d4 TEX264-/- keima ramp4 BAFA	d4 TEX264-/- keima ramp4	d4 TEX264-/- keima ramp4 vps34i	d4 FAM134A-/- keima ramp4 BAFA	d4 FAM134A-/- keima ramp4	d4 FAM134A-/- keima ramp4 vps34i	d4 FAM134B-/- keima ramp4 BAFA	d4 FAM134B-/- keima ramp4	d4 FAM134B-/- keima ramp4 vps34i	d4 FAM134C-/- keima ramp4 BAFA	d4 FAM134C-/- keima ramp4	d4 FAM134C-/- keima ramp4 vps34i
0.955017	2.24221	1.50519	1.05592	1.75658	1.22368	1.08772	2.59649	1.09649	0.994652	2.41444	1.3877	0.969789	2.34743	1.34139	1.00283	2.52408	1.32578	1.05	2.43529	1.25294
0.975779	2.49135	1.48443	0.976974	1.76645	1.20395	0.929825	2.57895	1.2807	0.970588	2.44652	1.21925	1.01511	2.38369	1.33233	1.00283	2.46459	1.37677	0.970588	2.44412	1.28824
1.0692	2.6263	1.44291	0.967105	1.81579	1.25329	0.982456	2.65789	1.24561	1.03476	2.54278	1.24332	1.01511	2.39275	1.35045	0.994334	2.60057	1.32578	0.979412	2.55882	1.27941
Number of families	1
Number of comparisons per family	210
Alpha	0.05
Dunnett's T3 multiple comparisons test	Mean Diff.	95.00% CI of diff.	Below threshold?	Summary	Adjusted P Value
d4 keima ramp4 BAFA vs. d4 keima ramp4	-1.453	-3.017 to 0.1102	No	ns	0.0576	A-B
d4 keima ramp4 BAFA vs. d4 keima ramp4 vps34i	-0.4775	-0.8270 to -0.1280	Yes	*	0.0207	A-C
d4 keima ramp4 BAFA vs. d4 atg12ko keima ramp4 BAFA	3.333e-09	-0.3241 to 0.3241	No	ns	>0.9999	A-D
d4 keima ramp4 BAFA vs. d4 atg12ko keima ramp4	-0.7796	-1.129 to -0.4301	Yes	**	0.0049	A-E
d4 keima ramp4 BAFA vs. d4 atg12ko keima ramp4 vps34i	-0.227	-0.5617 to 0.1078	No	ns	0.141	A-F
d4 keima ramp4 BAFA vs. d4 CCPG1-/- keima ramp4 BAFA	0	-0.4194 to 0.4194	No	ns	>0.9999	A-G
d4 keima ramp4 BAFA vs. d4 CCPG1-/- keima ramp4	-1.611	-1.917 to -1.305	Yes	****	<0.0001	A-H
d4 keima ramp4 BAFA vs. d4 CCPG1-/- keima ramp4 vps34i	-0.2076	-0.7945 to 0.3793	No	ns	0.5608	A-I
d4 keima ramp4 BAFA vs. d4 TEX264-/- keima ramp4 BAFA	-3.333e-09	-0.3512 to 0.3512	No	ns	>0.9999	A-J
d4 keima ramp4 BAFA vs. d4 TEX264-/- keima ramp4	-1.468	-1.844 to -1.092	Yes	***	0.0003	A-K
d4 keima ramp4 BAFA vs. Column L	-0.2834	-0.8416 to 0.2747	No	ns	0.2808	A-L
d4 keima ramp4 BAFA vs. d4 FAM134A-/- keima ramp4 BAFA	0	-0.3374 to 0.3374	No	ns	>0.9999	A-M
d4 keima ramp4 BAFA vs. d4 FAM134A-/- keima ramp4	-1.375	-1.708 to -1.041	Yes	***	0.0008	A-N
d4 keima ramp4 BAFA vs. Column O	-0.3414	-0.8124 to 0.1296	No	ns	0.0929	A-O
d4 keima ramp4 BAFA vs. d4 FAM134B-/- keima ramp4 BAFA	0	-0.4674 to 0.4674	No	ns	>0.9999	A-P
d4 keima ramp4 BAFA vs. d4 FAM134B-/- keima ramp4	-1.53	-1.910 to -1.150	Yes	***	0.0002	A-Q
d4 keima ramp4 BAFA vs. Column R	-0.3428	-0.6871 to 0.001532	No	ns	0.0506	A-R
d4 keima ramp4 BAFA vs. d4 FAM134C-/- keima ramp4 BAFA	0	-0.3112 to 0.3112	No	ns	>0.9999	A-S
d4 keima ramp4 BAFA vs. d4 FAM134C-/- keima ramp4	-1.479	-1.862 to -1.097	Yes	***	0.0003	A-T
d4 keima ramp4 BAFA vs. Column U	-0.2735	-0.7602 to 0.2131	No	ns	0.1494	A-U
d4 keima ramp4 vs. d4 keima ramp4 vps34i	0.9758	-0.5363 to 2.488	No	ns	0.1156	B-C
d4 keima ramp4 vs. d4 atg12ko keima ramp4 BAFA	1.453	-0.08501 to 2.992	No	ns	0.0558	B-D
d4 keima ramp4 vs. d4 atg12ko keima ramp4	0.6737	-0.8384 to 2.186	No	ns	0.2264	B-E
d4 keima ramp4 vs. d4 atg12ko keima ramp4 vps34i	1.226	-0.2782 to 2.731	No	ns	0.0742	B-F
d4 keima ramp4 vs. d4 CCPG1-/- keima ramp4 BAFA	1.453	0.3793 to 2.527	Yes	*	0.0212	B-G
d4 keima ramp4 vs. d4 CCPG1-/- keima ramp4	-0.1578	-1.684 to 1.368	No	ns	0.9859	B-H
d4 keima ramp4 vs. d4 CCPG1-/- keima ramp4 vps34i	1.246	0.1348 to 2.357	Yes	*	0.0363	B-I
d4 keima ramp4 vs. d4 TEX264-/- keima ramp4 BAFA	1.453	-0.05966 to 2.966	No	ns	0.0541	B-J
d4 keima ramp4 vs. d4 TEX264-/- keima ramp4	-0.01463	-1.592 to 1.563	No	ns	>0.9999	B-K
d4 keima ramp4 vs. Column L	1.17	0.07390 to 2.266	Yes	*	0.0417	B-L
d4 keima ramp4 vs. d4 FAM134A-/- keima ramp4 BAFA	1.453	-0.05254 to 2.959	No	ns	0.0536	B-M
d4 keima ramp4 vs. d4 FAM134A-/- keima ramp4	0.07866	-1.425 to 1.582	No	ns	>0.9999	B-N
d4 keima ramp4 vs. Column O	1.112	-0.3821 to 2.606	No	ns	0.0883	B-O
d4 keima ramp4 vs. d4 FAM134B-/- keima ramp4 BAFA	1.453	-0.03962 to 2.946	No	ns	0.0527	B-P
d4 keima ramp4 vs. d4 FAM134B-/- keima ramp4	-0.07646	-1.658 to 1.505	No	ns	>0.9999	B-Q
d4 keima ramp4 vs. Column R	1.111	-0.3989 to 2.620	No	ns	0.0903	B-R
d4 keima ramp4 vs. d4 FAM134C-/- keima ramp4 BAFA	1.453	-0.07592 to 2.982	No	ns	0.0552	B-S
d4 keima ramp4 vs. d4 FAM134C-/- keima ramp4	-0.02612	-1.609 to 1.557	No	ns	>0.9999	B-T
d4 keima ramp4 vs. Column U	1.18	-0.3193 to 2.679	No	ns	0.0794	B-U
d4 keima ramp4 vps34i vs. d4 atg12ko keima ramp4 BAFA	0.4775	0.1815 to 0.7735	Yes	*	0.0128	C-D
d4 keima ramp4 vps34i vs. d4 atg12ko keima ramp4	-0.3021	-0.4887 to -0.1155	Yes	**	0.0085	C-E
d4 keima ramp4 vps34i vs. d4 atg12ko keima ramp4 vps34i	0.2505	0.08295 to 0.4181	Yes	*	0.0115	C-F
d4 keima ramp4 vps34i vs. d4 CCPG1-/- keima ramp4 BAFA	0.4775	0.03716 to 0.9179	Yes	*	0.0399	C-G
d4 keima ramp4 vps34i vs. d4 CCPG1-/- keima ramp4	-1.134	-1.351 to -0.9165	Yes	****	<0.0001	C-H
d4 keima ramp4 vps34i vs. d4 CCPG1-/- keima ramp4 vps34i	0.2699	-0.5177 to 1.057	No	ns	0.3503	C-I
d4 keima ramp4 vps34i vs. d4 TEX264-/- keima ramp4 BAFA	0.4775	0.2888 to 0.6662	Yes	**	0.0015	C-J
d4 keima ramp4 vps34i vs. d4 TEX264-/- keima ramp4	-0.9904	-1.367 to -0.6137	Yes	**	0.003	C-K
d4 keima ramp4 vps34i vs. Column L	0.1941	-0.5448 to 0.9330	No	ns	0.5167	C-L
d4 keima ramp4 vps34i vs. d4 FAM134A-/- keima ramp4 BAFA	0.4775	0.3065 to 0.6486	Yes	**	0.001	C-M
d4 keima ramp4 vps34i vs. d4 FAM134A-/- keima ramp4	-0.8971	-1.063 to -0.7317	Yes	****	<0.0001	C-N
d4 keima ramp4 vps34i vs. Column O	0.1361	-0.1165 to 0.3887	No	ns	0.1613	C-O
d4 keima ramp4 vps34i vs. d4 FAM134B-/- keima ramp4 BAFA	0.4775	0.2317 to 0.7233	Yes	*	0.0135	C-P
d4 keima ramp4 vps34i vs. d4 FAM134B-/- keima ramp4	-1.052	-1.435 to -0.6692	Yes	**	0.0027	C-Q
d4 keima ramp4 vps34i vs. Column R	0.1347	-0.04529 to 0.3148	No	ns	0.1314	C-R
d4 keima ramp4 vps34i vs. d4 FAM134C-/- keima ramp4 BAFA	0.4775	0.2535 to 0.7016	Yes	**	0.003	C-S
d4 keima ramp4 vps34i vs. d4 FAM134C-/- keima ramp4	-1.002	-1.388 to -0.6154	Yes	**	0.0032	C-T
d4 keima ramp4 vps34i vs. Column U	0.204	0.01725 to 0.3907	Yes	*	0.0391	C-U
d4 atg12ko keima ramp4 BAFA vs. d4 atg12ko keima ramp4	-0.7796	-1.076 to -0.4836	Yes	**	0.003	D-E
d4 atg12ko keima ramp4 BAFA vs. d4 atg12ko keima ramp4 vps34i	-0.227	-0.5054 to 0.05147	No	ns	0.0873	D-F
d4 atg12ko keima ramp4 BAFA vs. d4 CCPG1-/- keima ramp4 BAFA	-3.333e-09	-0.4789 to 0.4789	No	ns	>0.9999	D-G
d4 atg12ko keima ramp4 BAFA vs. d4 CCPG1-/- keima ramp4	-1.611	-1.877 to -1.345	Yes	****	<0.0001	D-H
d4 atg12ko keima ramp4 BAFA vs. d4 CCPG1-/- keima ramp4 vps34i	-0.2076	-0.7643 to 0.3491	No	ns	0.5146	D-I
d4 atg12ko keima ramp4 BAFA vs. d4 TEX264-/- keima ramp4 BAFA	-6.667e-09	-0.2980 to 0.2980	No	ns	>0.9999	D-J
d4 atg12ko keima ramp4 BAFA vs. d4 TEX264-/- keima ramp4	-1.468	-1.812 to -1.124	Yes	***	0.0002	D-K
d4 atg12ko keima ramp4 BAFA vs. Column L	-0.2834	-0.8097 to 0.2429	No	ns	0.2461	D-L
d4 atg12ko keima ramp4 BAFA vs. d4 FAM134A-/- keima ramp4 BAFA	-3.333e-09	-0.2816 to 0.2816	No	ns	>0.9999	D-M
d4 atg12ko keima ramp4 BAFA vs. d4 FAM134A-/- keima ramp4	-1.375	-1.651 to -1.098	Yes	***	0.0005	D-N
d4 atg12ko keima ramp4 BAFA vs. Column O	-0.3414	-0.7207 to 0.03787	No	ns	0.0613	D-O
d4 atg12ko keima ramp4 BAFA vs. d4 FAM134B-/- keima ramp4 BAFA	-3.333e-09	-0.3747 to 0.3747	No	ns	>0.9999	D-P
d4 atg12ko keima ramp4 BAFA vs. d4 FAM134B-/- keima ramp4	-1.53	-1.878 to -1.181	Yes	***	0.0002	D-Q
d4 atg12ko keima ramp4 BAFA vs. Column R	-0.3428	-0.6326 to -0.05291	Yes	*	0.0312	D-R
d4 atg12ko keima ramp4 BAFA vs. d4 FAM134C-/- keima ramp4 BAFA	-3.333e-09	-0.2717 to 0.2717	No	ns	>0.9999	D-S
d4 atg12ko keima ramp4 BAFA vs. d4 FAM134C-/- keima ramp4	-1.479	-1.830 to -1.128	Yes	***	0.0002	D-T
d4 atg12ko keima ramp4 BAFA vs. Column U	-0.2735	-0.5386 to -0.008428	Yes	*	0.0458	D-U
d4 atg12ko keima ramp4 vs. d4 atg12ko keima ramp4 vps34i	0.5526	0.3850 to 0.7202	Yes	***	0.0005	E-F
d4 atg12ko keima ramp4 vs. d4 CCPG1-/- keima ramp4 BAFA	0.7796	0.3392 to 1.220	Yes	**	0.0097	E-G
d4 atg12ko keima ramp4 vs. d4 CCPG1-/- keima ramp4	-0.8315	-1.049 to -0.6143	Yes	***	0.0003	E-H
d4 atg12ko keima ramp4 vs. d4 CCPG1-/- keima ramp4 vps34i	0.572	-0.2156 to 1.360	No	ns	0.0925	E-I
d4 atg12ko keima ramp4 vs. d4 TEX264-/- keima ramp4 BAFA	0.7796	0.5909 to 0.9683	Yes	***	0.0002	E-J
d4 atg12ko keima ramp4 vs. d4 TEX264-/- keima ramp4	-0.6883	-1.065 to -0.3116	Yes	**	0.0089	E-K
d4 atg12ko keima ramp4 vs. Column L	0.4962	-0.2427 to 1.235	No	ns	0.1073	E-L
d4 atg12ko keima ramp4 vs. d4 FAM134A-/- keima ramp4 BAFA	0.7796	0.6085 to 0.9507	Yes	***	0.0001	E-M
d4 atg12ko keima ramp4 vs. d4 FAM134A-/- keima ramp4	-0.595	-0.7605 to -0.4296	Yes	***	0.0004	E-N
d4 atg12ko keima ramp4 vs. Column O	0.4382	0.1855 to 0.6909	Yes	*	0.0169	E-O
d4 atg12ko keima ramp4 vs. d4 FAM134B-/- keima ramp4 BAFA	0.7796	0.5337 to 1.025	Yes	**	0.0051	E-P
d4 atg12ko keima ramp4 vs. d4 FAM134B-/- keima ramp4	-0.7501	-1.133 to -0.3671	Yes	**	0.0072	E-Q
d4 atg12ko keima ramp4 vs. Column R	0.4368	0.2568 to 0.6169	Yes	**	0.0018	E-R
d4 atg12ko keima ramp4 vs. d4 FAM134C-/- keima ramp4 BAFA	0.7796	0.5555 to 1.004	Yes	***	0.0004	E-S
d4 atg12ko keima ramp4 vs. d4 FAM134C-/- keima ramp4	-0.6998	-1.086 to -0.3133	Yes	**	0.0091	E-T
d4 atg12ko keima ramp4 vs. Column U	0.5061	0.3193 to 0.6928	Yes	**	0.0028	E-U
d4 atg12ko keima ramp4 vps34i vs. d4 CCPG1-/- keima ramp4 BAFA	0.227	-0.4175 to 0.8715	No	ns	0.3355	F-G
d4 atg12ko keima ramp4 vps34i vs. d4 CCPG1-/- keima ramp4	-1.384	-1.630 to -1.138	Yes	***	0.0003	F-H
d4 atg12ko keima ramp4 vps34i vs. d4 CCPG1-/- keima ramp4 vps34i	0.01937	-0.7536 to 0.7923	No	ns	>0.9999	F-I
d4 atg12ko keima ramp4 vps34i vs. d4 TEX264-/- keima ramp4 BAFA	0.227	0.05707 to 0.3969	Yes	*	0.0176	F-J
d4 atg12ko keima ramp4 vps34i vs. d4 TEX264-/- keima ramp4	-1.241	-1.604 to -0.8779	Yes	**	0.0014	F-K
d4 atg12ko keima ramp4 vps34i vs. Column L	-0.05645	-0.7797 to 0.6668	No	ns	0.9991	F-L
d4 atg12ko keima ramp4 vps34i vs. d4 FAM134A-/- keima ramp4 BAFA	0.227	0.07689 to 0.3771	Yes	*	0.011	F-M
d4 atg12ko keima ramp4 vps34i vs. d4 FAM134A-/- keima ramp4	-1.148	-1.291 to -1.004	Yes	****	<0.0001	F-N
d4 atg12ko keima ramp4 vps34i vs. Column O	-0.1144	-0.2491 to 0.02029	No	ns	0.0782	F-O
d4 atg12ko keima ramp4 vps34i vs. d4 FAM134B-/- keima ramp4 BAFA	0.227	0.03308 to 0.4209	Yes	*	0.0368	F-P
d4 atg12ko keima ramp4 vps34i vs. d4 FAM134B-/- keima ramp4	-1.303	-1.672 to -0.9331	Yes	**	0.0013	F-Q
d4 atg12ko keima ramp4 vps34i vs. Column R	-0.1158	-0.2760 to 0.04444	No	ns	0.1465	F-R
d4 atg12ko keima ramp4 vps34i vs. d4 FAM134C-/- keima ramp4 BAFA	0.227	-0.02836 to 0.4823	No	ns	0.0691	F-S
d4 atg12ko keima ramp4 vps34i vs. d4 FAM134C-/- keima ramp4	-1.252	-1.626 to -0.8792	Yes	**	0.0015	F-T
d4 atg12ko keima ramp4 vps34i vs. Column U	-0.04656	-0.1751 to 0.08196	No	ns	0.7183	F-U
d4 CCPG1-/- keima ramp4 BAFA vs. d4 CCPG1-/- keima ramp4	-1.611	-2.072 to -1.150	Yes	**	0.0013	G-H
d4 CCPG1-/- keima ramp4 BAFA vs. d4 CCPG1-/- keima ramp4 vps34i	-0.2076	-0.7344 to 0.3192	No	ns	0.6352	G-I
d4 CCPG1-/- keima ramp4 BAFA vs. d4 TEX264-/- keima ramp4 BAFA	-3.333e-09	-0.4417 to 0.4417	No	ns	>0.9999	G-J
d4 CCPG1-/- keima ramp4 BAFA vs. d4 TEX264-/- keima ramp4	-1.468	-1.903 to -1.033	Yes	***	0.0005	G-K
d4 CCPG1-/- keima ramp4 BAFA vs. Column L	-0.2834	-0.7889 to 0.2221	No	ns	0.3018	G-L
d4 CCPG1-/- keima ramp4 BAFA vs. d4 FAM134A-/- keima ramp4 BAFA	0	-0.6476 to 0.6476	No	ns	>0.9999	G-M
d4 CCPG1-/- keima ramp4 BAFA vs. d4 FAM134A-/- keima ramp4	-1.375	-2.017 to -0.7320	Yes	*	0.0112	G-N
d4 CCPG1-/- keima ramp4 BAFA vs. Column O	-0.3414	-0.9611 to 0.2783	No	ns	0.1549	G-O
d4 CCPG1-/- keima ramp4 BAFA vs. d4 FAM134B-/- keima ramp4 BAFA	0	-0.6169 to 0.6169	No	ns	>0.9999	G-P
d4 CCPG1-/- keima ramp4 BAFA vs. d4 FAM134B-/- keima ramp4	-1.53	-1.968 to -1.091	Yes	***	0.0004	G-Q
d4 CCPG1-/- keima ramp4 BAFA vs. Column R	-0.3428	-0.7790 to 0.09346	No	ns	0.0962	G-R
d4 CCPG1-/- keima ramp4 BAFA vs. d4 FAM134C-/- keima ramp4 BAFA	0	-0.4658 to 0.4658	No	ns	>0.9999	G-S
d4 CCPG1-/- keima ramp4 BAFA vs. d4 FAM134C-/- keima ramp4	-1.479	-1.920 to -1.039	Yes	***	0.0005	G-T
d4 CCPG1-/- keima ramp4 BAFA vs. Column U	-0.2735	-0.9052 to 0.3581	No	ns	0.2378	G-U
d4 CCPG1-/- keima ramp4 vs. d4 CCPG1-/- keima ramp4 vps34i	1.404	0.8622 to 1.945	Yes	**	0.0032	H-I
d4 CCPG1-/- keima ramp4 vs. d4 TEX264-/- keima ramp4 BAFA	1.611	1.392 to 1.830	Yes	****	<0.0001	H-J
d4 CCPG1-/- keima ramp4 vs. d4 TEX264-/- keima ramp4	0.1432	-0.2573 to 0.5437	No	ns	0.5515	H-K
d4 CCPG1-/- keima ramp4 vs. Column L	1.328	0.8177 to 1.838	Yes	**	0.0031	H-L
d4 CCPG1-/- keima ramp4 vs. d4 FAM134A-/- keima ramp4 BAFA	1.611	1.361 to 1.861	Yes	***	0.0002	H-M
d4 CCPG1-/- keima ramp4 vs. d4 FAM134A-/- keima ramp4	0.2365	-0.007523 to 0.4805	No	ns	0.0545	H-N
d4 CCPG1-/- keima ramp4 vs. Column O	1.27	0.9447 to 1.595	Yes	**	0.0034	H-O
d4 CCPG1-/- keima ramp4 vs. d4 FAM134B-/- keima ramp4 BAFA	1.611	1.291 to 1.931	Yes	**	0.002	H-P
d4 CCPG1-/- keima ramp4 vs. d4 FAM134B-/- keima ramp4	0.08137	-0.3251 to 0.4879	No	ns	0.9512	H-Q
d4 CCPG1-/- keima ramp4 vs. Column R	1.268	1.057 to 1.480	Yes	****	<0.0001	H-R
d4 CCPG1-/- keima ramp4 vs. d4 FAM134C-/- keima ramp4 BAFA	1.611	1.361 to 1.861	Yes	****	<0.0001	H-S
d4 CCPG1-/- keima ramp4 vs. d4 FAM134C-/- keima ramp4	0.1317	-0.2781 to 0.5415	No	ns	0.6455	H-T
d4 CCPG1-/- keima ramp4 vs. Column U	1.338	1.107 to 1.569	Yes	***	0.0003	H-U
d4 CCPG1-/- keima ramp4 vps34i vs. d4 TEX264-/- keima ramp4 BAFA	0.2076	-0.5816 to 0.9969	No	ns	0.5158	I-J
d4 CCPG1-/- keima ramp4 vps34i vs. d4 TEX264-/- keima ramp4	-1.26	-1.753 to -0.7676	Yes	**	0.0015	I-K
d4 CCPG1-/- keima ramp4 vps34i vs. Column L	-0.07582	-0.6319 to 0.4803	No	ns	>0.9999	I-L
d4 CCPG1-/- keima ramp4 vps34i vs. d4 FAM134A-/- keima ramp4 BAFA	0.2076	-0.5679 to 0.9831	No	ns	0.5038	I-M
d4 CCPG1-/- keima ramp4 vps34i vs. d4 FAM134A-/- keima ramp4	-1.167	-1.938 to -0.3957	Yes	*	0.0222	I-N
d4 CCPG1-/- keima ramp4 vps34i vs. Column O	-0.1338	-0.8862 to 0.6186	No	ns	0.7873	I-O
d4 CCPG1-/- keima ramp4 vps34i vs. d4 FAM134B-/- keima ramp4 BAFA	0.2076	-0.5425 to 0.9577	No	ns	0.4814	I-P
d4 CCPG1-/- keima ramp4 vps34i vs. d4 FAM134B-/- keima ramp4	-1.322	-1.818 to -0.8261	Yes	**	0.0012	I-Q
d4 CCPG1-/- keima ramp4 vps34i vs. Column R	-0.1352	-0.9175 to 0.6472	No	ns	0.8051	I-R
d4 CCPG1-/- keima ramp4 vps34i vs. d4 FAM134C-/- keima ramp4 BAFA	0.2076	-0.3379 to 0.7531	No	ns	0.4971	I-S
d4 CCPG1-/- keima ramp4 vps34i vs. d4 FAM134C-/- keima ramp4	-1.272	-1.770 to -0.7740	Yes	**	0.0015	I-T
d4 CCPG1-/- keima ramp4 vps34i vs. Column U	-0.06593	-0.8282 to 0.6963	No	ns	0.9972	I-U
d4 TEX264-/- keima ramp4 BAFA vs. d4 TEX264-/- keima ramp4	-1.468	-1.846 to -1.090	Yes	***	0.001	J-K
d4 TEX264-/- keima ramp4 BAFA vs. Column L	-0.2834	-1.024 to 0.4572	No	ns	0.2931	J-L
d4 TEX264-/- keima ramp4 BAFA vs. d4 FAM134A-/- keima ramp4 BAFA	3.333e-09	-0.1733 to 0.1733	No	ns	>0.9999	J-M
d4 TEX264-/- keima ramp4 BAFA vs. d4 FAM134A-/- keima ramp4	-1.375	-1.542 to -1.207	Yes	****	<0.0001	J-N
d4 TEX264-/- keima ramp4 BAFA vs. Column O	-0.3414	-0.5992 to -0.08357	Yes	*	0.0289	J-O
d4 TEX264-/- keima ramp4 BAFA vs. d4 FAM134B-/- keima ramp4 BAFA	3.333e-09	-0.2511 to 0.2511	No	ns	>0.9999	J-P
d4 TEX264-/- keima ramp4 BAFA vs. d4 FAM134B-/- keima ramp4	-1.53	-1.914 to -1.145	Yes	***	0.0009	J-Q
d4 TEX264-/- keima ramp4 BAFA vs. Column R	-0.3428	-0.5250 to -0.1606	Yes	**	0.0048	J-R
d4 TEX264-/- keima ramp4 BAFA vs. d4 FAM134C-/- keima ramp4 BAFA	3.333e-09	-0.2258 to 0.2258	No	ns	>0.9999	J-S
d4 TEX264-/- keima ramp4 BAFA vs. d4 FAM134C-/- keima ramp4	-1.479	-1.867 to -1.091	Yes	**	0.001	J-T
d4 TEX264-/- keima ramp4 BAFA vs. Column U	-0.2735	-0.4634 to -0.08368	Yes	*	0.0177	J-U
d4 TEX264-/- keima ramp4 vs. Column L	1.184	0.7145 to 1.654	Yes	**	0.0015	K-L
d4 TEX264-/- keima ramp4 vs. d4 FAM134A-/- keima ramp4 BAFA	1.468	1.102 to 1.833	Yes	***	0.0009	K-M
d4 TEX264-/- keima ramp4 vs. d4 FAM134A-/- keima ramp4	0.09329	-0.2683 to 0.4549	No	ns	0.8226	K-N
d4 TEX264-/- keima ramp4 vs. Column O	1.127	0.6103 to 1.643	Yes	*	0.0107	K-O
d4 TEX264-/- keima ramp4 vs. d4 FAM134B-/- keima ramp4 BAFA	1.468	0.9550 to 1.981	Yes	**	0.0063	K-P
d4 TEX264-/- keima ramp4 vs. d4 FAM134B-/- keima ramp4	-0.06183	-0.4589 to 0.3352	No	ns	0.9998	K-Q
d4 TEX264-/- keima ramp4 vs. Column R	1.125	0.7532 to 1.497	Yes	**	0.002	K-R
d4 TEX264-/- keima ramp4 vs. d4 FAM134C-/- keima ramp4 BAFA	1.468	1.062 to 1.874	Yes	**	0.0012	K-S
d4 TEX264-/- keima ramp4 vs. d4 FAM134C-/- keima ramp4	-0.0115	-0.4108 to 0.3878	No	ns	>0.9999	K-T
d4 TEX264-/- keima ramp4 vs. Column U	1.194	0.6638 to 1.725	Yes	*	0.0101	K-U
Column L vs. d4 FAM134A-/- keima ramp4 BAFA	0.2834	-0.4426 to 1.009	No	ns	0.2835	L-M
Column L vs. d4 FAM134A-/- keima ramp4	-1.091	-1.813 to -0.3696	Yes	*	0.0222	L-N
Column L vs. Column O	-0.05797	-0.7592 to 0.6433	No	ns	0.9983	L-O
Column L vs. d4 FAM134B-/- keima ramp4 BAFA	0.2834	-0.4154 to 0.9822	No	ns	0.2659	L-P
Column L vs. d4 FAM134B-/- keima ramp4	-1.246	-1.720 to -0.7729	Yes	**	0.0013	L-Q
Column L vs. Column R	-0.05935	-0.7927 to 0.6740	No	ns	0.9986	L-R
Column L vs. d4 FAM134C-/- keima ramp4 BAFA	0.2834	-0.2310 to 0.7979	No	ns	0.2335	L-S
Column L vs. d4 FAM134C-/- keima ramp4	-1.196	-1.671 to -0.7207	Yes	**	0.0015	L-T
Column L vs. Column U	0.009893	-0.7020 to 0.7217	No	ns	>0.9999	L-U
d4 FAM134A-/- keima ramp4 BAFA vs. d4 FAM134A-/- keima ramp4	-1.375	-1.522 to -1.227	Yes	****	<0.0001	M-N
d4 FAM134A-/- keima ramp4 BAFA vs. Column O	-0.3414	-0.5535 to -0.1293	Yes	*	0.0196	M-O
d4 FAM134A-/- keima ramp4 BAFA vs. d4 FAM134B-/- keima ramp4 BAFA	0	-0.2039 to 0.2039	No	ns	>0.9999	M-P
d4 FAM134A-/- keima ramp4 BAFA vs. d4 FAM134B-/- keima ramp4	-1.53	-1.902 to -1.158	Yes	***	0.0008	M-Q
d4 FAM134A-/- keima ramp4 BAFA vs. Column R	-0.3428	-0.5066 to -0.1789	Yes	**	0.0032	M-R
d4 FAM134A-/- keima ramp4 BAFA vs. d4 FAM134C-/- keima ramp4 BAFA	0	-0.2588 to 0.2588	No	ns	>0.9999	M-S
d4 FAM134A-/- keima ramp4 BAFA vs. d4 FAM134C-/- keima ramp4	-1.479	-1.855 to -1.104	Yes	***	0.0009	M-T
d4 FAM134A-/- keima ramp4 BAFA vs. Column U	-0.2735	-0.4065 to -0.1405	Yes	**	0.0034	M-U
d4 FAM134A-/- keima ramp4 vs. Column O	1.033	0.9026 to 1.164	Yes	***	0.0001	N-O
d4 FAM134A-/- keima ramp4 vs. d4 FAM134B-/- keima ramp4 BAFA	1.375	1.187 to 1.562	Yes	***	0.001	N-P
d4 FAM134A-/- keima ramp4 vs. d4 FAM134B-/- keima ramp4	-0.1551	-0.7086 to 0.3983	No	ns	0.473	N-Q
d4 FAM134A-/- keima ramp4 vs. Column R	1.032	0.8739 to 1.190	Yes	****	<0.0001	N-R
d4 FAM134A-/- keima ramp4 vs. d4 FAM134C-/- keima ramp4 BAFA	1.375	1.121 to 1.628	Yes	***	0.0003	N-S
d4 FAM134A-/- keima ramp4 vs. d4 FAM134C-/- keima ramp4	-0.1048	-0.6637 to 0.4541	No	ns	0.753	N-T
d4 FAM134A-/- keima ramp4 vs. Column U	1.101	0.9754 to 1.227	Yes	****	<0.0001	N-U
Column O vs. d4 FAM134B-/- keima ramp4 BAFA	0.3414	0.2889 to 0.3939	Yes	***	0.0002	O-P
Column O vs. d4 FAM134B-/- keima ramp4	-1.188	-1.715 to -0.6617	Yes	*	0.01	O-Q
Column O vs. Column R	-0.001386	-0.2373 to 0.2345	No	ns	>0.9999	O-R
Column O vs. d4 FAM134C-/- keima ramp4 BAFA	0.3414	0.0008607 to 0.6819	Yes	*	0.0498	O-S
Column O vs. d4 FAM134C-/- keima ramp4	-1.138	-1.670 to -0.6056	Yes	*	0.0112	O-T
Column O vs. Column U	0.06786	-0.03650 to 0.1722	No	ns	0.1566	O-U
d4 FAM134B-/- keima ramp4 BAFA vs. d4 FAM134B-/- keima ramp4	-1.53	-2.053 to -1.006	Yes	**	0.006	P-Q
d4 FAM134B-/- keima ramp4 BAFA vs. Column R	-0.3428	-0.5714 to -0.1142	Yes	*	0.0226	P-R
d4 FAM134B-/- keima ramp4 BAFA vs. d4 FAM134C-/- keima ramp4 BAFA	0	-0.3355 to 0.3355	No	ns	>0.9999	P-S
d4 FAM134B-/- keima ramp4 BAFA vs. d4 FAM134C-/- keima ramp4	-1.479	-2.009 to -0.9502	Yes	**	0.0066	P-T
d4 FAM134B-/- keima ramp4 BAFA vs. Column U	-0.2735	-0.4191 to -0.1279	Yes	*	0.0144	P-U
d4 FAM134B-/- keima ramp4 vs. Column R	1.187	0.8086 to 1.565	Yes	**	0.0018	Q-R
d4 FAM134B-/- keima ramp4 vs. d4 FAM134C-/- keima ramp4 BAFA	1.53	1.118 to 1.942	Yes	**	0.0011	Q-S
d4 FAM134B-/- keima ramp4 vs. d4 FAM134C-/- keima ramp4	0.05033	-0.3529 to 0.4536	No	ns	>0.9999	Q-T
d4 FAM134B-/- keima ramp4 vs. Column U	1.256	0.7155 to 1.797	Yes	**	0.0095	Q-U
Column R vs. d4 FAM134C-/- keima ramp4 BAFA	0.3428	0.1242 to 0.5614	Yes	**	0.0096	R-S
Column R vs. d4 FAM134C-/- keima ramp4	-1.137	-1.518 to -0.7548	Yes	**	0.0021	R-T
Column R vs. Column U	0.06925	-0.1076 to 0.2460	No	ns	0.4728	R-U
d4 FAM134C-/- keima ramp4 BAFA vs. d4 FAM134C-/- keima ramp4	-1.479	-1.895 to -1.064	Yes	**	0.0012	S-T
d4 FAM134C-/- keima ramp4 BAFA vs. Column U	-0.2735	-0.5142 to -0.03282	Yes	*	0.0349	S-U
d4 FAM134C-/- keima ramp4 vs. Column U	1.206	0.6596 to 1.752	Yes	*	0.0105	T-U
Test details	Mean 1	Mean 2	Mean Diff.	SE of diff.	n1	n2	t	DF
d4 keima ramp4 BAFA vs. d4 keima ramp4	1	2.453	-1.453	0.1179	3	3	12.33	2.386
d4 keima ramp4 BAFA vs. d4 keima ramp4 vps34i	1	1.478	-0.4775	0.0396	3	3	12.06	3.013
d4 keima ramp4 BAFA vs. d4 atg12ko keima ramp4 BAFA	1	1	3.333e-09	0.04498	3	3	7.411e-08	3.817
d4 keima ramp4 BAFA vs. d4 atg12ko keima ramp4	1	1.78	-0.7796	0.03961	3	3	19.68	3.013
d4 keima ramp4 BAFA vs. d4 atg12ko keima ramp4 vps34i	1	1.227	-0.227	0.03793	3	3	5.984	2.649
d4 keima ramp4 BAFA vs. d4 CCPG1-/- keima ramp4 BAFA	1	1	0	0.0582	3	3	0	3.725
d4 keima ramp4 BAFA vs. d4 CCPG1-/- keima ramp4	1	2.611	-1.611	0.0425	3	3	37.91	3.528
d4 keima ramp4 BAFA vs. d4 CCPG1-/- keima ramp4 vps34i	1	1.208	-0.2076	0.0665	3	3	3.122	3.346
d4 keima ramp4 BAFA vs. d4 TEX264-/- keima ramp4 BAFA	1	1	-3.333e-09	0.03979	3	3	8.377e-08	3.051
d4 keima ramp4 BAFA vs. d4 TEX264-/- keima ramp4	1	2.468	-1.468	0.05216	3	3	28.14	3.965
d4 keima ramp4 BAFA vs. Column L	1	1.283	-0.2834	0.06325	3	3	4.481	3.487
d4 keima ramp4 BAFA vs. d4 FAM134A-/- keima ramp4 BAFA	1	1	0	0.03823	3	3	0	2.716
d4 keima ramp4 BAFA vs. d4 FAM134A-/- keima ramp4	1	2.375	-1.375	0.03775	3	3	36.42	2.607
d4 keima ramp4 BAFA vs. Column O	1	1.341	-0.3414	0.0355	3	3	9.615	2.089
d4 keima ramp4 BAFA vs. d4 FAM134B-/- keima ramp4 BAFA	1	1	0	0.03523	3	3	0	2.026
d4 keima ramp4 BAFA vs. d4 FAM134B-/- keima ramp4	1	2.53	-1.53	0.05275	3	3	29	3.949
d4 keima ramp4 BAFA vs. Column R	1	1.343	-0.3428	0.03901	3	3	8.786	2.888
d4 keima ramp4 BAFA vs. d4 FAM134C-/- keima ramp4 BAFA	1	1	0	0.04318	3	3	0	3.623
d4 keima ramp4 BAFA vs. d4 FAM134C-/- keima ramp4	1	2.479	-1.479	0.05307	3	3	27.88	3.939
d4 keima ramp4 BAFA vs. Column U	1	1.274	-0.2735	0.03668	3	3	7.456	2.362
d4 keima ramp4 vs. d4 keima ramp4 vps34i	2.453	1.478	0.9758	0.114	3	3	8.561	2.106
d4 keima ramp4 vs. d4 atg12ko keima ramp4 BAFA	2.453	1	1.453	0.116	3	3	12.53	2.249
d4 keima ramp4 vs. d4 atg12ko keima ramp4	2.453	1.78	0.6737	0.114	3	3	5.911	2.106
d4 keima ramp4 vs. d4 atg12ko keima ramp4 vps34i	2.453	1.227	1.226	0.1134	3	3	10.81	2.065
d4 keima ramp4 vs. d4 CCPG1-/- keima ramp4 BAFA	2.453	1	1.453	0.1217	3	3	11.94	2.662
d4 keima ramp4 vs. d4 CCPG1-/- keima ramp4	2.453	2.611	-0.1578	0.115	3	3	1.372	2.181
d4 keima ramp4 vs. d4 CCPG1-/- keima ramp4 vps34i	2.453	1.208	1.246	0.1259	3	3	9.896	2.948
d4 keima ramp4 vs. d4 TEX264-/- keima ramp4 BAFA	2.453	1	1.453	0.114	3	3	12.74	2.111
d4 keima ramp4 vs. d4 TEX264-/- keima ramp4	2.453	2.468	-0.01463	0.1189	3	3	0.123	2.464
d4 keima ramp4 vs. Column L	2.453	1.283	1.17	0.1242	3	3	9.42	2.835
d4 keima ramp4 vs. d4 FAM134A-/- keima ramp4 BAFA	2.453	1	1.453	0.1135	3	3	12.8	2.072
d4 keima ramp4 vs. d4 FAM134A-/- keima ramp4	2.453	2.375	0.07866	0.1133	3	3	0.694	2.061
d4 keima ramp4 vs. Column O	2.453	1.341	1.112	0.1126	3	3	9.873	2.009
d4 keima ramp4 vs. d4 FAM134B-/- keima ramp4 BAFA	2.453	1	1.453	0.1125	3	3	12.91	2.003
d4 keima ramp4 vs. d4 FAM134B-/- keima ramp4	2.453	2.53	-0.07646	0.1192	3	3	0.6415	2.482
d4 keima ramp4 vs. Column R	2.453	1.343	1.111	0.1138	3	3	9.761	2.091
d4 keima ramp4 vs. d4 FAM134C-/- keima ramp4 BAFA	2.453	1	1.453	0.1153	3	3	12.61	2.199
d4 keima ramp4 vs. d4 FAM134C-/- keima ramp4	2.453	2.479	-0.02612	0.1193	3	3	0.2189	2.493
d4 keima ramp4 vs. Column U	2.453	1.274	1.18	0.113	3	3	10.44	2.036
d4 keima ramp4 vps34i vs. d4 atg12ko keima ramp4 BAFA	1.478	1	0.4775	0.03354	3	3	14.24	3.439
d4 keima ramp4 vps34i vs. d4 atg12ko keima ramp4	1.478	1.78	-0.3021	0.0259	3	3	11.67	4
d4 keima ramp4 vps34i vs. d4 atg12ko keima ramp4 vps34i	1.478	1.227	0.2505	0.02326	3	3	10.77	3.783
d4 keima ramp4 vps34i vs. d4 CCPG1-/- keima ramp4 BAFA	1.478	1	0.4775	0.0499	3	3	9.57	2.608
d4 keima ramp4 vps34i vs. d4 CCPG1-/- keima ramp4	1.478	2.611	-1.134	0.03013	3	3	37.62	3.744
d4 keima ramp4 vps34i vs. d4 CCPG1-/- keima ramp4 vps34i	1.478	1.208	0.2699	0.05937	3	3	4.547	2.416
d4 keima ramp4 vps34i vs. d4 TEX264-/- keima ramp4 BAFA	1.478	1	0.4775	0.02618	3	3	18.24	3.998
d4 keima ramp4 vps34i vs. d4 TEX264-/- keima ramp4	1.478	2.468	-0.9904	0.04269	3	3	23.2	2.858
d4 keima ramp4 vps34i vs. Column L	1.478	1.283	0.1941	0.0557	3	3	3.485	2.478
d4 keima ramp4 vps34i vs. d4 FAM134A-/- keima ramp4 BAFA	1.478	1	0.4775	0.02374	3	3	20.12	3.861
d4 keima ramp4 vps34i vs. d4 FAM134A-/- keima ramp4	1.478	2.375	-0.8971	0.02295	3	3	39.08	3.724
d4 keima ramp4 vps34i vs. Column O	1.478	1.341	0.1361	0.01904	3	3	7.148	2.325
d4 keima ramp4 vps34i vs. d4 FAM134B-/- keima ramp4 BAFA	1.478	1	0.4775	0.01853	3	3	25.77	2.096
d4 keima ramp4 vps34i vs. d4 FAM134B-/- keima ramp4	1.478	2.53	-1.052	0.04341	3	3	24.24	2.827
d4 keima ramp4 vps34i vs. Column R	1.478	1.343	0.1347	0.02498	3	3	5.393	3.978
d4 keima ramp4 vps34i vs. d4 FAM134C-/- keima ramp4 BAFA	1.478	1	0.4775	0.03109	3	3	15.36	3.657
d4 keima ramp4 vps34i vs. d4 FAM134C-/- keima ramp4	1.478	2.479	-1.002	0.0438	3	3	22.88	2.811
d4 keima ramp4 vps34i vs. Column U	1.478	1.274	0.204	0.02116	3	3	9.64	3.206
d4 atg12ko keima ramp4 BAFA vs. d4 atg12ko keima ramp4	1	1.78	-0.7796	0.03355	3	3	23.24	3.439
d4 atg12ko keima ramp4 BAFA vs. d4 atg12ko keima ramp4 vps34i	1	1.227	-0.227	0.03155	3	3	7.194	2.975
d4 atg12ko keima ramp4 BAFA vs. d4 CCPG1-/- keima ramp4 BAFA	1	1	-3.333e-09	0.05426	3	3	6.143e-08	3.293
d4 atg12ko keima ramp4 BAFA vs. d4 CCPG1-/- keima ramp4	1	2.611	-1.611	0.03692	3	3	43.64	3.901
d4 atg12ko keima ramp4 BAFA vs. d4 CCPG1-/- keima ramp4 vps34i	1	1.208	-0.2076	0.06308	3	3	3.291	2.934
d4 atg12ko keima ramp4 BAFA vs. d4 TEX264-/- keima ramp4 BAFA	1	1	-6.667e-09	0.03377	3	3	1.974e-07	3.482
d4 atg12ko keima ramp4 BAFA vs. d4 TEX264-/- keima ramp4	1	2.468	-1.468	0.04772	3	3	30.76	3.657
d4 atg12ko keima ramp4 BAFA vs. Column L	1	1.283	-0.2834	0.05964	3	3	4.752	3.056
d4 atg12ko keima ramp4 BAFA vs. d4 FAM134A-/- keima ramp4 BAFA	1	1	-3.333e-09	0.03191	3	3	1.045e-07	3.066
d4 atg12ko keima ramp4 BAFA vs. d4 FAM134A-/- keima ramp4	1	2.375	-1.375	0.03133	3	3	43.88	2.917
d4 atg12ko keima ramp4 BAFA vs. Column O	1	1.341	-0.3414	0.02859	3	3	11.94	2.138
d4 atg12ko keima ramp4 BAFA vs. d4 FAM134B-/- keima ramp4 BAFA	1	1	-3.333e-09	0.02825	3	3	1.18e-07	2.041
d4 atg12ko keima ramp4 BAFA vs. d4 FAM134B-/- keima ramp4	1	2.53	-1.53	0.04836	3	3	31.63	3.619
d4 atg12ko keima ramp4 BAFA vs. Column R	1	1.343	-0.3428	0.03285	3	3	10.44	3.29
d4 atg12ko keima ramp4 BAFA vs. d4 FAM134C-/- keima ramp4 BAFA	1	1	-3.333e-09	0.0377	3	3	8.841e-08	3.951
d4 atg12ko keima ramp4 BAFA vs. d4 FAM134C-/- keima ramp4	1	2.479	-1.479	0.04871	3	3	30.37	3.598
d4 atg12ko keima ramp4 BAFA vs. Column U	1	1.274	-0.2735	0.03004	3	3	9.106	2.558
d4 atg12ko keima ramp4 vs. d4 atg12ko keima ramp4 vps34i	1.78	1.227	0.5526	0.02326	3	3	23.76	3.782
d4 atg12ko keima ramp4 vs. d4 CCPG1-/- keima ramp4 BAFA	1.78	1	0.7796	0.0499	3	3	15.62	2.608
d4 atg12ko keima ramp4 vs. d4 CCPG1-/- keima ramp4	1.78	2.611	-0.8315	0.03014	3	3	27.59	3.744
d4 atg12ko keima ramp4 vs. d4 CCPG1-/- keima ramp4 vps34i	1.78	1.208	0.572	0.05937	3	3	9.635	2.416
d4 atg12ko keima ramp4 vs. d4 TEX264-/- keima ramp4 BAFA	1.78	1	0.7796	0.02619	3	3	29.77	3.998
d4 atg12ko keima ramp4 vs. d4 TEX264-/- keima ramp4	1.78	2.468	-0.6883	0.04269	3	3	16.12	2.859
d4 atg12ko keima ramp4 vs. Column L	1.78	1.283	0.4962	0.0557	3	3	8.909	2.478
d4 atg12ko keima ramp4 vs. d4 FAM134A-/- keima ramp4 BAFA	1.78	1	0.7796	0.02374	3	3	32.84	3.86
d4 atg12ko keima ramp4 vs. d4 FAM134A-/- keima ramp4	1.78	2.375	-0.595	0.02296	3	3	25.92	3.723
d4 atg12ko keima ramp4 vs. Column O	1.78	1.341	0.4382	0.01905	3	3	23.01	2.324
d4 atg12ko keima ramp4 vs. d4 FAM134B-/- keima ramp4 BAFA	1.78	1	0.7796	0.01853	3	3	42.07	2.096
d4 atg12ko keima ramp4 vs. d4 FAM134B-/- keima ramp4	1.78	2.53	-0.7501	0.04341	3	3	17.28	2.827
d4 atg12ko keima ramp4 vs. Column R	1.78	1.343	0.4368	0.02499	3	3	17.48	3.978
d4 atg12ko keima ramp4 vs. d4 FAM134C-/- keima ramp4 BAFA	1.78	1	0.7796	0.0311	3	3	25.07	3.657
d4 atg12ko keima ramp4 vs. d4 FAM134C-/- keima ramp4	1.78	2.479	-0.6998	0.0438	3	3	15.98	2.811
d4 atg12ko keima ramp4 vs. Column U	1.78	1.274	0.5061	0.02116	3	3	23.91	3.206
d4 atg12ko keima ramp4 vps34i vs. d4 CCPG1-/- keima ramp4 BAFA	1.227	1	0.227	0.04858	3	3	4.672	2.378
d4 atg12ko keima ramp4 vps34i vs. d4 CCPG1-/- keima ramp4	1.227	2.611	-1.384	0.0279	3	3	49.61	3.272
d4 atg12ko keima ramp4 vps34i vs. d4 CCPG1-/- keima ramp4 vps34i	1.227	1.208	0.01937	0.05826	3	3	0.3325	2.257
d4 atg12ko keima ramp4 vps34i vs. d4 TEX264-/- keima ramp4 BAFA	1.227	1	0.227	0.02358	3	3	9.627	3.746
d4 atg12ko keima ramp4 vps34i vs. d4 TEX264-/- keima ramp4	1.227	2.468	-1.241	0.04114	3	3	30.16	2.543
d4 atg12ko keima ramp4 vps34i vs. Column L	1.227	1.283	-0.05645	0.05452	3	3	1.035	2.296
d4 atg12ko keima ramp4 vps34i vs. d4 FAM134A-/- keima ramp4 BAFA	1.227	1	0.227	0.02083	3	3	10.9	3.989
d4 atg12ko keima ramp4 vps34i vs. d4 FAM134A-/- keima ramp4	1.227	2.375	-1.148	0.01993	3	3	57.58	3.995
d4 atg12ko keima ramp4 vps34i vs. Column O	1.227	1.341	-0.1144	0.01526	3	3	7.496	2.523
d4 atg12ko keima ramp4 vps34i vs. d4 FAM134B-/- keima ramp4 BAFA	1.227	1	0.227	0.01462	3	3	15.53	2.156
d4 atg12ko keima ramp4 vps34i vs. d4 FAM134B-/- keima ramp4	1.227	2.53	-1.303	0.04189	3	3	31.1	2.522
d4 atg12ko keima ramp4 vps34i vs. Column R	1.227	1.343	-0.1158	0.02224	3	3	5.208	3.89
d4 atg12ko keima ramp4 vps34i vs. d4 FAM134C-/- keima ramp4 BAFA	1.227	1	0.227	0.02893	3	3	7.845	3.177
d4 atg12ko keima ramp4 vps34i vs. d4 FAM134C-/- keima ramp4	1.227	2.479	-1.252	0.04229	3	3	29.61	2.511
d4 atg12ko keima ramp4 vps34i vs. Column U	1.227	1.274	-0.04656	0.01783	3	3	2.611	3.684
d4 CCPG1-/- keima ramp4 BAFA vs. d4 CCPG1-/- keima ramp4	1	2.611	-1.611	0.05222	3	3	30.85	2.993
d4 CCPG1-/- keima ramp4 BAFA vs. d4 CCPG1-/- keima ramp4 vps34i	1	1.208	-0.2076	0.0731	3	3	2.84	3.855
d4 CCPG1-/- keima ramp4 BAFA vs. d4 TEX264-/- keima ramp4 BAFA	1	1	-3.333e-09	0.05005	3	3	6.66e-08	2.634
d4 CCPG1-/- keima ramp4 BAFA vs. d4 TEX264-/- keima ramp4	1	2.468	-1.468	0.06035	3	3	24.33	3.87
d4 CCPG1-/- keima ramp4 BAFA vs. Column L	1	1.283	-0.2834	0.07015	3	3	4.04	3.939
d4 CCPG1-/- keima ramp4 BAFA vs. d4 FAM134A-/- keima ramp4 BAFA	1	1	0	0.04881	3	3	0	2.419
d4 CCPG1-/- keima ramp4 BAFA vs. d4 FAM134A-/- keima ramp4	1	2.375	-1.375	0.04844	3	3	28.38	2.353
d4 CCPG1-/- keima ramp4 BAFA vs. Column O	1	1.341	-0.3414	0.04671	3	3	7.309	2.051
d4 CCPG1-/- keima ramp4 BAFA vs. d4 FAM134B-/- keima ramp4 BAFA	1	1	0	0.0465	3	3	0	2.015
d4 CCPG1-/- keima ramp4 BAFA vs. d4 FAM134B-/- keima ramp4	1	2.53	-1.53	0.06086	3	3	25.14	3.896
d4 CCPG1-/- keima ramp4 BAFA vs. Column R	1	1.343	-0.3428	0.04943	3	3	6.934	2.527
d4 CCPG1-/- keima ramp4 BAFA vs. d4 FAM134C-/- keima ramp4 BAFA	1	1	0	0.05278	3	3	0	3.08
d4 CCPG1-/- keima ramp4 BAFA vs. d4 FAM134C-/- keima ramp4	1	2.479	-1.479	0.06114	3	3	24.2	3.909
d4 CCPG1-/- keima ramp4 BAFA vs. Column U	1	1.274	-0.2735	0.04761	3	3	5.745	2.208
d4 CCPG1-/- keima ramp4 vs. d4 CCPG1-/- keima ramp4 vps34i	2.611	1.208	1.404	0.06133	3	3	22.88	2.696
d4 CCPG1-/- keima ramp4 vs. d4 TEX264-/- keima ramp4 BAFA	2.611	1	1.611	0.03038	3	3	53.03	3.78
d4 CCPG1-/- keima ramp4 vs. d4 TEX264-/- keima ramp4	2.611	2.468	0.1432	0.04539	3	3	3.155	3.342
d4 CCPG1-/- keima ramp4 vs. Column L	2.611	1.283	1.328	0.05779	3	3	22.97	2.794
d4 CCPG1-/- keima ramp4 vs. d4 FAM134A-/- keima ramp4 BAFA	2.611	1	1.611	0.0283	3	3	56.93	3.375
d4 CCPG1-/- keima ramp4 vs. d4 FAM134A-/- keima ramp4	2.611	2.375	0.2365	0.02765	3	3	8.553	3.204
d4 CCPG1-/- keima ramp4 vs. Column O	2.611	1.341	1.27	0.0245	3	3	51.83	2.191
d4 CCPG1-/- keima ramp4 vs. d4 FAM134B-/- keima ramp4 BAFA	2.611	1	1.611	0.0241	3	3	66.85	2.056
d4 CCPG1-/- keima ramp4 vs. d4 FAM134B-/- keima ramp4	2.611	2.53	0.08137	0.04606	3	3	1.766	3.301
d4 CCPG1-/- keima ramp4 vs. Column R	2.611	1.343	1.268	0.02936	3	3	43.21	3.608
d4 CCPG1-/- keima ramp4 vs. d4 FAM134C-/- keima ramp4 BAFA	2.611	1	1.611	0.0347	3	3	46.43	3.991
d4 CCPG1-/- keima ramp4 vs. d4 FAM134C-/- keima ramp4	2.611	2.479	0.1317	0.04643	3	3	2.836	3.28
d4 CCPG1-/- keima ramp4 vs. Column U	2.611	1.274	1.338	0.02618	3	3	51.1	2.756
d4 CCPG1-/- keima ramp4 vps34i vs. d4 TEX264-/- keima ramp4 BAFA	1.208	1	0.2076	0.05949	3	3	3.49	2.434
d4 CCPG1-/- keima ramp4 vps34i vs. d4 TEX264-/- keima ramp4	1.208	2.468	-1.26	0.06838	3	3	18.43	3.532
d4 CCPG1-/- keima ramp4 vps34i vs. Column L	1.208	1.283	-0.07582	0.07717	3	3	0.9825	3.98
d4 CCPG1-/- keima ramp4 vps34i vs. d4 FAM134A-/- keima ramp4 BAFA	1.208	1	0.2076	0.05846	3	3	3.551	2.285
d4 CCPG1-/- keima ramp4 vps34i vs. d4 FAM134A-/- keima ramp4	1.208	2.375	-1.167	0.05814	3	3	20.07	2.24
d4 CCPG1-/- keima ramp4 vps34i vs. Column O	1.208	1.341	-0.1338	0.05671	3	3	2.359	2.034
d4 CCPG1-/- keima ramp4 vps34i vs. d4 FAM134B-/- keima ramp4 BAFA	1.208	1	0.2076	0.05654	3	3	3.672	2.01
d4 CCPG1-/- keima ramp4 vps34i vs. d4 FAM134B-/- keima ramp4	1.208	2.53	-1.322	0.06883	3	3	19.21	3.572
d4 CCPG1-/- keima ramp4 vps34i vs. Column R	1.208	1.343	-0.1352	0.05897	3	3	2.292	2.359
d4 CCPG1-/- keima ramp4 vps34i vs. d4 FAM134C-/- keima ramp4 BAFA	1.208	1	0.2076	0.06181	3	3	3.359	2.762
d4 CCPG1-/- keima ramp4 vps34i vs. d4 FAM134C-/- keima ramp4	1.208	2.479	-1.272	0.06908	3	3	18.41	3.593
d4 CCPG1-/- keima ramp4 vps34i vs. Column U	1.208	1.274	-0.06593	0.05746	3	3	1.147	2.141
d4 TEX264-/- keima ramp4 BAFA vs. d4 TEX264-/- keima ramp4	1	2.468	-1.468	0.04286	3	3	34.25	2.893
d4 TEX264-/- keima ramp4 BAFA vs. Column L	1	1.283	-0.2834	0.05583	3	3	5.076	2.498
d4 TEX264-/- keima ramp4 BAFA vs. d4 FAM134A-/- keima ramp4 BAFA	1	1	3.333e-09	0.02405	3	3	1.386e-07	3.829
d4 TEX264-/- keima ramp4 BAFA vs. d4 FAM134A-/- keima ramp4	1	2.375	-1.375	0.02328	3	3	59.05	3.684
d4 TEX264-/- keima ramp4 BAFA vs. Column O	1	1.341	-0.3414	0.01943	3	3	17.57	2.311
d4 TEX264-/- keima ramp4 BAFA vs. d4 FAM134B-/- keima ramp4 BAFA	1	1	3.333e-09	0.01893	3	3	1.761e-07	2.092
d4 TEX264-/- keima ramp4 BAFA vs. d4 FAM134B-/- keima ramp4	1	2.53	-1.53	0.04358	3	3	35.1	2.861
d4 TEX264-/- keima ramp4 BAFA vs. Column R	1	1.343	-0.3428	0.02528	3	3	13.56	3.963
d4 TEX264-/- keima ramp4 BAFA vs. d4 FAM134C-/- keima ramp4 BAFA	1	1	3.333e-09	0.03133	3	3	1.064e-07	3.697
d4 TEX264-/- keima ramp4 BAFA vs. d4 FAM134C-/- keima ramp4	1	2.479	-1.479	0.04397	3	3	33.65	2.844
d4 TEX264-/- keima ramp4 BAFA vs. Column U	1	1.274	-0.2735	0.02151	3	3	12.72	3.164
d4 TEX264-/- keima ramp4 vs. Column L	2.468	1.283	1.184	0.06522	3	3	18.16	3.668
d4 TEX264-/- keima ramp4 vs. d4 FAM134A-/- keima ramp4 BAFA	2.468	1	1.468	0.04142	3	3	35.44	2.6
d4 TEX264-/- keima ramp4 vs. d4 FAM134A-/- keima ramp4	2.468	2.375	0.09329	0.04097	3	3	2.277	2.507
d4 TEX264-/- keima ramp4 vs. Column O	2.468	1.341	1.127	0.03892	3	3	28.95	2.074
d4 TEX264-/- keima ramp4 vs. d4 FAM134B-/- keima ramp4 BAFA	2.468	1	1.468	0.03867	3	3	37.96	2.022
d4 TEX264-/- keima ramp4 vs. d4 FAM134B-/- keima ramp4	2.468	2.53	-0.06183	0.0551	3	3	1.122	3.998
d4 TEX264-/- keima ramp4 vs. Column R	2.468	1.343	1.125	0.04214	3	3	26.7	2.749
d4 TEX264-/- keima ramp4 vs. d4 FAM134C-/- keima ramp4 BAFA	2.468	1	1.468	0.04603	3	3	31.89	3.439
d4 TEX264-/- keima ramp4 vs. d4 FAM134C-/- keima ramp4	2.468	2.479	-0.0115	0.05541	3	3	0.2075	3.996
d4 TEX264-/- keima ramp4 vs. Column U	2.468	1.274	1.194	0.03999	3	3	29.86	2.301
Column L vs. d4 FAM134A-/- keima ramp4 BAFA	1.283	1	0.2834	0.05473	3	3	5.179	2.328
Column L vs. d4 FAM134A-/- keima ramp4	1.283	2.375	-1.091	0.05439	3	3	20.06	2.276
Column L vs. Column O	1.283	1.341	-0.05797	0.05286	3	3	1.097	2.04
Column L vs. d4 FAM134B-/- keima ramp4 BAFA	1.283	1	0.2834	0.05268	3	3	5.38	2.012
Column L vs. d4 FAM134B-/- keima ramp4	1.283	2.53	-1.246	0.06569	3	3	18.97	3.705
Column L vs. Column R	1.283	1.343	-0.05935	0.05528	3	3	1.074	2.413
Column L vs. d4 FAM134C-/- keima ramp4 BAFA	1.283	1	0.2834	0.05829	3	3	4.862	2.868
Column L vs. d4 FAM134C-/- keima ramp4	1.283	2.479	-1.196	0.06595	3	3	18.13	3.724
Column L vs. Column U	1.283	1.274	0.009893	0.05366	3	3	0.1844	2.162
d4 FAM134A-/- keima ramp4 BAFA vs. d4 FAM134A-/- keima ramp4	1	2.375	-1.375	0.02049	3	3	67.09	3.97
d4 FAM134A-/- keima ramp4 BAFA vs. Column O	1	1.341	-0.3414	0.01599	3	3	21.35	2.473
d4 FAM134A-/- keima ramp4 BAFA vs. d4 FAM134B-/- keima ramp4 BAFA	1	1	0	0.01537	3	3	0	2.141
d4 FAM134A-/- keima ramp4 BAFA vs. d4 FAM134B-/- keima ramp4	1	2.53	-1.53	0.04215	3	3	36.29	2.577
d4 FAM134A-/- keima ramp4 BAFA vs. Column R	1	1.343	-0.3428	0.02274	3	3	15.07	3.946
d4 FAM134A-/- keima ramp4 BAFA vs. d4 FAM134C-/- keima ramp4 BAFA	1	1	0	0.02932	3	3	0	3.278
d4 FAM134A-/- keima ramp4 BAFA vs. d4 FAM134C-/- keima ramp4	1	2.479	-1.479	0.04256	3	3	34.76	2.565
d4 FAM134A-/- keima ramp4 BAFA vs. Column U	1	1.274	-0.2735	0.01846	3	3	14.82	3.586
d4 FAM134A-/- keima ramp4 vs. Column O	2.375	1.341	1.033	0.0148	3	3	69.81	2.56
d4 FAM134A-/- keima ramp4 vs. d4 FAM134B-/- keima ramp4 BAFA	2.375	1	1.375	0.01413	3	3	97.27	2.167
d4 FAM134A-/- keima ramp4 vs. d4 FAM134B-/- keima ramp4	2.375	2.53	-0.1551	0.04172	3	3	3.718	2.488
d4 FAM134A-/- keima ramp4 vs. Column R	2.375	1.343	1.032	0.02192	3	3	47.07	3.843
d4 FAM134A-/- keima ramp4 vs. d4 FAM134C-/- keima ramp4 BAFA	2.375	1	1.375	0.02869	3	3	47.91	3.112
d4 FAM134A-/- keima ramp4 vs. d4 FAM134C-/- keima ramp4	2.375	2.479	-0.1048	0.04213	3	3	2.487	2.477
d4 FAM134A-/- keima ramp4 vs. Column U	2.375	1.274	1.101	0.01744	3	3	63.14	3.746
Column O vs. d4 FAM134B-/- keima ramp4 BAFA	1.341	1	0.3414	0.00595	3	3	57.37	3.08
Column O vs. d4 FAM134B-/- keima ramp4	1.341	2.53	-1.188	0.0397	3	3	29.93	2.071
Column O vs. Column R	1.341	1.343	-0.001386	0.01778	3	3	0.07796	2.376
Column O vs. d4 FAM134C-/- keima ramp4 BAFA	1.341	1	0.3414	0.02567	3	3	13.3	2.173
Column O vs. d4 FAM134C-/- keima ramp4	1.341	2.479	-1.138	0.04013	3	3	28.36	2.069
Column O vs. Column U	1.341	1.274	0.06786	0.01183	3	3	5.739	2.919
d4 FAM134B-/- keima ramp4 BAFA vs. d4 FAM134B-/- keima ramp4	1	2.53	-1.53	0.03946	3	3	38.77	2.021
d4 FAM134B-/- keima ramp4 BAFA vs. Column R	1	1.343	-0.3428	0.01723	3	3	19.89	2.111
d4 FAM134B-/- keima ramp4 BAFA vs. d4 FAM134C-/- keima ramp4 BAFA	1	1	0	0.02529	3	3	0	2.051
d4 FAM134B-/- keima ramp4 BAFA vs. d4 FAM134C-/- keima ramp4	1	2.479	-1.479	0.03989	3	3	37.09	2.02
d4 FAM134B-/- keima ramp4 BAFA vs. Column U	1	1.274	-0.2735	0.01098	3	3	24.92	2.284
d4 FAM134B-/- keima ramp4 vs. Column R	2.53	1.343	1.187	0.04287	3	3	27.69	2.721
d4 FAM134B-/- keima ramp4 vs. d4 FAM134C-/- keima ramp4 BAFA	2.53	1	1.53	0.04669	3	3	32.76	3.398
d4 FAM134B-/- keima ramp4 vs. d4 FAM134C-/- keima ramp4	2.53	2.479	0.05033	0.05596	3	3	0.8994	4
d4 FAM134B-/- keima ramp4 vs. Column U	2.53	1.274	1.256	0.04076	3	3	30.82	2.289
Column R vs. d4 FAM134C-/- keima ramp4 BAFA	1.343	1	0.3428	0.03034	3	3	11.3	3.513
Column R vs. d4 FAM134C-/- keima ramp4	1.343	2.479	-1.137	0.04327	3	3	26.27	2.706
Column R vs. Column U	1.343	1.274	0.06925	0.02003	3	3	3.456	3.352
d4 FAM134C-/- keima ramp4 BAFA vs. d4 FAM134C-/- keima ramp4	1	2.479	-1.479	0.04706	3	3	31.44	3.377
d4 FAM134C-/- keima ramp4 BAFA vs. Column U	1	1.274	-0.2735	0.02728	3	3	10.03	2.69
d4 FAM134C-/- keima ramp4 vs. Column U	2.479	1.274	1.206	0.04118	3	3	29.29	2.283
DAY12
d12 keima ramp4 BAFA	d12 keima ramp4	d12 keima ramp4 vps34i	d12 atg12ko keima ramp4 BAFA	d12 atg12ko keima ramp4	d12 atg12ko keima ramp4 vps34i	d12 CCPG1-/- keima ramp4 BAFA	d12 CCPG1-/- keima ramp4	d12 CCPG1-/- keima ramp4 vps34i	d12 TEX264-/- keima ramp4 BAFA	d12 TEX264-/- keima ramp4	d12 TEX264-/- keima ramp4 vps34i	d12 FAM134A-/- keima ramp4 BAFA	d12 FAM134A-/- keima ramp4	d12 FAM134A-/- keima ramp4 vps34i	d12 FAM134B-/- keima ramp4 BAFA	d12 FAM134B-/- keima ramp4	d12 FAM134B-/- keima ramp4 vps34i	d12 FAM134C-/- keima ramp4 BAFA	d12 FAM134C-/- keima ramp4	d12 FAM134C-/- keima ramp4 vps34i
1.02	3.8	1.8	1.00935	2.09346	1.25234	0.983923	3.20257	1.55305	0.990385	3.29808	1.61538	0.986971	3.15635	1.63192	1.01802	3.03604	1.63063	1.0061	3.26524	1.6189
1	4.09	1.74	1	2.18692	1.2243	1.02251	3.44373	1.62058	1.01923	3.14423	1.61538	1.01629	3.65472	1.64169	0.990991	3.08108	1.54955	0.996951	3.1189	1.68293
0.98	4.01	1.75	0.990654	2.17757	1.2243	0.993569	3.36656	1.53376	0.990385	3.16346	1.60577	0.996743	3.57655	1.60261	0.990991	3.23423	1.54955	0.996951	3.02744	1.65549
Number of families	1
Number of comparisons per family	210
Alpha	0.05
Dunnett's T3 multiple comparisons test	Mean Diff.	95.00% CI of diff.	Below threshold?	Summary	Adjusted P Value
d12 keima ramp4 BAFA vs. d12 keima ramp4	-2.967	-4.124 to -1.809	Yes	**	0.0078	A-B
d12 keima ramp4 BAFA vs. d12 keima ramp4 vps34i	-0.7633	-0.9562 to -0.5704	Yes	***	0.0009	A-C
d12 keima ramp4 BAFA vs. d12 atg12ko keima ramp4 BAFA	0	-0.1125 to 0.1125	No	ns	>0.9999	A-D
d12 keima ramp4 BAFA vs. d12 atg12ko keima ramp4	-1.153	-1.434 to -0.8713	Yes	***	0.0008	A-E
d12 keima ramp4 BAFA vs. d12 atg12ko keima ramp4 vps34i	-0.2336	-0.3407 to -0.1266	Yes	**	0.0027	A-F
d12 keima ramp4 BAFA vs. d12 CCPG1-/- keima ramp4 BAFA	0	-0.1179 to 0.1179	No	ns	>0.9999	A-G
d12 keima ramp4 BAFA vs. d12 CCPG1-/- keima ramp4	-2.338	-3.293 to -1.382	Yes	**	0.0085	A-H
d12 keima ramp4 BAFA vs. Column I	-0.5691	-0.8228 to -0.3155	Yes	**	0.0048	A-I
d12 keima ramp4 BAFA vs. d12 TEX264-/- keima ramp4 BAFA	-3.333e-09	-0.1083 to 0.1083	No	ns	>0.9999	A-J
d12 keima ramp4 BAFA vs. d12 TEX264-/- keima ramp4	-2.202	-2.862 to -1.542	Yes	**	0.0046	A-K
d12 keima ramp4 BAFA vs. Column L	-0.6122	-0.7712 to -0.4532	Yes	**	0.0035	A-L
d12 keima ramp4 BAFA vs. Column M	3.333e-09	-0.1038 to 0.1038	No	ns	>0.9999	A-M
d12 keima ramp4 BAFA vs. d12 FAM134A-/- keima ramp4	-2.463	-4.521 to -0.4039	Yes	*	0.0352	A-N
d12 keima ramp4 BAFA vs. Column O	-0.6254	-0.7441 to -0.5067	Yes	****	<0.0001	A-O
d12 keima ramp4 BAFA vs. Column P	0	-0.1055 to 0.1055	No	ns	>0.9999	A-P
d12 keima ramp4 BAFA vs. d12 FAM134B-/- keima ramp4	-2.117	-2.928 to -1.307	Yes	**	0.0075	A-Q
d12 keima ramp4 BAFA vs. Column R	-0.5766	-0.8360 to -0.3172	Yes	**	0.005	A-R
d12 keima ramp4 BAFA vs. Column S	0	-0.1584 to 0.1584	No	ns	>0.9999	A-S
d12 keima ramp4 BAFA vs. d12 FAM134C-/- keima ramp4	-2.137	-3.069 to -1.206	Yes	**	0.0097	A-T
d12 keima ramp4 BAFA vs. Column U	-0.6524	-0.8452 to -0.4596	Yes	**	0.0014	A-U
d12 keima ramp4 vs. d12 keima ramp4 vps34i	2.203	1.030 to 3.377	Yes	*	0.0145	B-C
d12 keima ramp4 vs. d12 atg12ko keima ramp4 BAFA	2.967	1.817 to 4.116	Yes	**	0.0077	B-D
d12 keima ramp4 vs. d12 atg12ko keima ramp4	1.814	0.6010 to 3.027	Yes	*	0.0227	B-E
d12 keima ramp4 vs. d12 atg12ko keima ramp4 vps34i	2.733	1.579 to 3.887	Yes	**	0.0091	B-F
d12 keima ramp4 vs. d12 CCPG1-/- keima ramp4 BAFA	2.967	1.809 to 4.124	Yes	**	0.0078	B-G
d12 keima ramp4 vs. d12 CCPG1-/- keima ramp4	0.629	-0.1777 to 1.436	No	ns	0.1153	B-H
d12 keima ramp4 vs. Column I	2.398	1.198 to 3.597	Yes	*	0.0128	B-I
d12 keima ramp4 vs. d12 TEX264-/- keima ramp4 BAFA	2.967	1.812 to 4.121	Yes	**	0.0077	B-J
d12 keima ramp4 vs. d12 TEX264-/- keima ramp4	0.7647	-0.1098 to 1.639	No	ns	0.0723	B-K
d12 keima ramp4 vs. Column L	2.354	1.206 to 3.502	Yes	*	0.0121	B-L
d12 keima ramp4 vs. Column M	2.967	1.814 to 4.120	Yes	**	0.0077	B-M
d12 keima ramp4 vs. d12 FAM134A-/- keima ramp4	0.5041	-1.060 to 2.069	No	ns	0.6432	B-N
d12 keima ramp4 vs. Column O	2.341	1.184 to 3.499	Yes	*	0.0125	B-O
d12 keima ramp4 vs. Column P	2.967	1.813 to 4.120	Yes	**	0.0077	B-P
d12 keima ramp4 vs. d12 FAM134B-/- keima ramp4	0.8495	0.09117 to 1.608	Yes	*	0.0334	B-Q
d12 keima ramp4 vs. Column R	2.39	1.188 to 3.592	Yes	*	0.0129	B-R
d12 keima ramp4 vs. Column S	2.967	1.819 to 4.115	Yes	**	0.0077	B-S
d12 keima ramp4 vs. d12 FAM134C-/- keima ramp4	0.8295	0.03113 to 1.628	Yes	*	0.0437	B-T
d12 keima ramp4 vs. Column U	2.314	1.141 to 3.488	Yes	*	0.0131	B-U
d12 keima ramp4 vps34i vs. d12 atg12ko keima ramp4 BAFA	0.7633	0.5069 to 1.020	Yes	**	0.0058	C-D
d12 keima ramp4 vps34i vs. d12 atg12ko keima ramp4	-0.3893	-0.6985 to -0.08011	Yes	*	0.0261	C-E
d12 keima ramp4 vps34i vs. d12 atg12ko keima ramp4 vps34i	0.5297	0.3463 to 0.7131	Yes	**	0.0023	C-F
d12 keima ramp4 vps34i vs. d12 CCPG1-/- keima ramp4 BAFA	0.7633	0.5702 to 0.9565	Yes	***	0.0009	C-G
d12 keima ramp4 vps34i vs. d12 CCPG1-/- keima ramp4	-1.574	-2.549 to -0.5994	Yes	*	0.0195	C-H
d12 keima ramp4 vps34i vs. Column I	0.1942	-0.03787 to 0.4263	No	ns	0.0917	C-I
d12 keima ramp4 vps34i vs. d12 TEX264-/- keima ramp4 BAFA	0.7633	0.5789 to 0.9478	Yes	***	0.0008	C-J
d12 keima ramp4 vps34i vs. d12 TEX264-/- keima ramp4	-1.439	-1.896 to -0.9812	Yes	**	0.0018	C-K
d12 keima ramp4 vps34i vs. Column L	0.1512	-0.09871 to 0.4010	No	ns	0.1304	C-L
d12 keima ramp4 vps34i vs. Column M	0.7633	0.5827 to 0.9439	Yes	***	0.0007	C-M
d12 keima ramp4 vps34i vs. d12 FAM134A-/- keima ramp4	-1.699	-3.767 to 0.3685	No	ns	0.0731	C-N
d12 keima ramp4 vps34i vs. Column O	0.1379	-0.05590 to 0.3318	No	ns	0.1246	C-O
d12 keima ramp4 vps34i vs. Column P	0.7633	0.5813 to 0.9454	Yes	***	0.0008	C-P
d12 keima ramp4 vps34i vs. d12 FAM134B-/- keima ramp4	-1.354	-2.187 to -0.5208	Yes	*	0.0193	C-Q
d12 keima ramp4 vps34i vs. Column R	0.1868	-0.04950 to 0.4230	No	ns	0.1104	C-R
d12 keima ramp4 vps34i vs. Column S	0.7633	0.5138 to 1.013	Yes	**	0.0055	C-S
d12 keima ramp4 vps34i vs. d12 FAM134C-/- keima ramp4	-1.374	-2.325 to -0.4227	Yes	*	0.0243	C-T
d12 keima ramp4 vps34i vs. Column U	0.1109	-0.07817 to 0.3000	No	ns	0.268	C-U
d12 atg12ko keima ramp4 BAFA vs. d12 atg12ko keima ramp4	-1.153	-1.553 to -0.7520	Yes	**	0.0062	D-E
d12 atg12ko keima ramp4 BAFA vs. d12 atg12ko keima ramp4 vps34i	-0.2336	-0.3289 to -0.1384	Yes	**	0.0037	D-F
d12 atg12ko keima ramp4 BAFA vs. d12 CCPG1-/- keima ramp4 BAFA	0	-0.1129 to 0.1129	No	ns	>0.9999	D-G
d12 atg12ko keima ramp4 BAFA vs. d12 CCPG1-/- keima ramp4	-2.338	-3.284 to -1.392	Yes	**	0.0084	D-H
d12 atg12ko keima ramp4 BAFA vs. Column I	-0.5691	-0.9256 to -0.2127	Yes	*	0.0199	D-I
d12 atg12ko keima ramp4 BAFA vs. d12 TEX264-/- keima ramp4 BAFA	-3.333e-09	-0.09731 to 0.09731	No	ns	>0.9999	D-J
d12 atg12ko keima ramp4 BAFA vs. d12 TEX264-/- keima ramp4	-2.202	-2.848 to -1.556	Yes	**	0.0044	D-K
d12 atg12ko keima ramp4 BAFA vs. Column L	-0.6122	-0.6676 to -0.5568	Yes	****	<0.0001	D-L
d12 atg12ko keima ramp4 BAFA vs. Column M	3.333e-09	-0.08973 to 0.08973	No	ns	>0.9999	D-M
d12 atg12ko keima ramp4 BAFA vs. d12 FAM134A-/- keima ramp4	-2.463	-4.517 to -0.4083	Yes	*	0.0351	D-N
d12 atg12ko keima ramp4 BAFA vs. Column O	-0.6254	-0.7395 to -0.5113	Yes	***	0.0003	D-O
d12 atg12ko keima ramp4 BAFA vs. Column P	0	-0.09268 to 0.09268	No	ns	>0.9999	D-P
d12 atg12ko keima ramp4 BAFA vs. d12 FAM134B-/- keima ramp4	-2.117	-2.916 to -1.318	Yes	**	0.0073	D-Q
d12 atg12ko keima ramp4 BAFA vs. Column R	-0.5766	-0.9422 to -0.2109	Yes	*	0.0204	D-R
d12 atg12ko keima ramp4 BAFA vs. Column S	0	-0.05469 to 0.05469	No	ns	>0.9999	D-S
d12 atg12ko keima ramp4 BAFA vs. d12 FAM134C-/- keima ramp4	-2.137	-3.059 to -1.216	Yes	**	0.0095	D-T
d12 atg12ko keima ramp4 BAFA vs. Column U	-0.6524	-0.9087 to -0.3962	Yes	**	0.0079	D-U
d12 atg12ko keima ramp4 vs. d12 atg12ko keima ramp4 vps34i	0.919	0.5057 to 1.332	Yes	*	0.0103	E-F
d12 atg12ko keima ramp4 vs. d12 CCPG1-/- keima ramp4 BAFA	1.153	0.8711 to 1.434	Yes	***	0.0008	E-G
d12 atg12ko keima ramp4 vs. d12 CCPG1-/- keima ramp4	-1.185	-1.865 to -0.5049	Yes	*	0.0102	E-H
d12 atg12ko keima ramp4 vs. Column I	0.5835	0.2975 to 0.8696	Yes	**	0.0035	E-I
d12 atg12ko keima ramp4 vs. d12 TEX264-/- keima ramp4 BAFA	1.153	0.7383 to 1.567	Yes	**	0.0066	E-J
d12 atg12ko keima ramp4 vs. d12 TEX264-/- keima ramp4	-1.049	-1.550 to -0.5481	Yes	**	0.0059	E-K
d12 atg12ko keima ramp4 vs. Column L	0.5405	0.1439 to 0.9370	Yes	*	0.0273	E-L
d12 atg12ko keima ramp4 vs. Column M	1.153	0.7422 to 1.563	Yes	**	0.0065	E-M
d12 atg12ko keima ramp4 vs. d12 FAM134A-/- keima ramp4	-1.31	-3.400 to 0.7806	No	ns	0.1222	E-N
d12 atg12ko keima ramp4 vs. Column O	0.5272	0.2452 to 0.8092	Yes	**	0.0083	E-O
d12 atg12ko keima ramp4 vs. Column P	1.153	0.7407 to 1.565	Yes	**	0.0065	E-P
d12 atg12ko keima ramp4 vs. d12 FAM134B-/- keima ramp4	-0.9645	-1.555 to -0.3737	Yes	*	0.0123	E-Q
d12 atg12ko keima ramp4 vs. Column R	0.5761	0.2866 to 0.8655	Yes	**	0.0039	E-R
d12 atg12ko keima ramp4 vs. Column S	1.153	0.7563 to 1.549	Yes	**	0.0061	E-S
d12 atg12ko keima ramp4 vs. d12 FAM134C-/- keima ramp4	-0.9845	-1.650 to -0.3195	Yes	*	0.0164	E-T
d12 atg12ko keima ramp4 vs. Column U	0.5002	0.1911 to 0.8093	Yes	*	0.0127	E-U
d12 atg12ko keima ramp4 vps34i vs. d12 CCPG1-/- keima ramp4 BAFA	0.2336	0.1263 to 0.3410	Yes	**	0.0027	F-G
d12 atg12ko keima ramp4 vps34i vs. d12 CCPG1-/- keima ramp4	-2.104	-3.055 to -1.153	Yes	*	0.0104	F-H
d12 atg12ko keima ramp4 vps34i vs. Column I	-0.3355	-0.7060 to 0.03504	No	ns	0.0606	F-I
d12 atg12ko keima ramp4 vps34i vs. d12 TEX264-/- keima ramp4 BAFA	0.2336	0.1370 to 0.3303	Yes	**	0.0018	F-J
d12 atg12ko keima ramp4 vps34i vs. d12 TEX264-/- keima ramp4	-1.968	-2.622 to -1.314	Yes	**	0.0057	F-K
d12 atg12ko keima ramp4 vps34i vs. Column L	-0.3785	-0.5096 to -0.2475	Yes	**	0.0061	F-L
d12 atg12ko keima ramp4 vps34i vs. Column M	0.2336	0.1420 to 0.3253	Yes	**	0.0015	F-M
d12 atg12ko keima ramp4 vps34i vs. d12 FAM134A-/- keima ramp4	-2.229	-4.286 to -0.1722	Yes	*	0.0427	F-N
d12 atg12ko keima ramp4 vps34i vs. Column O	-0.3918	-0.4999 to -0.2836	Yes	***	0.0004	F-O
d12 atg12ko keima ramp4 vps34i vs. Column P	0.2336	0.1401 to 0.3272	Yes	**	0.0016	F-P
d12 atg12ko keima ramp4 vps34i vs. d12 FAM134B-/- keima ramp4	-1.883	-2.689 to -1.078	Yes	**	0.0093	F-Q
d12 atg12ko keima ramp4 vps34i vs. Column R	-0.3429	-0.7223 to 0.03645	No	ns	0.0608	F-R
d12 atg12ko keima ramp4 vps34i vs. Column S	0.2336	0.1032 to 0.3641	Yes	*	0.0159	F-S
d12 atg12ko keima ramp4 vps34i vs. d12 FAM134C-/- keima ramp4	-1.904	-2.831 to -0.9765	Yes	*	0.0121	F-T
d12 atg12ko keima ramp4 vps34i vs. Column U	-0.4188	-0.6021 to -0.2355	Yes	**	0.0046	F-U
d12 CCPG1-/- keima ramp4 BAFA vs. d12 CCPG1-/- keima ramp4	-2.338	-3.293 to -1.382	Yes	**	0.0086	G-H
d12 CCPG1-/- keima ramp4 BAFA vs. Column I	-0.5691	-0.8229 to -0.3153	Yes	**	0.0049	G-I
d12 CCPG1-/- keima ramp4 BAFA vs. d12 TEX264-/- keima ramp4 BAFA	-3.333e-09	-0.1085 to 0.1085	No	ns	>0.9999	G-J
d12 CCPG1-/- keima ramp4 BAFA vs. d12 TEX264-/- keima ramp4	-2.202	-2.862 to -1.542	Yes	**	0.0046	G-K
d12 CCPG1-/- keima ramp4 BAFA vs. Column L	-0.6122	-0.7718 to -0.4526	Yes	**	0.0035	G-L
d12 CCPG1-/- keima ramp4 BAFA vs. Column M	3.333e-09	-0.1041 to 0.1041	No	ns	>0.9999	G-M
d12 CCPG1-/- keima ramp4 BAFA vs. d12 FAM134A-/- keima ramp4	-2.463	-4.521 to -0.4038	Yes	*	0.0352	G-N
d12 CCPG1-/- keima ramp4 BAFA vs. Column O	-0.6254	-0.7443 to -0.5065	Yes	****	<0.0001	G-O
d12 CCPG1-/- keima ramp4 BAFA vs. Column P	0	-0.1058 to 0.1058	No	ns	>0.9999	G-P
d12 CCPG1-/- keima ramp4 BAFA vs. d12 FAM134B-/- keima ramp4	-2.117	-2.928 to -1.307	Yes	**	0.0075	G-Q
d12 CCPG1-/- keima ramp4 BAFA vs. Column R	-0.5766	-0.8361 to -0.3170	Yes	**	0.005	G-R
d12 CCPG1-/- keima ramp4 BAFA vs. Column S	0	-0.1590 to 0.1590	No	ns	>0.9999	G-S
d12 CCPG1-/- keima ramp4 BAFA vs. d12 FAM134C-/- keima ramp4	-2.137	-3.069 to -1.206	Yes	**	0.0097	G-T
d12 CCPG1-/- keima ramp4 BAFA vs. Column U	-0.6524	-0.8455 to -0.4594	Yes	**	0.0014	G-U
d12 CCPG1-/- keima ramp4 vs. Column I	1.768	1.099 to 2.438	Yes	**	0.003	H-I
d12 CCPG1-/- keima ramp4 vs. d12 TEX264-/- keima ramp4 BAFA	2.338	1.386 to 3.290	Yes	**	0.0085	H-J
d12 CCPG1-/- keima ramp4 vs. d12 TEX264-/- keima ramp4	0.1357	-0.4841 to 0.7555	No	ns	0.9865	H-K
d12 CCPG1-/- keima ramp4 vs. Column L	1.725	0.7812 to 2.670	Yes	*	0.0153	H-L
d12 CCPG1-/- keima ramp4 vs. Column M	2.338	1.387 to 3.288	Yes	**	0.0085	H-M
d12 CCPG1-/- keima ramp4 vs. d12 FAM134A-/- keima ramp4	-0.1249	-1.628 to 1.378	No	ns	>0.9999	H-N
d12 CCPG1-/- keima ramp4 vs. Column O	1.712	0.7561 to 2.668	Yes	*	0.0159	H-O
d12 CCPG1-/- keima ramp4 vs. Column P	2.338	1.387 to 3.288	Yes	**	0.0085	H-P
d12 CCPG1-/- keima ramp4 vs. d12 FAM134B-/- keima ramp4	0.2205	-0.4498 to 0.8909	No	ns	0.8043	H-Q
d12 CCPG1-/- keima ramp4 vs. Column R	1.761	1.090 to 2.432	Yes	**	0.0031	H-R
d12 CCPG1-/- keima ramp4 vs. Column S	2.338	1.393 to 3.282	Yes	**	0.0083	H-S
d12 CCPG1-/- keima ramp4 vs. d12 FAM134C-/- keima ramp4	0.2004	-0.5148 to 0.9157	No	ns	0.9123	H-T
d12 CCPG1-/- keima ramp4 vs. Column U	1.685	0.7103 to 2.660	Yes	*	0.017	H-U
Column I vs. d12 TEX264-/- keima ramp4 BAFA	0.5691	0.3218 to 0.8164	Yes	**	0.0045	I-J
Column I vs. d12 TEX264-/- keima ramp4	-1.633	-2.119 to -1.147	Yes	**	0.0015	I-K
Column I vs. Column L	-0.04305	-0.3948 to 0.3087	No	ns	0.9563	I-L
Column I vs. Column M	0.5691	0.2017 to 0.9365	Yes	*	0.0212	I-M
Column I vs. d12 FAM134A-/- keima ramp4	-1.893	-3.976 to 0.1890	No	ns	0.0601	I-N
Column I vs. Column O	-0.05628	-0.3106 to 0.1981	No	ns	0.9123	I-O
Column I vs. Column P	0.5691	0.2001 to 0.9382	Yes	*	0.0214	I-P
Column I vs. d12 FAM134B-/- keima ramp4	-1.548	-2.126 to -0.9699	Yes	**	0.0029	I-Q
Column I vs. Column R	-0.007445	-0.2793 to 0.2644	No	ns	>0.9999	I-R
Column I vs. Column S	0.5691	0.2176 to 0.9206	Yes	*	0.0194	I-S
Column I vs. d12 FAM134C-/- keima ramp4	-1.568	-2.222 to -0.9142	Yes	**	0.004	I-T
Column I vs. Column U	-0.08331	-0.3153 to 0.1487	No	ns	0.7267	I-U
d12 TEX264-/- keima ramp4 BAFA vs. d12 TEX264-/- keima ramp4	-2.202	-2.857 to -1.547	Yes	**	0.0045	J-K
d12 TEX264-/- keima ramp4 BAFA vs. Column L	-0.6122	-0.7466 to -0.4777	Yes	**	0.0025	J-L
d12 TEX264-/- keima ramp4 BAFA vs. Column M	6.667e-09	-0.09305 to 0.09305	No	ns	>0.9999	J-M
d12 TEX264-/- keima ramp4 BAFA vs. d12 FAM134A-/- keima ramp4	-2.463	-4.519 to -0.4056	Yes	*	0.0352	J-N
d12 TEX264-/- keima ramp4 BAFA vs. Column O	-0.6254	-0.7348 to -0.5160	Yes	****	<0.0001	J-O
d12 TEX264-/- keima ramp4 BAFA vs. Column P	3.333e-09	-0.09495 to 0.09495	No	ns	>0.9999	J-P
d12 TEX264-/- keima ramp4 BAFA vs. d12 FAM134B-/- keima ramp4	-2.117	-2.923 to -1.311	Yes	**	0.0074	J-Q
d12 TEX264-/- keima ramp4 BAFA vs. Column R	-0.5766	-0.9571 to -0.1960	Yes	*	0.0221	J-R
d12 TEX264-/- keima ramp4 BAFA vs. Column S	3.333e-09	-0.1338 to 0.1338	No	ns	>0.9999	J-S
d12 TEX264-/- keima ramp4 BAFA vs. d12 FAM134C-/- keima ramp4	-2.137	-3.065 to -1.210	Yes	**	0.0096	J-T
d12 TEX264-/- keima ramp4 BAFA vs. Column U	-0.6524	-0.8368 to -0.4681	Yes	**	0.0013	J-U
d12 TEX264-/- keima ramp4 vs. Column L	1.59	0.9463 to 2.233	Yes	**	0.0084	K-L
d12 TEX264-/- keima ramp4 vs. Column M	2.202	1.550 to 2.854	Yes	**	0.0045	K-M
d12 TEX264-/- keima ramp4 vs. d12 FAM134A-/- keima ramp4	-0.2606	-2.412 to 1.890	No	ns	0.9587	K-N
d12 TEX264-/- keima ramp4 vs. Column O	1.577	0.9158 to 2.237	Yes	**	0.009	K-O
d12 TEX264-/- keima ramp4 vs. Column P	2.202	1.549 to 2.855	Yes	**	0.0045	K-P
d12 TEX264-/- keima ramp4 vs. d12 FAM134B-/- keima ramp4	0.08481	-0.4706 to 0.6402	No	ns	0.9999	K-Q
d12 TEX264-/- keima ramp4 vs. Column R	1.625	1.136 to 2.115	Yes	**	0.0015	K-R
d12 TEX264-/- keima ramp4 vs. Column S	2.202	1.559 to 2.845	Yes	**	0.0044	K-S
d12 TEX264-/- keima ramp4 vs. d12 FAM134C-/- keima ramp4	0.06473	-0.5441 to 0.6736	No	ns	>0.9999	K-T
d12 TEX264-/- keima ramp4 vs. Column U	1.549	1.092 to 2.007	Yes	**	0.0014	K-U
Column L vs. Column M	0.6122	0.5310 to 0.6933	Yes	***	0.0001	L-M
Column L vs. d12 FAM134A-/- keima ramp4	-1.85	-3.904 to 0.2030	No	ns	0.0612	L-N
Column L vs. Column O	-0.01323	-0.1747 to 0.1483	No	ns	0.9984	L-O
Column L vs. Column P	0.6122	0.4853 to 0.7390	Yes	**	0.0022	L-P
Column L vs. d12 FAM134B-/- keima ramp4	-1.505	-2.302 to -0.7080	Yes	*	0.0143	L-Q
Column L vs. Column R	0.0356	-0.3255 to 0.3967	No	ns	0.9904	L-R
Column L vs. Column S	0.6122	0.5803 to 0.6441	Yes	****	<0.0001	L-S
Column L vs. d12 FAM134C-/- keima ramp4	-1.525	-2.445 to -0.6053	Yes	*	0.0185	L-T
Column L vs. Column U	-0.04026	-0.2899 to 0.2094	No	ns	0.8451	L-U
Column M vs. d12 FAM134A-/- keima ramp4	-2.463	-4.519 to -0.4064	Yes	*	0.0351	M-N
Column M vs. Column O	-0.6254	-0.7304 to -0.5204	Yes	****	<0.0001	M-O
Column M vs. Column P	-3.333e-09	-0.08984 to 0.08984	No	ns	>0.9999	M-P
Column M vs. d12 FAM134B-/- keima ramp4	-2.117	-2.921 to -1.313	Yes	**	0.0074	M-Q
Column M vs. Column R	-0.5766	-0.9529 to -0.2002	Yes	*	0.0216	M-R
Column M vs. Column S	-3.333e-09	-0.1213 to 0.1213	No	ns	>0.9999	M-S
Column M vs. d12 FAM134C-/- keima ramp4	-2.137	-3.063 to -1.211	Yes	**	0.0096	M-T
Column M vs. Column U	-0.6524	-0.8329 to -0.4720	Yes	**	0.0012	M-U
d12 FAM134A-/- keima ramp4 vs. Column O	1.837	-0.2217 to 3.896	No	ns	0.0624	N-O
d12 FAM134A-/- keima ramp4 vs. Column P	2.463	0.4061 to 4.519	Yes	*	0.0352	N-P
d12 FAM134A-/- keima ramp4 vs. d12 FAM134B-/- keima ramp4	0.3454	-1.119 to 1.810	No	ns	0.8794	N-Q
d12 FAM134A-/- keima ramp4 vs. Column R	1.886	-0.1981 to 3.970	No	ns	0.0607	N-R
d12 FAM134A-/- keima ramp4 vs. Column S	2.463	0.4092 to 4.516	Yes	*	0.0351	N-S
d12 FAM134A-/- keima ramp4 vs. d12 FAM134C-/- keima ramp4	0.3253	-1.171 to 1.822	No	ns	0.9201	N-T
d12 FAM134A-/- keima ramp4 vs. Column U	1.81	-0.2576 to 3.878	No	ns	0.0647	N-U
Column O vs. Column P	0.6254	0.5187 to 0.7321	Yes	****	<0.0001	O-P
Column O vs. d12 FAM134B-/- keima ramp4	-1.492	-2.303 to -0.6808	Yes	*	0.0151	O-Q
Column O vs. Column R	0.04883	-0.2112 to 0.3089	No	ns	0.9685	O-R
Column O vs. Column S	0.6254	0.4644 to 0.7864	Yes	**	0.0034	O-S
Column O vs. d12 FAM134C-/- keima ramp4	-1.512	-2.444 to -0.5799	Yes	*	0.0193	O-T
Column O vs. Column U	-0.02703	-0.2208 to 0.1667	No	ns	0.9981	O-U
Column P vs. d12 FAM134B-/- keima ramp4	-2.117	-2.922 to -1.312	Yes	**	0.0074	P-Q
Column P vs. Column R	-0.5766	-0.9545 to -0.1986	Yes	*	0.0218	P-R
Column P vs. Column S	0	-0.1262 to 0.1262	No	ns	>0.9999	P-S
Column P vs. d12 FAM134C-/- keima ramp4	-2.137	-3.064 to -1.211	Yes	**	0.0096	P-T
Column P vs. Column U	-0.6524	-0.8344 to -0.4705	Yes	**	0.0012	P-U
d12 FAM134B-/- keima ramp4 vs. Column R	1.541	0.9599 to 2.121	Yes	**	0.003	Q-R
d12 FAM134B-/- keima ramp4 vs. Column S	2.117	1.320 to 2.914	Yes	**	0.0073	Q-S
d12 FAM134B-/- keima ramp4 vs. d12 FAM134C-/- keima ramp4	-0.02008	-0.6803 to 0.6401	No	ns	>0.9999	Q-T
d12 FAM134B-/- keima ramp4 vs. Column U	1.465	0.6317 to 2.298	Yes	*	0.0165	Q-U
Column R vs. Column S	0.5766	0.2158 to 0.9374	Yes	*	0.0199	R-S
Column R vs. d12 FAM134C-/- keima ramp4	-1.561	-2.217 to -0.9045	Yes	**	0.0041	R-T
Column R vs. Column U	-0.07586	-0.3121 to 0.1603	No	ns	0.8234	R-U
Column S vs. d12 FAM134C-/- keima ramp4	-2.137	-3.057 to -1.218	Yes	**	0.0095	S-T
Column S vs. Column U	-0.6524	-0.9018 to -0.4031	Yes	**	0.0075	S-U
d12 FAM134C-/- keima ramp4 vs. Column U	1.485	0.5336 to 2.436	Yes	*	0.0209	T-U
Test details	Mean 1	Mean 2	Mean Diff.	SE of diff.	n1	n2	t	DF
d12 keima ramp4 BAFA vs. d12 keima ramp4	1	3.967	-2.967	0.08724	3	3	34.01	2.071
d12 keima ramp4 BAFA vs. d12 keima ramp4 vps34i	1	1.763	-0.7633	0.02186	3	3	34.92	3.347
d12 keima ramp4 BAFA vs. d12 atg12ko keima ramp4 BAFA	1	1	0	0.01275	3	3	0	2.834
d12 keima ramp4 BAFA vs. d12 atg12ko keima ramp4	1	2.153	-1.153	0.03188	3	3	36.15	2.59
d12 keima ramp4 BAFA vs. d12 atg12ko keima ramp4 vps34i	1	1.234	-0.2336	0.01486	3	3	15.73	3.834
d12 keima ramp4 BAFA vs. d12 CCPG1-/- keima ramp4 BAFA	1	1	0	0.01636	3	3	0	4
d12 keima ramp4 BAFA vs. d12 CCPG1-/- keima ramp4	1	3.338	-2.338	0.07204	3	3	32.45	2.105
d12 keima ramp4 BAFA vs. Column I	1	1.569	-0.5691	0.02874	3	3	19.8	2.742
d12 keima ramp4 BAFA vs. d12 TEX264-/- keima ramp4 BAFA	1	1	-3.333e-09	0.01503	3	3	2.218e-07	3.873
d12 keima ramp4 BAFA vs. d12 TEX264-/- keima ramp4	1	3.202	-2.202	0.04975	3	3	44.26	2.227
d12 keima ramp4 BAFA vs. Column L	1	1.612	-0.6122	0.01198	3	3	51.08	2.306
d12 keima ramp4 BAFA vs. Column M	1	1	3.333e-09	0.01441	3	3	2.313e-07	3.7
d12 keima ramp4 BAFA vs. d12 FAM134A-/- keima ramp4	1	3.463	-2.463	0.1552	3	3	15.87	2.022
d12 keima ramp4 BAFA vs. Column O	1	1.625	-0.6254	0.01647	3	3	37.97	3.999
d12 keima ramp4 BAFA vs. Column P	1	1	0	0.01465	3	3	0	3.777
d12 keima ramp4 BAFA vs. d12 FAM134B-/- keima ramp4	1	3.117	-2.117	0.06109	3	3	34.66	2.148
d12 keima ramp4 BAFA vs. Column R	1	1.577	-0.5766	0.02939	3	3	19.62	2.707
d12 keima ramp4 BAFA vs. Column S	1	1	0	0.01194	3	3	0	2.278
d12 keima ramp4 BAFA vs. d12 FAM134C-/- keima ramp4	1	3.137	-2.137	0.07021	3	3	30.44	2.111
d12 keima ramp4 BAFA vs. Column U	1	1.652	-0.6524	0.02185	3	3	29.87	3.348
d12 keima ramp4 vs. d12 keima ramp4 vps34i	3.967	1.763	2.203	0.08844	3	3	24.91	2.184
d12 keima ramp4 vs. d12 atg12ko keima ramp4 BAFA	3.967	1	2.967	0.08664	3	3	34.24	2.016
d12 keima ramp4 vs. d12 atg12ko keima ramp4	3.967	2.153	1.814	0.09144	3	3	19.84	2.466
d12 keima ramp4 vs. d12 atg12ko keima ramp4 vps34i	3.967	1.234	2.733	0.08698	3	3	31.42	2.047
d12 keima ramp4 vs. d12 CCPG1-/- keima ramp4 BAFA	3.967	1	2.967	0.08725	3	3	34	2.072
d12 keima ramp4 vs. d12 CCPG1-/- keima ramp4	3.967	3.338	0.629	0.112	3	3	5.619	3.856
d12 keima ramp4 vs. Column I	3.967	1.569	2.398	0.09039	3	3	26.52	2.367
d12 keima ramp4 vs. d12 TEX264-/- keima ramp4 BAFA	3.967	1	2.967	0.08701	3	3	34.1	2.049
d12 keima ramp4 vs. d12 TEX264-/- keima ramp4	3.967	3.202	0.7647	0.0991	3	3	7.717	3.141
d12 keima ramp4 vs. Column L	3.967	1.612	2.354	0.08653	3	3	27.21	2.005
d12 keima ramp4 vs. Column M	3.967	1	2.967	0.0869	3	3	34.14	2.04
d12 keima ramp4 vs. d12 FAM134A-/- keima ramp4	3.967	3.463	0.5041	0.1773	3	3	2.844	3.138
d12 keima ramp4 vs. Column O	3.967	1.625	2.341	0.08727	3	3	26.83	2.074
d12 keima ramp4 vs. Column P	3.967	1	2.967	0.08694	3	3	34.12	2.043
d12 keima ramp4 vs. d12 FAM134B-/- keima ramp4	3.967	3.117	0.8495	0.1052	3	3	8.072	3.563
d12 keima ramp4 vs. Column R	3.967	1.577	2.39	0.0906	3	3	26.38	2.387
d12 keima ramp4 vs. Column S	3.967	1	2.967	0.08653	3	3	34.29	2.005
d12 keima ramp4 vs. d12 FAM134C-/- keima ramp4	3.967	3.137	0.8295	0.1108	3	3	7.487	3.818
d12 keima ramp4 vs. Column U	3.967	1.652	2.314	0.08844	3	3	26.17	2.184
d12 keima ramp4 vps34i vs. d12 atg12ko keima ramp4 BAFA	1.763	1	0.7633	0.01933	3	3	39.49	2.336
d12 keima ramp4 vps34i vs. d12 atg12ko keima ramp4	1.763	2.153	-0.3893	0.03504	3	3	11.11	3.354
d12 keima ramp4 vps34i vs. d12 atg12ko keima ramp4 vps34i	1.763	1.234	0.5297	0.02078	3	3	25.49	2.953
d12 keima ramp4 vps34i vs. d12 CCPG1-/- keima ramp4 BAFA	1.763	1	0.7633	0.02188	3	3	34.88	3.355
d12 keima ramp4 vps34i vs. d12 CCPG1-/- keima ramp4	1.763	3.338	-1.574	0.07349	3	3	21.42	2.271
d12 keima ramp4 vps34i vs. Column I	1.763	1.569	0.1942	0.0322	3	3	6.03	3.595
d12 keima ramp4 vps34i vs. d12 TEX264-/- keima ramp4 BAFA	1.763	1	0.7633	0.0209	3	3	36.52	3.002
d12 keima ramp4 vps34i vs. d12 TEX264-/- keima ramp4	1.763	3.202	-1.439	0.05183	3	3	27.75	2.576
d12 keima ramp4 vps34i vs. Column L	1.763	1.612	0.1512	0.01883	3	3	8.026	2.119
d12 keima ramp4 vps34i vs. Column M	1.763	1	0.7633	0.02046	3	3	37.3	2.824
d12 keima ramp4 vps34i vs. d12 FAM134A-/- keima ramp4	1.763	3.463	-1.699	0.1559	3	3	10.9	2.058
d12 keima ramp4 vps34i vs. Column O	1.763	1.625	0.1379	0.02196	3	3	6.28	3.38
d12 keima ramp4 vps34i vs. Column P	1.763	1	0.7633	0.02063	3	3	37	2.893
d12 keima ramp4 vps34i vs. d12 FAM134B-/- keima ramp4	1.763	3.117	-1.354	0.06279	3	3	21.56	2.379
d12 keima ramp4 vps34i vs. Column R	1.763	1.577	0.1868	0.03279	3	3	5.696	3.543
d12 keima ramp4 vps34i vs. Column S	1.763	1	0.7633	0.01881	3	3	40.59	2.108
d12 keima ramp4 vps34i vs. d12 FAM134C-/- keima ramp4	1.763	3.137	-1.374	0.0717	3	3	19.16	2.286
d12 keima ramp4 vps34i vs. Column U	1.763	1.652	0.1109	0.02624	3	3	4.227	4
d12 atg12ko keima ramp4 BAFA vs. d12 atg12ko keima ramp4	1	2.153	-1.153	0.0302	3	3	38.16	2.132
d12 atg12ko keima ramp4 BAFA vs. d12 atg12ko keima ramp4 vps34i	1	1.234	-0.2336	0.01079	3	3	21.65	3.2
d12 atg12ko keima ramp4 BAFA vs. d12 CCPG1-/- keima ramp4 BAFA	1	1	0	0.01279	3	3	0	2.828
d12 atg12ko keima ramp4 BAFA vs. d12 CCPG1-/- keima ramp4	1	3.338	-2.338	0.07131	3	3	32.78	2.023
d12 atg12ko keima ramp4 BAFA vs. Column I	1	1.569	-0.5691	0.02687	3	3	21.18	2.168
d12 atg12ko keima ramp4 BAFA vs. d12 TEX264-/- keima ramp4 BAFA	1	1	-3.333e-09	0.01103	3	3	3.023e-07	3.146
d12 atg12ko keima ramp4 BAFA vs. d12 TEX264-/- keima ramp4	1	3.202	-2.202	0.0487	3	3	45.22	2.05
d12 atg12ko keima ramp4 BAFA vs. Column L	1	1.612	-0.6122	0.006276	3	3	97.54	3.255
d12 atg12ko keima ramp4 BAFA vs. Column M	1	1	3.333e-09	0.01017	3	3	3.278e-07	3.359
d12 atg12ko keima ramp4 BAFA vs. d12 FAM134A-/- keima ramp4	1	3.463	-2.463	0.1548	3	3	15.9	2.005
d12 atg12ko keima ramp4 BAFA vs. Column O	1	1.625	-0.6254	0.01292	3	3	48.39	2.808
d12 atg12ko keima ramp4 BAFA vs. Column P	1	1	0	0.0105	3	3	0	3.271
d12 atg12ko keima ramp4 BAFA vs. d12 FAM134B-/- keima ramp4	1	3.117	-2.117	0.06023	3	3	35.15	2.032
d12 atg12ko keima ramp4 BAFA vs. Column R	1	1.577	-0.5766	0.02756	3	3	20.92	2.159
d12 atg12ko keima ramp4 BAFA vs. Column S	1	1	0	0.006198	3	3	0	3.159
d12 atg12ko keima ramp4 BAFA vs. d12 FAM134C-/- keima ramp4	1	3.137	-2.137	0.06946	3	3	30.77	2.024
d12 atg12ko keima ramp4 BAFA vs. Column U	1	1.652	-0.6524	0.01931	3	3	33.78	2.336
d12 atg12ko keima ramp4 vs. d12 atg12ko keima ramp4 vps34i	2.153	1.234	0.919	0.03115	3	3	29.5	2.392
d12 atg12ko keima ramp4 vs. d12 CCPG1-/- keima ramp4 BAFA	2.153	1	1.153	0.0319	3	3	36.13	2.595
d12 atg12ko keima ramp4 vs. d12 CCPG1-/- keima ramp4	2.153	3.338	-1.185	0.07706	3	3	15.38	2.678
d12 atg12ko keima ramp4 vs. Column I	2.153	1.569	0.5835	0.0397	3	3	14.7	3.942
d12 atg12ko keima ramp4 vs. d12 TEX264-/- keima ramp4 BAFA	2.153	1	1.153	0.03123	3	3	36.9	2.414
d12 atg12ko keima ramp4 vs. d12 TEX264-/- keima ramp4	2.153	3.202	-1.049	0.05679	3	3	18.48	3.32
d12 atg12ko keima ramp4 vs. Column L	2.153	1.612	0.5405	0.02989	3	3	18.08	2.047
d12 atg12ko keima ramp4 vs. Column M	2.153	1	1.153	0.03094	3	3	37.25	2.334
d12 atg12ko keima ramp4 vs. d12 FAM134A-/- keima ramp4	2.153	3.463	-1.31	0.1576	3	3	8.313	2.147
d12 atg12ko keima ramp4 vs. Column O	2.153	1.625	0.5272	0.03195	3	3	16.5	2.61
d12 atg12ko keima ramp4 vs. Column P	2.153	1	1.153	0.03105	3	3	37.12	2.365
d12 atg12ko keima ramp4 vs. d12 FAM134B-/- keima ramp4	2.153	3.117	-0.9645	0.06694	3	3	14.41	2.926
d12 atg12ko keima ramp4 vs. Column R	2.153	1.577	0.5761	0.04017	3	3	14.34	3.965
d12 atg12ko keima ramp4 vs. Column S	2.153	1	1.153	0.02987	3	3	38.58	2.042
d12 atg12ko keima ramp4 vs. d12 FAM134C-/- keima ramp4	2.153	3.137	-0.9845	0.07536	3	3	13.06	2.712
d12 atg12ko keima ramp4 vs. Column U	2.153	1.652	0.5002	0.03503	3	3	14.28	3.353
d12 atg12ko keima ramp4 vps34i vs. d12 CCPG1-/- keima ramp4 BAFA	1.234	1	0.2336	0.01489	3	3	15.69	3.828
d12 atg12ko keima ramp4 vps34i vs. d12 CCPG1-/- keima ramp4	1.234	3.338	-2.104	0.07172	3	3	29.34	2.069
d12 atg12ko keima ramp4 vps34i vs. Column I	1.234	1.569	-0.3355	0.02793	3	3	12.01	2.496
d12 atg12ko keima ramp4 vps34i vs. d12 TEX264-/- keima ramp4 BAFA	1.234	1	0.2336	0.01341	3	3	17.42	3.997
d12 atg12ko keima ramp4 vps34i vs. d12 TEX264-/- keima ramp4	1.234	3.202	-1.968	0.04929	3	3	39.93	2.149
d12 atg12ko keima ramp4 vps34i vs. Column L	1.234	1.612	-0.3785	0.00988	3	3	38.31	2.464
d12 atg12ko keima ramp4 vps34i vs. Column M	1.234	1	0.2336	0.01271	3	3	18.38	3.974
d12 atg12ko keima ramp4 vps34i vs. d12 FAM134A-/- keima ramp4	1.234	3.463	-2.229	0.155	3	3	14.38	2.015
d12 atg12ko keima ramp4 vps34i vs. Column O	1.234	1.625	-0.3918	0.01501	3	3	26.1	3.808
d12 atg12ko keima ramp4 vps34i vs. Column P	1.234	1	0.2336	0.01298	3	3	18	3.995
d12 atg12ko keima ramp4 vps34i vs. d12 FAM134B-/- keima ramp4	1.234	3.117	-1.883	0.06071	3	3	31.02	2.097
d12 atg12ko keima ramp4 vps34i vs. Column R	1.234	1.577	-0.3429	0.0286	3	3	11.99	2.472
d12 atg12ko keima ramp4 vps34i vs. Column S	1.234	1	0.2336	0.009831	3	3	23.77	2.421
d12 atg12ko keima ramp4 vps34i vs. d12 FAM134C-/- keima ramp4	1.234	3.137	-1.904	0.06988	3	3	27.24	2.073
d12 atg12ko keima ramp4 vps34i vs. Column U	1.234	1.652	-0.4188	0.02077	3	3	20.17	2.954
d12 CCPG1-/- keima ramp4 BAFA vs. d12 CCPG1-/- keima ramp4	1	3.338	-2.338	0.07204	3	3	32.45	2.106
d12 CCPG1-/- keima ramp4 BAFA vs. Column I	1	1.569	-0.5691	0.02876	3	3	19.79	2.748
d12 CCPG1-/- keima ramp4 BAFA vs. d12 TEX264-/- keima ramp4 BAFA	1	1	-3.333e-09	0.01506	3	3	2.213e-07	3.868
d12 CCPG1-/- keima ramp4 BAFA vs. d12 TEX264-/- keima ramp4	1	3.202	-2.202	0.04977	3	3	44.25	2.229
d12 CCPG1-/- keima ramp4 BAFA vs. Column L	1	1.612	-0.6122	0.01203	3	3	50.89	2.304
d12 CCPG1-/- keima ramp4 BAFA vs. Column M	1	1	3.333e-09	0.01445	3	3	2.307e-07	3.693
d12 CCPG1-/- keima ramp4 BAFA vs. d12 FAM134A-/- keima ramp4	1	3.463	-2.463	0.1552	3	3	15.87	2.022
d12 CCPG1-/- keima ramp4 BAFA vs. Column O	1	1.625	-0.6254	0.0165	3	3	37.9	3.999
d12 CCPG1-/- keima ramp4 BAFA vs. Column P	1	1	0	0.01468	3	3	0	3.77
d12 CCPG1-/- keima ramp4 BAFA vs. d12 FAM134B-/- keima ramp4	1	3.117	-2.117	0.0611	3	3	34.65	2.149
d12 CCPG1-/- keima ramp4 BAFA vs. Column R	1	1.577	-0.5766	0.02941	3	3	19.61	2.712
d12 CCPG1-/- keima ramp4 BAFA vs. Column S	1	1	0	0.01199	3	3	0	2.275
d12 CCPG1-/- keima ramp4 BAFA vs. d12 FAM134C-/- keima ramp4	1	3.137	-2.137	0.07022	3	3	30.44	2.112
d12 CCPG1-/- keima ramp4 BAFA vs. Column U	1	1.652	-0.6524	0.02187	3	3	29.83	3.356
d12 CCPG1-/- keima ramp4 vs. Column I	3.338	1.569	1.768	0.07582	3	3	23.33	2.538
d12 CCPG1-/- keima ramp4 vs. d12 TEX264-/- keima ramp4 BAFA	3.338	1	2.338	0.07175	3	3	32.58	2.073
d12 CCPG1-/- keima ramp4 vs. d12 TEX264-/- keima ramp4	3.338	3.202	0.1357	0.08601	3	3	1.578	3.526
d12 CCPG1-/- keima ramp4 vs. Column L	3.338	1.612	1.725	0.07118	3	3	24.24	2.008
d12 CCPG1-/- keima ramp4 vs. Column M	3.338	1	2.338	0.07162	3	3	32.64	2.059
d12 CCPG1-/- keima ramp4 vs. d12 FAM134A-/- keima ramp4	3.338	3.463	-0.1249	0.1703	3	3	0.7335	2.808
d12 CCPG1-/- keima ramp4 vs. Column O	3.338	1.625	1.712	0.07207	3	3	23.76	2.109
d12 CCPG1-/- keima ramp4 vs. Column P	3.338	1	2.338	0.07167	3	3	32.62	2.064
d12 CCPG1-/- keima ramp4 vs. d12 FAM134B-/- keima ramp4	3.338	3.117	0.2205	0.09303	3	3	2.37	3.89
d12 CCPG1-/- keima ramp4 vs. Column R	3.338	1.577	1.761	0.07607	3	3	23.15	2.566
d12 CCPG1-/- keima ramp4 vs. Column S	3.338	1	2.338	0.07117	3	3	32.85	2.007
d12 CCPG1-/- keima ramp4 vs. d12 FAM134C-/- keima ramp4	3.338	3.137	0.2004	0.09926	3	3	2.019	3.997
d12 CCPG1-/- keima ramp4 vs. Column U	3.338	1.652	1.685	0.07348	3	3	22.93	2.271
Column I vs. d12 TEX264-/- keima ramp4 BAFA	1.569	1	0.5691	0.02802	3	3	20.31	2.525
Column I vs. d12 TEX264-/- keima ramp4	1.569	3.202	-1.633	0.05509	3	3	29.64	3.088
Column I vs. Column L	1.569	1.612	-0.04305	0.02651	3	3	1.624	2.059
Column I vs. Column M	1.569	1	0.5691	0.02769	3	3	20.55	2.424
Column I vs. d12 FAM134A-/- keima ramp4	1.569	3.463	-1.893	0.157	3	3	12.06	2.116
Column I vs. Column O	1.569	1.625	-0.05628	0.02882	3	3	1.953	2.766
Column I vs. Column P	1.569	1	0.5691	0.02782	3	3	20.46	2.462
Column I vs. d12 FAM134B-/- keima ramp4	1.569	3.117	-1.548	0.06551	3	3	23.63	2.743
Column I vs. Column R	1.569	1.577	-0.007445	0.03772	3	3	0.1973	3.997
Column I vs. Column S	1.569	1	0.5691	0.0265	3	3	21.48	2.054
Column I vs. d12 FAM134C-/- keima ramp4	1.569	3.137	-1.568	0.07409	3	3	21.17	2.566
Column I vs. Column U	1.569	1.652	-0.08331	0.0322	3	3	2.587	3.593
d12 TEX264-/- keima ramp4 BAFA vs. d12 TEX264-/- keima ramp4	1	3.202	-2.202	0.04934	3	3	44.63	2.158
d12 TEX264-/- keima ramp4 BAFA vs. Column L	1	1.612	-0.6122	0.01014	3	3	60.4	2.439
d12 TEX264-/- keima ramp4 BAFA vs. Column M	1	1	6.667e-09	0.01291	3	3	5.163e-07	3.953
d12 TEX264-/- keima ramp4 BAFA vs. d12 FAM134A-/- keima ramp4	1	3.463	-2.463	0.155	3	3	15.88	2.015
d12 TEX264-/- keima ramp4 BAFA vs. Column O	1	1.625	-0.6254	0.01518	3	3	41.2	3.85
d12 TEX264-/- keima ramp4 BAFA vs. Column P	1	1	3.333e-09	0.01318	3	3	2.53e-07	3.983
d12 TEX264-/- keima ramp4 BAFA vs. d12 FAM134B-/- keima ramp4	1	3.117	-2.117	0.06075	3	3	34.85	2.103
d12 TEX264-/- keima ramp4 BAFA vs. Column R	1	1.577	-0.5766	0.02869	3	3	20.1	2.498
d12 TEX264-/- keima ramp4 BAFA vs. Column S	1	1	3.333e-09	0.01009	3	3	3.305e-07	2.398
d12 TEX264-/- keima ramp4 BAFA vs. d12 FAM134C-/- keima ramp4	1	3.137	-2.137	0.06992	3	3	30.57	2.077
d12 TEX264-/- keima ramp4 BAFA vs. Column U	1	1.652	-0.6524	0.02089	3	3	31.23	3.003
d12 TEX264-/- keima ramp4 vs. Column L	3.202	1.612	1.59	0.0485	3	3	32.78	2.018
d12 TEX264-/- keima ramp4 vs. Column M	3.202	1	2.202	0.04916	3	3	44.79	2.127
d12 TEX264-/- keima ramp4 vs. d12 FAM134A-/- keima ramp4	3.202	3.463	-0.2606	0.1621	3	3	1.607	2.388
d12 TEX264-/- keima ramp4 vs. Column O	3.202	1.625	1.577	0.0498	3	3	31.66	2.235
d12 TEX264-/- keima ramp4 vs. Column P	3.202	1	2.202	0.04923	3	3	44.73	2.138
d12 TEX264-/- keima ramp4 vs. d12 FAM134B-/- keima ramp4	3.202	3.117	0.08481	0.07707	3	3	1.1	3.829
d12 TEX264-/- keima ramp4 vs. Column R	3.202	1.577	1.625	0.05543	3	3	29.32	3.137
d12 TEX264-/- keima ramp4 vs. Column S	3.202	1	2.202	0.04849	3	3	45.41	2.016
d12 TEX264-/- keima ramp4 vs. d12 FAM134C-/- keima ramp4	3.202	3.137	0.06473	0.08449	3	3	0.7661	3.577
d12 TEX264-/- keima ramp4 vs. Column U	3.202	1.652	1.549	0.05183	3	3	29.9	2.575
Column L vs. Column M	1.612	1	0.6122	0.009195	3	3	66.58	2.543
Column L vs. d12 FAM134A-/- keima ramp4	1.612	3.463	-1.85	0.1548	3	3	11.95	2.002
Column L vs. Column O	1.612	1.625	-0.01323	0.01217	3	3	1.087	2.296
Column L vs. Column P	1.612	1	0.6122	0.009562	3	3	64.02	2.498
Column L vs. d12 FAM134B-/- keima ramp4	1.612	3.117	-1.505	0.06007	3	3	25.05	2.011
Column L vs. Column R	1.612	1.577	0.0356	0.02722	3	3	1.308	2.056
Column L vs. Column S	1.612	1	0.6122	0.004424	3	3	138.4	3.99
Column L vs. d12 FAM134C-/- keima ramp4	1.612	3.137	-1.525	0.06933	3	3	22	2.009
Column L vs. Column U	1.612	1.652	-0.04026	0.01882	3	3	2.139	2.119
Column M vs. d12 FAM134A-/- keima ramp4	1	3.463	-2.463	0.155	3	3	15.89	2.012
Column M vs. Column O	1	1.625	-0.6254	0.01457	3	3	42.93	3.67
Column M vs. Column P	1	1	-3.333e-09	0.01247	3	3	2.674e-07	3.992
Column M vs. d12 FAM134B-/- keima ramp4	1	3.117	-2.117	0.0606	3	3	34.94	2.083
Column M vs. Column R	1	1.577	-0.5766	0.02837	3	3	20.33	2.403
Column M vs. Column S	1	1	-3.333e-09	0.009141	3	3	3.646e-07	2.493
Column M vs. d12 FAM134C-/- keima ramp4	1	3.137	-2.137	0.06979	3	3	30.62	2.062
Column M vs. Column U	1	1.652	-0.6524	0.02045	3	3	31.9	2.825
d12 FAM134A-/- keima ramp4 vs. Column O	3.463	1.625	1.837	0.1552	3	3	11.84	2.023
d12 FAM134A-/- keima ramp4 vs. Column P	3.463	1	2.463	0.155	3	3	15.89	2.014
d12 FAM134A-/- keima ramp4 vs. d12 FAM134B-/- keima ramp4	3.463	3.117	0.3454	0.166	3	3	2.081	2.588
d12 FAM134A-/- keima ramp4 vs. Column R	3.463	1.577	1.886	0.1571	3	3	12.01	2.122
d12 FAM134A-/- keima ramp4 vs. Column S	3.463	1	2.463	0.1548	3	3	15.91	2.002
d12 FAM134A-/- keima ramp4 vs. d12 FAM134C-/- keima ramp4	3.463	3.137	0.3253	0.1695	3	3	1.919	2.77
d12 FAM134A-/- keima ramp4 vs. Column U	3.463	1.652	1.81	0.1559	3	3	11.61	2.057
Column O vs. Column P	1.625	1	0.6254	0.0148	3	3	42.25	3.748
Column O vs. d12 FAM134B-/- keima ramp4	1.625	3.117	-1.492	0.06112	3	3	24.4	2.153
Column O vs. Column R	1.625	1.577	0.04883	0.02947	3	3	1.657	2.729
Column O vs. Column S	1.625	1	0.6254	0.01213	3	3	51.54	2.268
Column O vs. d12 FAM134C-/- keima ramp4	1.625	3.137	-1.512	0.07024	3	3	21.52	2.115
Column O vs. Column U	1.625	1.652	-0.02703	0.02195	3	3	1.231	3.382
Column P vs. d12 FAM134B-/- keima ramp4	1	3.117	-2.117	0.06066	3	3	34.9	2.09
Column P vs. Column R	1	1.577	-0.5766	0.02849	3	3	20.24	2.439
Column P vs. Column S	1	1	0	0.009511	3	3	0	2.452
Column P vs. d12 FAM134C-/- keima ramp4	1	3.137	-2.137	0.06984	3	3	30.6	2.068
Column P vs. Column U	1	1.652	-0.6524	0.02062	3	3	31.64	2.894
d12 FAM134B-/- keima ramp4 vs. Column R	3.117	1.577	1.541	0.06579	3	3	23.42	2.78
d12 FAM134B-/- keima ramp4 vs. Column S	3.117	1	2.117	0.06006	3	3	35.25	2.01
d12 FAM134B-/- keima ramp4 vs. d12 FAM134C-/- keima ramp4	3.117	3.137	-0.02008	0.09162	3	3	0.2191	3.92
d12 FAM134B-/- keima ramp4 vs. Column U	3.117	1.652	1.465	0.06279	3	3	23.33	2.379
Column R vs. Column S	1.577	1	0.5766	0.0272	3	3	21.2	2.051
Column R vs. d12 FAM134C-/- keima ramp4	1.577	3.137	-1.561	0.07434	3	3	20.99	2.595
Column R vs. Column U	1.577	1.652	-0.07586	0.03278	3	3	2.314	3.542
Column S vs. d12 FAM134C-/- keima ramp4	1	3.137	-2.137	0.06932	3	3	30.83	2.008
Column S vs. Column U	1	1.652	-0.6524	0.01879	3	3	34.72	2.108
d12 FAM134C-/- keima ramp4 vs. Column U	3.137	1.652	1.485	0.07169	3	3	20.71	2.285

## Sheet: Fig6d_d12combo
figure 6d
day12 Keima-RAMP4 in combinatorial KOs
WT	WT BAFA	ATG12	ATG12 BAF	C	C BafA	CA	CA BAFA	CAB	CAB +BAFA	QUAD	QUAD _BAFA	penta	penta +BAF
2.96915	0.979434	1.85115	1	2.52457	0.961916	1.95946	0.956081	2.13951	0.99442	1.9129	1.0129	1.88409	1.01159
3.00386	1.03728	1.85496	1.01145	2.543	1.0172	1.99324	1.00338	2.15625	0.981027	1.93871	0.983871	1.94099	0.979979
2.89203	0.98329	1.84733	0.98855	2.54668	1.02088	1.89865	1.04054	2.18304	1.02455	1.89355	1.00323	1.92518	1.00843
Number of families	1
Number of comparisons per family	91
Alpha	0.05
Dunnett's T3 multiple comparisons test	Mean Diff.	95.00% CI of diff.	Below threshold?	Summary	Adjusted P Value
WT vs. WT BAFA	1.955	1.649 to 2.261	Yes	***	0.0002	A-B
WT vs. ATG12	1.104	0.7029 to 1.505	Yes	**	0.0068	A-C
WT vs. ATG12 BAF	1.955	1.547 to 2.363	Yes	**	0.0022	A-D
WT vs. C	0.4169	0.008337 to 0.8255	Yes	*	0.0481	A-E
WT vs. C BafA	1.955	1.647 to 2.263	Yes	***	0.0002	A-F
WT vs. CA	1.005	0.7199 to 1.289	Yes	***	0.0004	A-G
WT vs. CA BAFA	1.955	1.684 to 2.226	Yes	****	<0.0001	A-H
WT vs. CAB	0.7954	0.5097 to 1.081	Yes	**	0.0026	A-I
WT vs. CAB +BAFA	1.955	1.669 to 2.241	Yes	***	0.0002	A-J
WT vs. QUAD	1.04	0.7531 to 1.327	Yes	**	0.0012	A-K
WT vs. QUAD _BAFA	1.955	1.542 to 2.368	Yes	**	0.0023	A-L
WT vs. penta	1.038	0.7384 to 1.338	Yes	**	0.0013	A-M
WT vs. penta +BAF	1.955	1.537 to 2.373	Yes	**	0.0023	A-N
WT BAFA vs. ATG12	-0.8511	-1.079 to -0.6235	Yes	**	0.0037	B-C
WT BAFA vs. ATG12 BAF	0	-0.2398 to 0.2398	No	ns	>0.9999	B-D
WT BAFA vs. C	-1.538	-1.699 to -1.378	Yes	****	<0.0001	B-E
WT BAFA vs. C BafA	0	-0.1762 to 0.1762	No	ns	>0.9999	B-F
WT BAFA vs. CA	-0.9505	-1.171 to -0.7300	Yes	***	0.0002	B-G
WT BAFA vs. CA BAFA	0	-0.2031 to 0.2031	No	ns	>0.9999	B-H
WT BAFA vs. CAB	-1.16	-1.309 to -1.011	Yes	****	<0.0001	B-I
WT BAFA vs. CAB +BAFA	0	-0.1498 to 0.1498	No	ns	>0.9999	B-J
WT BAFA vs. QUAD	-0.9151	-1.066 to -0.7645	Yes	****	<0.0001	B-K
WT BAFA vs. QUAD _BAFA	-3.333e-09	-0.1657 to 0.1657	No	ns	>0.9999	B-L
WT BAFA vs. penta	-0.9168	-1.083 to -0.7502	Yes	****	<0.0001	B-M
WT BAFA vs. penta +BAF	-3.333e-09	-0.1712 to 0.1712	No	ns	>0.9999	B-N
ATG12 vs. ATG12 BAF	0.8511	0.7668 to 0.9355	Yes	***	0.0005	C-D
ATG12 vs. C	-0.6869	-0.7739 to -0.5999	Yes	***	0.0008	C-E
ATG12 vs. C BafA	0.8511	0.6187 to 1.084	Yes	**	0.0038	C-F
ATG12 vs. CA	-0.09931	-0.4355 to 0.2368	No	ns	0.4366	C-G
ATG12 vs. CA BAFA	0.8511	0.5540 to 1.148	Yes	**	0.0062	C-H
ATG12 vs. CAB	-0.3085	-0.4642 to -0.1527	Yes	*	0.013	C-I
ATG12 vs. CAB +BAFA	0.8511	0.6930 to 1.009	Yes	**	0.0018	C-J
ATG12 vs. QUAD	-0.06391	-0.2245 to 0.09671	No	ns	0.2738	C-K
ATG12 vs. QUAD _BAFA	0.8511	0.7444 to 0.9579	Yes	***	0.0008	C-L
ATG12 vs. penta	-0.06561	-0.2727 to 0.1414	No	ns	0.3937	C-M
ATG12 vs. penta +BAF	0.8511	0.7265 to 0.9757	Yes	**	0.0011	C-N
ATG12 BAF vs. C	-1.538	-1.601 to -1.475	Yes	****	<0.0001	D-E
ATG12 BAF vs. C BafA	0	-0.2444 to 0.2444	No	ns	>0.9999	D-F
ATG12 BAF vs. CA	-0.9505	-1.295 to -0.6059	Yes	**	0.0067	D-G
ATG12 BAF vs. CA BAFA	0	-0.3065 to 0.3065	No	ns	>0.9999	D-H
ATG12 BAF vs. CAB	-1.16	-1.275 to -1.044	Yes	****	<0.0001	D-I
ATG12 BAF vs. CAB +BAFA	0	-0.1168 to 0.1168	No	ns	>0.9999	D-J
ATG12 BAF vs. QUAD	-0.9151	-1.033 to -0.7967	Yes	***	0.0001	D-K
ATG12 BAF vs. QUAD _BAFA	-3.333e-09	-0.07129 to 0.07129	No	ns	>0.9999	D-L
ATG12 BAF vs. penta	-0.9168	-1.064 to -0.7698	Yes	***	0.0002	D-M
ATG12 BAF vs. penta +BAF	-3.333e-09	-0.09712 to 0.09712	No	ns	>0.9999	D-N
C vs. C BafA	1.538	1.375 to 1.702	Yes	****	<0.0001	E-F
C vs. CA	0.5876	0.2425 to 0.9328	Yes	*	0.0176	E-G
C vs. CA BAFA	1.538	1.231 to 1.845	Yes	**	0.002	E-H
C vs. CAB	0.3785	0.2622 to 0.4948	Yes	**	0.0016	E-I
C vs. CAB +BAFA	1.538	1.420 to 1.656	Yes	****	<0.0001	E-J
C vs. QUAD	0.623	0.5039 to 0.7422	Yes	***	0.0004	E-K
C vs. QUAD _BAFA	1.538	1.466 to 1.610	Yes	****	<0.0001	E-L
C vs. penta	0.6213	0.4737 to 0.7689	Yes	***	0.0007	E-M
C vs. penta +BAF	1.538	1.458 to 1.618	Yes	****	<0.0001	E-N
C BafA vs. CA	-0.9505	-1.172 to -0.7285	Yes	***	0.0002	F-G
C BafA vs. CA BAFA	0	-0.2047 to 0.2047	No	ns	>0.9999	F-H
C BafA vs. CAB	-1.16	-1.344 to -0.9747	Yes	***	0.0002	F-I
C BafA vs. CAB +BAFA	0	-0.1519 to 0.1519	No	ns	>0.9999	F-J
C BafA vs. QUAD	-0.9151	-1.068 to -0.7623	Yes	****	<0.0001	F-K
C BafA vs. QUAD _BAFA	-3.333e-09	-0.1687 to 0.1687	No	ns	>0.9999	F-L
C BafA vs. penta	-0.9168	-1.085 to -0.7482	Yes	****	<0.0001	F-M
C BafA vs. penta +BAF	-3.333e-09	-0.1740 to 0.1740	No	ns	>0.9999	F-N
CA vs. CA BAFA	0.9505	0.7066 to 1.194	Yes	***	0.0003	G-H
CA vs. CAB	-0.2091	-0.4549 to 0.03658	No	ns	0.0776	G-I
CA vs. CAB +BAFA	0.9505	0.7041 to 1.197	Yes	***	0.001	G-J
CA vs. QUAD	0.0354	-0.2117 to 0.2825	No	ns	0.9962	G-K
CA vs. QUAD _BAFA	0.9505	0.5998 to 1.301	Yes	**	0.007	G-L
CA vs. penta	0.0337	-0.2283 to 0.2957	No	ns	0.9989	G-M
CA vs. penta +BAF	0.9505	0.7128 to 1.188	Yes	***	0.0009	G-N
CA BAFA vs. CAB	-1.16	-1.382 to -0.9374	Yes	***	0.0004	H-I
CA BAFA vs. CAB +BAFA	0	-0.2230 to 0.2230	No	ns	>0.9999	H-J
CA BAFA vs. QUAD	-0.9151	-1.139 to -0.6913	Yes	***	0.0008	H-K
CA BAFA vs. QUAD _BAFA	-3.333e-09	-0.3134 to 0.3134	No	ns	>0.9999	H-L
CA BAFA vs. penta	-0.9168	-1.113 to -0.7203	Yes	***	0.0001	H-M
CA BAFA vs. penta +BAF	-3.333e-09	-0.2133 to 0.2133	No	ns	>0.9999	H-N
CAB vs. CAB +BAFA	1.16	1.040 to 1.279	Yes	****	<0.0001	I-J
CAB vs. QUAD	0.2445	0.1243 to 0.3648	Yes	**	0.0036	I-K
CAB vs. QUAD _BAFA	1.16	1.059 to 1.261	Yes	****	<0.0001	I-L
CAB vs. penta	0.2428	0.1030 to 0.3827	Yes	**	0.0066	I-M
CAB vs. penta +BAF	1.16	1.053 to 1.266	Yes	****	<0.0001	I-N
CAB +BAFA vs. QUAD	-0.9151	-1.036 to -0.7939	Yes	****	<0.0001	J-K
CAB +BAFA vs. QUAD _BAFA	-3.333e-09	-0.1247 to 0.1247	No	ns	>0.9999	J-L
CAB +BAFA vs. penta	-0.9168	-1.057 to -0.7762	Yes	****	<0.0001	J-M
CAB +BAFA vs. penta +BAF	-3.333e-09	-0.1078 to 0.1078	No	ns	>0.9999	J-N
QUAD vs. QUAD _BAFA	0.9151	0.7890 to 1.041	Yes	***	0.0001	K-L
QUAD vs. penta	-0.001701	-0.1431 to 0.1397	No	ns	>0.9999	K-M
QUAD vs. penta +BAF	0.9151	0.8061 to 1.024	Yes	****	<0.0001	K-N
QUAD _BAFA vs. penta	-0.9168	-1.070 to -0.7635	Yes	***	0.0003	L-M
QUAD _BAFA vs. penta +BAF	0	-0.08708 to 0.08708	No	ns	>0.9999	L-N
penta vs. penta +BAF	0.9168	0.7576 to 1.076	Yes	***	0.0003	M-N
Test details	Mean 1	Mean 2	Mean Diff.	SE of diff.	n1	n2	t	DF
WT vs. WT BAFA	2.955	1	1.955	0.03796	3	3	51.51	3.159
WT vs. ATG12	2.955	1.851	1.104	0.03312	3	3	33.33	2.018
WT vs. ATG12 BAF	2.955	1	1.955	0.0337	3	3	58.01	2.16
WT vs. C	2.955	2.538	0.4169	0.03375	3	3	12.35	2.171
WT vs. C BafA	2.955	1	1.955	0.03815	3	3	51.24	3.199
WT vs. CA	2.955	1.95	1.005	0.0431	3	3	23.31	3.88
WT vs. CA BAFA	2.955	1	1.955	0.0411	3	3	47.57	3.684
WT vs. CAB	2.955	2.16	0.7954	0.03539	3	3	22.47	2.576
WT vs. CAB +BAFA	2.955	1	1.955	0.03546	3	3	55.13	2.593
WT vs. QUAD	2.955	1.915	1.04	0.03554	3	3	29.26	2.612
WT vs. QUAD _BAFA	2.955	1	1.955	0.03413	3	3	57.28	2.266
WT vs. penta	2.955	1.917	1.038	0.03714	3	3	27.95	2.985
WT vs. penta +BAF	2.955	1	1.955	0.03454	3	3	56.6	2.367
WT BAFA vs. ATG12	1	1.851	-0.8511	0.0188	3	3	45.27	2.056
WT BAFA vs. ATG12 BAF	1	1	0	0.01981	3	3	0	2.494
WT BAFA vs. C	1	2.538	-1.538	0.01988	3	3	77.35	2.527
WT BAFA vs. C BafA	1	1	0	0.02669	3	3	0	3.998
WT BAFA vs. CA	1	1.95	-0.9505	0.03339	3	3	28.47	3.508
WT BAFA vs. CA BAFA	1	1	0	0.03076	3	3	0	3.741
WT BAFA vs. CAB	1	2.16	-1.16	0.02257	3	3	51.38	3.521
WT BAFA vs. CAB +BAFA	1	1	0	0.02268	3	3	0	3.551
WT BAFA vs. QUAD	1	1.915	-0.9151	0.0228	3	3	40.14	3.582
WT BAFA vs. QUAD _BAFA	1	1	-3.333e-09	0.02053	3	3	1.624e-07	2.801
WT BAFA vs. penta	1	1.917	-0.9168	0.02522	3	3	36.35	3.964
WT BAFA vs. penta +BAF	1	1	-3.333e-09	0.0212	3	3	1.572e-07	3.07
ATG12 vs. ATG12 BAF	1.851	1	0.8511	0.006968	3	3	122.1	2.439
ATG12 vs. C	1.851	2.538	-0.6869	0.007186	3	3	95.59	2.411
ATG12 vs. C BafA	1.851	1	0.8511	0.0192	3	3	44.33	2.053
ATG12 vs. CA	1.851	1.95	-0.09931	0.02776	3	3	3.577	2.025
ATG12 vs. CA BAFA	1.851	1	0.8511	0.02454	3	3	34.69	2.033
ATG12 vs. CAB	1.851	2.16	-0.3085	0.01287	3	3	23.97	2.121
ATG12 vs. CAB +BAFA	1.851	1	0.8511	0.01306	3	3	65.18	2.117
ATG12 vs. QUAD	1.851	1.915	-0.06391	0.01327	3	3	4.818	2.113
ATG12 vs. QUAD _BAFA	1.851	1	0.8511	0.008815	3	3	96.56	2.265
ATG12 vs. penta	1.851	1.917	-0.06561	0.0171	3	3	3.837	2.068
ATG12 vs. penta +BAF	1.851	1	0.8511	0.01029	3	3	82.71	2.192
ATG12 BAF vs. C	1	2.538	-1.538	0.009513	3	3	161.7	3.995
ATG12 BAF vs. C BafA	1	1	0	0.02018	3	3	0	2.474
ATG12 BAF vs. CA	1	1.95	-0.9505	0.02845	3	3	33.4	2.227
ATG12 BAF vs. CA BAFA	1	1	0	0.02532	3	3	0	2.291
ATG12 BAF vs. CAB	1	2.16	-1.16	0.0143	3	3	81.11	3.013
ATG12 BAF vs. CAB +BAFA	1	1	0	0.01447	3	3	0	2.987
ATG12 BAF vs. QUAD	1	1.915	-0.9151	0.01466	3	3	62.43	2.959
ATG12 BAF vs. QUAD _BAFA	1	1	-3.333e-09	0.0108	3	3	3.088e-07	3.765
ATG12 BAF vs. penta	1	1.917	-0.9168	0.0182	3	3	50.37	2.594
ATG12 BAF vs. penta +BAF	1	1	-3.333e-09	0.01203	3	3	2.771e-07	3.457
C vs. C BafA	2.538	1	1.538	0.02026	3	3	75.91	2.506
C vs. CA	2.538	1.95	0.5876	0.02851	3	3	20.61	2.243
C vs. CA BAFA	2.538	1	1.538	0.02538	3	3	60.6	2.311
C vs. CAB	2.538	2.16	0.3785	0.0144	3	3	26.28	3.074
C vs. CAB +BAFA	2.538	1	1.538	0.01458	3	3	105.5	3.046
C vs. QUAD	2.538	1.915	0.623	0.01476	3	3	42.21	3.018
C vs. QUAD _BAFA	2.538	1	1.538	0.01094	3	3	140.6	3.819
C vs. penta	2.538	1.917	0.6213	0.01829	3	3	33.98	2.634
C vs. penta +BAF	2.538	1	1.538	0.01216	3	3	126.5	3.525
C BafA vs. CA	1	1.95	-0.9505	0.03361	3	3	28.28	3.55
C BafA vs. CA BAFA	1	1	0	0.031	3	3	0	3.777
C BafA vs. CAB	1	2.16	-1.16	0.0229	3	3	50.64	3.479
C BafA vs. CAB +BAFA	1	1	0	0.02301	3	3	0	3.509
C BafA vs. QUAD	1	1.915	-0.9151	0.02313	3	3	39.57	3.541
C BafA vs. QUAD _BAFA	1	1	-3.333e-09	0.02089	3	3	1.595e-07	2.77
C BafA vs. penta	1	1.917	-0.9168	0.02552	3	3	35.92	3.946
C BafA vs. penta +BAF	1	1	-3.333e-09	0.02156	3	3	1.546e-07	3.032
CA vs. CA BAFA	1.95	1	0.9505	0.03692	3	3	25.74	3.94
CA vs. CAB	1.95	2.16	-0.2091	0.03044	3	3	6.871	2.804
CA vs. CAB +BAFA	1.95	1	0.9505	0.03052	3	3	31.14	2.826
CA vs. QUAD	1.95	1.915	0.0354	0.03061	3	3	1.156	2.851
CA vs. QUAD _BAFA	1.95	1	0.9505	0.02896	3	3	32.82	2.377
CA vs. penta	1.95	1.917	0.0337	0.03246	3	3	1.038	3.316
CA vs. penta +BAF	1.95	1	0.9505	0.02945	3	3	32.28	2.519
CA BAFA vs. CAB	1	2.16	-1.16	0.02753	3	3	42.12	3.003
CA BAFA vs. CAB +BAFA	1	1	0	0.02762	3	3	0	3.03
CA BAFA vs. QUAD	1	1.915	-0.9151	0.02772	3	3	33.01	3.059
CA BAFA vs. QUAD _BAFA	1	1	-3.333e-09	0.02589	3	3	1.288e-07	2.481
CA BAFA vs. penta	1	1.917	-0.9168	0.02975	3	3	30.82	3.563
CA BAFA vs. penta +BAF	1	1	-3.333e-09	0.02643	3	3	1.261e-07	2.658
CAB vs. CAB +BAFA	2.16	1	1.16	0.01807	3	3	64.19	3.999
CAB vs. QUAD	2.16	1.915	0.2445	0.01822	3	3	13.43	3.996
CAB vs. QUAD _BAFA	2.16	1	1.16	0.01528	3	3	75.88	3.504
CAB vs. penta	2.16	1.917	0.2428	0.02117	3	3	11.47	3.703
CAB vs. penta +BAF	2.16	1	1.16	0.01618	3	3	71.68	3.803
CAB +BAFA vs. QUAD	1	1.915	-0.9151	0.01835	3	3	49.86	3.999
CAB +BAFA vs. QUAD _BAFA	1	1	-3.333e-09	0.01544	3	3	2.158e-07	3.474
CAB +BAFA vs. penta	1	1.917	-0.9168	0.02129	3	3	43.06	3.73
CAB +BAFA vs. penta +BAF	1	1	-3.333e-09	0.01633	3	3	2.041e-07	3.778
QUAD vs. QUAD _BAFA	1.915	1	0.9151	0.01562	3	3	58.59	3.442
QUAD vs. penta	1.915	1.917	-0.001701	0.02142	3	3	0.07941	3.758
QUAD vs. penta +BAF	1.915	1	0.9151	0.0165	3	3	55.47	3.751
QUAD _BAFA vs. penta	1	1.917	-0.9168	0.01898	3	3	48.29	2.952
QUAD _BAFA vs. penta +BAF	1	1	0	0.01319	3	3	0	3.897
penta vs. penta +BAF	1.917	1	0.9168	0.01971	3	3	46.5	3.251

## Sheet: fig6f
Figure6f_ WT vs ATG12 vs PKO number of axonal ER stuctures per nuclei	Axonal ER stuctures per nuclei analysis and Mean area of axonal ER structures analysis
Axonal ER stuctures per nuclei analysis
		WT			ATG12			PKO					A	B	C
Neurodiffdate	axonal ER structures #	nuclei #	WT ratio	axonal ER structures #	nuclei #	ATG12 ratio	axonal ER structures #	nuclei #	PKO ratio		Neurodiffdate		WT	ATG12	penta
11052022	719	96	7.48958	1579	70	22.5571	1376	93	14.7957		1105		7.48958	22.5571	14.7957
11082022	481	100	4.81	1107	61	18.1475	884	83	10.65		1108		4.81	18.1475	10.65
12162022	424	56	7.57143	1639	42	39.0238	1136	45	25.2444		1216		7.57143	39.0238	25.2444
12172022	424	43	9.86047	893	58	15.3966	795	58	13.7069		1217		9.86047	15.3966	13.7069
											Table Analyzed	structurespernuclei		Table Analyzed	structurespernuclei
											Column B	ATG12		Column C	penta
											vs.	vs.		vs.	vs.
											Column A	WT		Column A	WT
											Mann Whitney test			Mann Whitney test
											P value	0.0286		P value	0.0286
											Exact or approximate P value?	Exact		Exact or approximate P value?	Exact
											P value summary	*		P value summary	*
											Significantly different (P < 0.05)?	Yes		Significantly different (P < 0.05)?	Yes
											One- or two-tailed P value?	Two-tailed		One- or two-tailed P value?	Two-tailed
											Sum of ranks in column A,B	10 , 26		Sum of ranks in column A,C	10 , 26
											Mann-Whitney U	0		Mann-Whitney U	0
											Difference between medians			Difference between medians
											Median of column A	7.531, n=4		Median of column A	7.531, n=4
											Median of column B	20.35, n=4		Median of column C	14.25, n=4
											Difference: Actual	12.82		Difference: Actual	6.721
											Difference: Hodges-Lehmann	13.02		Difference: Hodges-Lehmann	6.721
Mean area of axonal ER structures analysis
				A	B	C
		Neurodiffdate		WT	ATG12	penta
		1105		6.21825	13.5543	8.02132
		1108		5.87363	9.3209	6.59131
		1216		6.46459	13.4984	9.70076
		1217		6.50888	12.4387	9.70092
		Table Analyzed	meanareastructure		Table Analyzed	meanareastructure
		Column B	ATG12		Column C	penta
		vs.	vs.		vs.	vs.
		Column A	WT		Column A	WT
		Mann Whitney test			Mann Whitney test
		P value	0.0286		P value	0.0286
		Exact or approximate P value?	Exact		Exact or approximate P value?	Exact
		P value summary	*		P value summary	*
		Significantly different (P < 0.05)?	Yes		Significantly different (P < 0.05)?	Yes
		One- or two-tailed P value?	Two-tailed		One- or two-tailed P value?	Two-tailed
		Sum of ranks in column A,B	10 , 26		Sum of ranks in column A,C	10 , 26
		Mann-Whitney U	0		Mann-Whitney U	0
		Difference between medians			Difference between medians
		Median of column A	6.341, n=4		Median of column A	6.341, n=4
		Median of column B	12.97, n=4		Median of column C	8.861, n=4
		Difference: Actual	6.627		Difference: Actual	2.52
		Difference: Hodges-Lehmann	6.777		Difference: Hodges-Lehmann	2.67
