# Supplementary material for: Combinatorial selective ER-phagy remodels the ER during neurogenesis
Source: Nat Cell Biol. 2024 Mar 1;26(3):378–92. doi: 10.1038/s41556-024-01356-4 (PMC10940164; doi:10.1038/s41556-024-01356-4)
Supplement: Supplementary file 23 — Statistical source data for Fig. 8. [file 41556_2024_1356_MOESM23_ESM.xlsx]

## Sheet: Figure 8
Hoyer et. Al
Numerical data associated with Figure 8
Flow Cytometry experiments
tab name:	figures included:	experiment detailed:
Fig8d_d12Keima-REEP5	Figure 8d	day12 Keima-REEP5 WT ATG12 PKO
Fig8g_d12Keima-VAPA	Figure 8g	day12 Keima-VAPA WT ATG12 PKO

## Sheet: Fig8d_d12Keima-REEP5
day12Keima-REEP5WTATG12PKO
Figure 8d	day12 Keima-REEP5 WT ATG12 PKO
WT	WT BAFA	ATG12	ATG12 BAFA	PENTA	PENTA BAFA
3.11538	1.00855	1.59921	0.996032	1.91145	0.984881
3.29487	0.991453	1.58333	0.992063	1.94384	0.991361
2.79487	1	1.63492	1.0119	1.96328	1.02376
Number of families	1
Number of comparisons per family	5
Alpha	0.05
Dunnett's T3 multiple comparisons test	Mean Diff.	95.00% CI of diff.	Below threshold?	Summary	Adjusted P Value	A-?
WT vs. WT BAFA	2.068	0.9993 to 3.137	Yes	*	0.0137	B	WT BAFA
WT vs. ATG12	1.463	0.3883 to 2.537	Yes	*	0.0275	C	ATG12
WT vs. ATG12 BAFA	2.068	0.9990 to 3.138	Yes	*	0.0137	D	ATG12 BAFA
WT vs. PENTA	1.129	0.05473 to 2.203	Yes	*	0.0454	E	PENTA
WT vs. PENTA BAFA	2.068	0.9963 to 3.140	Yes	*	0.0138	F	PENTA BAFA
Test details	Mean 1	Mean 2	Mean Diff.	SE of diff.	n1	n2	t	DF
WT vs. WT BAFA	3.068	1	2.068	0.1463	3	3	14.14	2.005
WT vs. ATG12	3.068	1.606	1.463	0.147	3	3	9.947	2.044
WT vs. ATG12 BAFA	3.068	1	2.068	0.1464	3	3	14.13	2.007
WT vs. PENTA	3.068	1.94	1.129	0.147	3	3	7.678	2.043
WT vs. PENTA BAFA	3.068	1	2.068	0.1467	3	3	14.1	2.027

## Sheet: Fig8g_d12Keima-VAPA
day12Keima-VAPAWTATG12PKO
Figure 8g	day12 Keima-VAPA WT ATG12 PKO
WT	WT BAFA	ATG12	ATG12 BAFA	PENTA	PENTA BAFA
1.8155	1.00738	1.42471	1.04247	1.48339	0.940959
1.82657	0.99631	1.45946	0.984556	1.46125	0.97417
1.94834	0.99631	1.2973	0.972973	1.50554	1.01845
Number of families	1
Number of comparisons per family	5
Alpha	0.05
Dunnett's T3 multiple comparisons test	Mean Diff.	95.00% CI of diff.	Below threshold?	Summary	Adjusted P Value	A-?
WT vs. WT BAFA	0.8635	0.5514 to 1.176	Yes	**	0.0068	B	WT BAFA
WT vs. ATG12	0.4696	0.1959 to 0.7434	Yes	**	0.0074	C	ATG12
WT vs. ATG12 BAFA	0.8635	0.6240 to 1.103	Yes	**	0.0012	D	ATG12 BAFA
WT vs. PENTA	0.3801	0.05544 to 0.7047	Yes	*	0.0369	E	PENTA
WT vs. PENTA BAFA	0.8856	0.6439 to 1.127	Yes	**	0.0012	F	PENTA BAFA
Test details	Mean 1	Mean 2	Mean Diff.	SE of diff.	n1	n2	t	DF
WT vs. WT BAFA	1.863	1	0.8635	0.04272	3	3	20.21	2.03
WT vs. ATG12	1.863	1.394	0.4696	0.06512	3	3	7.212	3.917
WT vs. ATG12 BAFA	1.863	1	0.8635	0.04768	3	3	18.11	2.958
WT vs. PENTA	1.863	1.483	0.3801	0.04443	3	3	8.554	2.358
WT vs. PENTA BAFA	1.863	0.9779	0.8856	0.04811	3	3	18.41	3.033
